# Supplementary material for: Investigation of the molecular profile of basal cell carcinoma using whole genome microarrays
Source: Mol Cancer. 2006 Dec 15;5:74. doi: 10.1186/1476-4598-5-74 (PMC1770933; doi:10.1186/1476-4598-5-74)
Supplement: Additional File 1 — Table 2 [Additional File 1]. Gene transcripts significantly up-regulated in BCC compared to normal skin specimens [file 1476-4598-5-74-S1.xls]

## Sheet: All
Table 2: Gene Transcripts Significantly Up-Regulated in BCC compared to Normal Skin Specimens (>1.2 fold; >100; p<0.05)
probe set	gene	Accession	LocusLink	Description	fold change	difference of means	P value
204697_s_at	chromogranin A (parathyroid secretory protein 1)	NM_001275	1113	gb:NM_001275.2 /DB_XREF=gi:10800418 /GEN=CHGA /FEA=FLmRNA /CNT=157 /TID=Hs.172216.0 /TIER=FL+Stack /STK=51 /UG=Hs.172216 /LL=1113 /DEF=Homo sapiens chromogranin A (parathyroid secretory protein 1) (CHGA), mRNA. /PROD=chromogranin A /FL=gb:BC001059.1 gb:NM_001275.2 gb:J03915.1 gb:J03483.1	130.34	2497.11	1e-06
224590_at	X (inactive)-specific transcript	BE644917	7503	gb:BE644917 /DB_XREF=gi:9969228 /DB_XREF=7e61e05.x1 /CLONE=IMAGE:3286976 /FEA=mRNA /CNT=416 /TID=Hs.83623.2 /TIER=Stack /STK=21 /UG=Hs.83623 /LL=9970 /UG_GENE=NR1I3 /UG_TITLE=nuclear receptor subfamily 1, group I, member 3	69.08	427.18	0.001884
214218_s_at	X (inactive)-specific transcript	AV699347	7503	gb:AV699347 /DB_XREF=gi:10301318 /DB_XREF=AV699347 /CLONE=GKCBPH07 /FEA=EST /CNT=18 /TID=Hs.83623.3 /TIER=Stack /STK=13 /UG=Hs.83623 /LL=9970 /UG_GENE=NR1I3 /UG_TITLE=nuclear receptor subfamily 1, group I, member 3	62.79	621.31	0.00072
242964_at	gb:AI421677 /DB_XREF=gi:4267608 /DB_XREF=tf54a03.x1 /CLONE=IMAGE:2103052 /FEA=EST /CNT=5 /TID=Hs.161332.0 /TIER=ConsEnd /STK=0 /UG=Hs.161332 /UG_TITLE=ESTs	AI421677		gb:AI421677 /DB_XREF=gi:4267608 /DB_XREF=tf54a03.x1 /CLONE=IMAGE:2103052 /FEA=EST /CNT=5 /TID=Hs.161332.0 /TIER=ConsEnd /STK=0 /UG=Hs.161332 /UG_TITLE=ESTs	55.54	730.97	5e-06
224588_at	X (inactive)-specific transcript	AA167449	7503	gb:AA167449 /DB_XREF=gi:1745836 /DB_XREF=zp08h11.s1 /CLONE=IMAGE:595845 /FEA=mRNA /CNT=416 /TID=Hs.83623.2 /TIER=Stack /STK=59 /UG=Hs.83623 /LL=9970 /UG_GENE=NR1I3 /UG_TITLE=nuclear receptor subfamily 1, group I, member 3	49.82	2086.08	0.000552
204913_s_at	SRY (sex determining region Y)-box 11	AI360875	6664	gb:AI360875 /DB_XREF=gi:4112496 /DB_XREF=qy01c03.x1 /CLONE=IMAGE:2010724 /FEA=FLmRNA /CNT=71 /TID=Hs.32964.0 /TIER=Stack /STK=12 /UG=Hs.32964 /LL=6664 /UG_GENE=SOX11 /UG_TITLE=SRY (sex determining region Y)-box 11 /FL=gb:AB028641.1 gb:NM_003108.1 gb:U23752.1	27.92	228.19	0.000224
1560652_at	gb:AL832136.1 /DB_XREF=gi:21732679 /TID=Hs2.407141.1 /CNT=4 /FEA=mRNA /TIER=ConsEnd /STK=0 /UG=Hs.407141 /UG_TITLE=Homo sapiens mRNA; cDNA DKFZp686L0310 (from clone DKFZp686L0310) /DEF=Homo sapiens mRNA; cDNA DKFZp686L0310 (from clone DKFZp686L0310).	AL832136		gb:AL832136.1 /DB_XREF=gi:21732679 /TID=Hs2.407141.1 /CNT=4 /FEA=mRNA /TIER=ConsEnd /STK=0 /UG=Hs.407141 /UG_TITLE=Homo sapiens mRNA; cDNA DKFZp686L0310 (from clone DKFZp686L0310) /DEF=Homo sapiens mRNA; cDNA DKFZp686L0310 (from clone DKFZp686L0310).	26.21	638.38	1.5e-05
236029_at	FAT tumor suppressor homolog 3 (Drosophila)	AI283093	120114	gb:AI283093 /DB_XREF=gi:3921326 /DB_XREF=qm51f02.x1 /CLONE=IMAGE:1892283 /FEA=EST /CNT=10 /TID=Hs.98523.0 /TIER=ConsEnd /STK=0 /UG=Hs.98523 /UG_TITLE=ESTs	24.03	916.82	1.5e-05
214913_at	a disintegrin-like and metalloprotease (reprolysin type) with thrombospondin type 1 motif, 3	AB002364	9508	gb:AB002364.1 /DB_XREF=gi:2224672 /GEN=KIAA0366 /FEA=mRNA /CNT=15 /TID=Hs.27916.0 /TIER=ConsEnd /STK=5 /UG=Hs.27916 /LL=9508 /UG_TITLE=a disintegrin-like and metalloprotease (reprolysin type) with thrombospondin type 1 motif, 3 /DEF=Human mRNA for KIAA0366 gene, partial cds.	23.97	605.9	2e-06
220345_at	leucine rich repeat transmembrane neuronal 4	NM_024993	80059	gb:NM_024993.1 /DB_XREF=gi:13376497 /GEN=FLJ12568 /FEA=FLmRNA /CNT=8 /TID=Hs.287534.0 /TIER=FL /STK=1 /UG=Hs.287534 /LL=80059 /DEF=Homo sapiens hypothetical protein FLJ12568 (FLJ12568), mRNA. /PROD=hypothetical protein FLJ12568 /FL=gb:NM_024993.1	22.24	270.15	0.0061
233622_x_at	Transcribed locus, weakly similar to XP_375099.1 hypothetical protein LOC283585 [Homo sapiens]	AL162077		gb:AL162077.1 /DB_XREF=gi:7328158 /FEA=mRNA /CNT=2 /TID=Hs.306496.0 /TIER=ConsEnd /STK=0 /UG=Hs.306496 /UG_TITLE=Homo sapiens mRNA; cDNA DKFZp761A219 (from clone DKFZp761A219) /DEF=Homo sapiens mRNA; cDNA DKFZp761A219 (from clone DKFZp761A219).	21.31	105.45	0.005425
230863_at	gb:R73030 /DB_XREF=gi:847062 /DB_XREF=yj94c11.s1 /CLONE=IMAGE:156404 /FEA=EST /CNT=11 /TID=Hs.252938.0 /TIER=Stack /STK=8 /UG=Hs.252938 /UG_TITLE=ESTs, Weakly similar to ALU1_HUMAN ALU SUBFAMILY J SEQUENCE CONTAMINATION WARNING ENTRY (H.sapiens)	R73030		gb:R73030 /DB_XREF=gi:847062 /DB_XREF=yj94c11.s1 /CLONE=IMAGE:156404 /FEA=EST /CNT=11 /TID=Hs.252938.0 /TIER=Stack /STK=8 /UG=Hs.252938 /UG_TITLE=ESTs, Weakly similar to ALU1_HUMAN ALU SUBFAMILY J SEQUENCE CONTAMINATION WARNING ENTRY (H.sapiens)	20.05	292.94	0.029359
204915_s_at	SRY (sex determining region Y)-box 11	AB028641	6664	gb:AB028641.1 /DB_XREF=gi:6527111 /GEN=sox11 /FEA=FLmRNA /CNT=71 /TID=Hs.32964.0 /TIER=FL+Stack /STK=12 /UG=Hs.32964 /LL=6664 /DEF=Homo sapiens mRNA for SOX11, complete cds. /PROD=SOX11 /FL=gb:AB028641.1 gb:NM_003108.1 gb:U23752.1	19.64	524.92	5.9e-05
204424_s_at	LIM domain only 3 (rhombotin-like 2)	AL050152	55885	gb:AL050152.1 /DB_XREF=gi:4884363 /FEA=FLmRNA /CNT=90 /TID=Hs.301914.0 /TIER=Stack /STK=33 /UG=Hs.301914 /LL=55885 /UG_GENE=LOC55885 /UG_TITLE=neuronal specific transcription factor DAT1 /DEF=Homo sapiens mRNA; cDNA DKFZp586K1220 (from clone DKFZp586K1220). /FL=gb:NM_018640.1 gb:AF258348.1	19.19	1287.59	0.003562
236407_at	gb:R73518 /DB_XREF=gi:847550 /DB_XREF=yj93h12.s1 /CLONE=IMAGE:156359 /FEA=EST /CNT=7 /TID=Hs.151079.0 /TIER=ConsEnd /STK=7 /UG=Hs.151079 /UG_TITLE=ESTs	R73518		gb:R73518 /DB_XREF=gi:847550 /DB_XREF=yj93h12.s1 /CLONE=IMAGE:156359 /FEA=EST /CNT=7 /TID=Hs.151079.0 /TIER=ConsEnd /STK=7 /UG=Hs.151079 /UG_TITLE=ESTs	18.1	355.25	3e-06
208025_s_at	high mobility group AT-hook 2 /// high mobility group AT-hook 2	NM_003483	8091	gb:NM_003483.2 /DB_XREF=gi:6631086 /GEN=HMGIC /FEA=FLmRNA /CNT=1 /TID=HsAffx.900004.136 /TIER=FL /STK=0 /DEF=Homo sapiens high-mobility group (nonhistone chromosomal) protein isoform I-C (HMGIC), mRNA. /PROD=high-mobility group (nonhistone chromosomal)protein isoform I-C /FL=gb:NM_003483.2	17.76	506.18	0.000173
215311_at	MRNA full length insert cDNA clone EUROIMAGE 21920	AL109696		gb:AL109696.1 /DB_XREF=gi:5689771 /FEA=mRNA /CNT=7 /TID=Hs.185701.0 /TIER=ConsEnd /STK=0 /UG=Hs.185701 /UG_TITLE=Homo sapiens mRNA full length insert cDNA clone EUROIMAGE 21920 /DEF=Homo sapiens mRNA full length insert cDNA clone EUROIMAGE 21920.	17.1	448.46	1.3e-05
227671_at	X (inactive)-specific transcript	AV646597	7503	gb:AV646597 /DB_XREF=gi:9867611 /DB_XREF=AV646597 /CLONE=GLCAPB04 /FEA=EST /CNT=57 /TID=Hs.51615.0 /TIER=Stack /STK=34 /UG=Hs.51615 /UG_TITLE=ESTs, Weakly similar to ALU7_HUMAN ALU SUBFAMILY SQ SEQUENCE CONTAMINATION WARNING ENTRY (H.sapiens)	16.98	383.7	0.003059
218638_s_at	spondin 2, extracellular matrix protein	NM_012445	10417	gb:NM_012445.1 /DB_XREF=gi:6912681 /GEN=SPON2 /FEA=FLmRNA /CNT=106 /TID=Hs.288126.0 /TIER=FL+Stack /STK=64 /UG=Hs.288126 /LL=10417 /DEF=Homo sapiens spondin 2, extracellular matrix protein (SPON2), mRNA. /PROD=spondin 2, extracellular matrix protein /FL=gb:NM_012445.1 gb:BC002707.1 gb:AB027466.1	16.91	2992.93	0
208212_s_at	anaplastic lymphoma kinase (Ki-1)	NM_004304	238	gb:NM_004304.2 /DB_XREF=gi:6715586 /GEN=ALK /FEA=FLmRNA /CNT=2 /TID=Hs.278572.0 /TIER=FL /STK=0 /UG=Hs.278572 /LL=238 /DEF=Homo sapiens anaplastic lymphoma kinase (Ki-1) (ALK), mRNA. /PROD=anaplastic lymphoma kinase Ki-1 /FL=gb:NM_004304.2 gb:U66559.1	16.76	835.41	3e-06
226346_at	gb:AA527151 /DB_XREF=gi:2269220 /DB_XREF=ni07b08.s1 /CLONE=IMAGE:967287 /FEA=EST /CNT=53 /TID=Hs.270016.0 /TIER=Stack /STK=29 /UG=Hs.270016 /UG_TITLE=ESTs	AA527151		gb:AA527151 /DB_XREF=gi:2269220 /DB_XREF=ni07b08.s1 /CLONE=IMAGE:967287 /FEA=EST /CNT=53 /TID=Hs.270016.0 /TIER=Stack /STK=29 /UG=Hs.270016 /UG_TITLE=ESTs	15.34	534.55	0
204914_s_at	SRY (sex determining region Y)-box 11	AW157202	6664	gb:AW157202 /DB_XREF=gi:6228603 /DB_XREF=au92g06.x1 /CLONE=IMAGE:2783770 /FEA=FLmRNA /CNT=71 /TID=Hs.32964.0 /TIER=Stack /STK=8 /UG=Hs.32964 /LL=6664 /UG_GENE=SOX11 /UG_TITLE=SRY (sex determining region Y)-box 11 /FL=gb:AB028641.1 gb:NM_003108.1 gb:U23752.1	15.1	310.64	0.000124
215443_at	thyroid stimulating hormone receptor	BE740743	7253	gb:BE740743 /DB_XREF=gi:10154735 /DB_XREF=601593529F1 /CLONE=IMAGE:3947599 /FEA=mRNA /CNT=6 /TID=Hs.123078.1 /TIER=ConsEnd /STK=0 /UG=Hs.123078 /LL=7253 /UG_GENE=TSHR /UG_TITLE=thyroid stimulating hormone receptor	14.95	239.99	0.00019
240460_at	gb:AI190616 /DB_XREF=gi:3741825 /DB_XREF=qd38e02.x1 /CLONE=IMAGE:1731770 /FEA=EST /CNT=4 /TID=Hs.134215.0 /TIER=ConsEnd /STK=4 /UG=Hs.134215 /UG_TITLE=ESTs	AI190616		gb:AI190616 /DB_XREF=gi:3741825 /DB_XREF=qd38e02.x1 /CLONE=IMAGE:1731770 /FEA=EST /CNT=4 /TID=Hs.134215.0 /TIER=ConsEnd /STK=4 /UG=Hs.134215 /UG_TITLE=ESTs	14.91	168.09	0.000564
1562107_at	hypothetical protein MGC14738	BC007100	84834	gb:BC007100.1 /DB_XREF=gi:13937972 /TID=Hs2.406720.1 /CNT=3 /FEA=mRNA /TIER=ConsEnd /STK=0 /LL=84834 /UG_GENE=MGC14738 /UG=Hs.406720 /UG_TITLE=hypothetical protein MGC14738 /DEF=Homo sapiens, clone IMAGE:4279216, mRNA.	14.73	284.47	0.000263
213960_at	CDNA FLJ37610 fis, clone BRCOC2011398	T87225		gb:T87225 /DB_XREF=gi:715577 /DB_XREF=yc81f06.s1 /CLONE=IMAGE:22392 /FEA=mRNA /CNT=30 /TID=Hs.13223.0 /TIER=Stack /STK=17 /UG=Hs.13223 /UG_TITLE=Homo sapiens mRNA full length insert cDNA clone EUROIMAGE 51358	14.18	534.88	1e-06
1565936_a_at	LIM domain only 3 (rhombotin-like 2)	T24091	55885	gb:T24091 /DB_XREF=gi:520331 /DB_XREF=seq2279 /CLONE=Cot250Ft-b4HB3MA-1 /TID=Hs2.232216.1 /CNT=2 /FEA=mRNA /TIER=ConsEnd /STK=1 /UG=Hs.232216 /UG_TITLE=Human (clone 1NIB-2) normalized cDNA library sequence.	13.94	162.48	0.001811
229523_at	gb:N66694 /DB_XREF=gi:1218819 /DB_XREF=yy71g08.s1 /CLONE=IMAGE:279038 /FEA=EST /CNT=21 /TID=Hs.283696.0 /TIER=Stack /STK=13 /UG=Hs.283696 /UG_TITLE=ESTs	N66694		gb:N66694 /DB_XREF=gi:1218819 /DB_XREF=yy71g08.s1 /CLONE=IMAGE:279038 /FEA=EST /CNT=21 /TID=Hs.283696.0 /TIER=Stack /STK=13 /UG=Hs.283696 /UG_TITLE=ESTs	13.82	614.51	1e-06
210055_at	thyroid stimulating hormone receptor	BE045816	7253	gb:BE045816 /DB_XREF=gi:8362869 /DB_XREF=hq83c08.x1 /CLONE=IMAGE:3125966 /FEA=FLmRNA /CNT=39 /TID=Hs.123078.0 /TIER=ConsEnd /STK=3 /UG=Hs.123078 /LL=7253 /UG_GENE=TSHR /UG_TITLE=thyroid stimulating hormone receptor /FL=gb:NM_000369.1 gb:M32215.1 gb:M73747.1 gb:M31774.1	13.81	181.7	0.000595
224646_x_at	gb:BF569051 /DB_XREF=gi:11642431 /DB_XREF=602184410T1 /CLONE=IMAGE:4300347 /FEA=EST /CNT=484 /TID=Hs.286.3 /TIER=Stack /STK=135 /UG=Hs.286 /LL=6124 /UG_GENE=RPL4 /UG_TITLE=ribosomal protein L4	BF569051		gb:BF569051 /DB_XREF=gi:11642431 /DB_XREF=602184410T1 /CLONE=IMAGE:4300347 /FEA=EST /CNT=484 /TID=Hs.286.3 /TIER=Stack /STK=135 /UG=Hs.286 /LL=6124 /UG_GENE=RPL4 /UG_TITLE=ribosomal protein L4	13.81	1024.01	0.000261
207468_s_at	secreted frizzled-related protein 5	NM_003015	6425	gb:NM_003015.2 /DB_XREF=gi:8400734 /GEN=SFRP5 /FEA=FLmRNA /CNT=5 /TID=Hs.279565.0 /TIER=FL /STK=1 /UG=Hs.279565 /LL=6425 /DEF=Homo sapiens secreted frizzled-related protein 5 (SFRP5), mRNA. /PROD=secreted frizzled-related protein 5 /FL=gb:NM_003015.2 gb:AF017988.1	13.54	437.41	0.001339
220518_at	target of Nesh-SH3	NM_024801	25890	gb:NM_024801.1 /DB_XREF=gi:13376176 /GEN=FLJ21551 /FEA=FLmRNA /CNT=6 /TID=Hs.159231.0 /TIER=FL /STK=0 /UG=Hs.159231 /LL=79859 /DEF=Homo sapiens hypothetical protein FLJ21551 (FLJ21551), mRNA. /PROD=hypothetical protein FLJ21551 /FL=gb:NM_024801.1	13.44	448.75	0.001398
224997_x_at	H19, imprinted maternally expressed untranslated mRNA	AL575306	283120	gb:AL575306 /DB_XREF=gi:12936344 /DB_XREF=AL575306 /CLONE=CS0DI061YI10 (3 prime) /FEA=EST /CNT=481 /TID=Hs.279525.0 /TIER=Stack /STK=408 /UG=Hs.279525 /LL=55494 /UG_GENE=PRO2605 /UG_TITLE=hypothetical protein PRO2605	13.39	1131.86	0.000494
222940_at	sulfotransferase family 1E, estrogen-preferring, member 1	U55764	6783	gb:U55764.1 /DB_XREF=gi:1932728 /GEN=STE /FEA=FLmRNA /CNT=49 /TID=Hs.54576.0 /TIER=Stack /STK=15 /UG=Hs.54576 /LL=6783 /DEF=Human estrogen sulfotransferase mRNA, partial cds. /PROD=estrogen sulfotransferase /FL=gb:U08098.1 gb:NM_005420.1	13.29	560.15	1e-06
235795_at	gb:AW088232 /DB_XREF=gi:6044037 /DB_XREF=xc99c09.x1 /CLONE=IMAGE:2592400 /FEA=EST /CNT=9 /TID=Hs.65264.0 /TIER=ConsEnd /STK=0 /UG=Hs.65264 /UG_TITLE=ESTs	AW088232		gb:AW088232 /DB_XREF=gi:6044037 /DB_XREF=xc99c09.x1 /CLONE=IMAGE:2592400 /FEA=EST /CNT=9 /TID=Hs.65264.0 /TIER=ConsEnd /STK=0 /UG=Hs.65264 /UG_TITLE=ESTs	13.26	199.49	0.000451
220090_at	chromosome 1 open reading frame 10	NM_016190	49860	gb:NM_016190.1 /DB_XREF=gi:7706634 /GEN=C1ORF10 /FEA=FLmRNA /CNT=16 /TID=Hs.242057.0 /TIER=FL /STK=4 /UG=Hs.242057 /LL=49860 /DEF=Homo sapiens chromosome 1 open reading frame 10 (C1ORF10), mRNA. /PROD=tumor-related protein /FL=gb:NM_016190.1 gb:AF077831.1	12.79	736.69	0.00414
238584_at	IQ motif containing with AAA domain	W52934	79781	gb:W52934 /DB_XREF=gi:1350405 /DB_XREF=zc97a09.r1 /CLONE=IMAGE:339064 /FEA=EST /CNT=8 /TID=Hs.171077.0 /TIER=ConsEnd /STK=0 /UG=Hs.171077 /UG_TITLE=ESTs, Weakly similar to similar to serinethreonine kinase (C.elegans)	12.68	222.06	0.001169
203878_s_at	matrix metalloproteinase 11 (stromelysin 3)	NM_005940	4320	gb:NM_005940.2 /DB_XREF=gi:13027795 /GEN=MMP11 /FEA=FLmRNA /CNT=161 /TID=Hs.155324.0 /TIER=FL+Stack /STK=35 /UG=Hs.155324 /LL=4320 /DEF=Homo sapiens matrix metalloproteinase 11 (stromelysin 3) (MMP11), mRNA. /PROD=matrix metalloproteinase 11 preproprotein /FL=gb:NM_005940.2	12.23	685.83	0.000417
1557215_at	Transcribed locus, weakly similar to XP_375935.1 hypothetical protein LOC284825 [Homo sapiens]	AK056212		gb:AK056212.1 /DB_XREF=gi:16551553 /TID=Hs2.406912.1 /CNT=7 /FEA=mRNA /TIER=ConsEnd /STK=1 /UG=Hs.406912 /UG_TITLE=Homo sapiens cDNA FLJ31678 fis, clone NT2RI2005130. /DEF=Homo sapiens cDNA FLJ31650 fis, clone NT2RI2004079.	11.92	262.54	0.003503
210292_s_at	protocadherin 11 Y-linked /// protocadherin 11 X-linked	AF332218	27328 /// 83259	gb:AF332218.1 /DB_XREF=gi:13161062 /GEN=PCDH11 /FEA=FLmRNA /CNT=14 /TID=Hs.159156.2 /TIER=FL /STK=3 /UG=Hs.159156 /LL=27328 /DEF=Homo sapiens chromosome X protocadherin 11 (PCDH11) mRNA, complete cds, alternatively spliced. /PROD=protocadherin 11 /FL=gb:AF332218.1	11.83	211.94	0.000324
1558964_at	FAT tumor suppressor homolog 3 (Drosophila)	AA334950	120114	gb:AA334950 /DB_XREF=gi:1987193 /DB_XREF=EST39231 /TID=Hs2.363021.1 /CNT=11 /FEA=mRNA /TIER=ConsEnd /STK=0 /LL=120114 /UG_GENE=FAT3 /UG=Hs.363021 /UG_TITLE=FAT3	11.22	280.34	0.000123
214451_at	transcription factor AP-2 beta (activating enhancer binding protein 2 beta)	NM_003221	7021	gb:NM_003221.1 /DB_XREF=gi:4507442 /GEN=TFAP2B /FEA=FLmRNA /CNT=25 /TID=Hs.33102.0 /TIER=FL /STK=0 /UG=Hs.33102 /LL=7021 /DEF=Homo sapiens transcription factor AP-2 beta (activating enhancer-binding protein 2 beta) (TFAP2B), mRNA. /PROD=transcription factor AP-2 beta (activatingenhancer-binding protein 2 beta) /FL=gb:NM_003221.1	10.67	2196.21	0
209816_at	patched homolog (Drosophila)	AL044175	5727	gb:AL044175 /DB_XREF=gi:5935953 /DB_XREF=DKFZp434P0428_s1 /CLONE=DKFZp434P0428 /FEA=FLmRNA /CNT=48 /TID=Hs.159526.0 /TIER=Stack /STK=9 /UG=Hs.159526 /LL=5727 /UG_GENE=PTCH /UG_TITLE=patched (Drosophila) homolog /FL=gb:U43148.1	10.59	245.97	0.001175
241617_x_at	gb:BE961949 /DB_XREF=gi:11764352 /DB_XREF=601655369R1 /CLONE=IMAGE:3845872 /FEA=EST /CNT=7 /TID=Hs.295011.0 /TIER=ConsEnd /STK=0 /UG=Hs.295011 /UG_TITLE=ESTs, Moderately similar to 810024C cytochrome oxidase I (H.sapiens)	BE961949		gb:BE961949 /DB_XREF=gi:11764352 /DB_XREF=601655369R1 /CLONE=IMAGE:3845872 /FEA=EST /CNT=7 /TID=Hs.295011.0 /TIER=ConsEnd /STK=0 /UG=Hs.295011 /UG_TITLE=ESTs, Moderately similar to 810024C cytochrome oxidase I (H.sapiens)	10.43	1011	0.000972
209815_at	Patched homolog (Drosophila)	BG054916	5727	gb:BG054916 /DB_XREF=gi:12512119 /DB_XREF=nac92b02.x1 /CLONE=IMAGE:3441723 /FEA=FLmRNA /CNT=48 /TID=Hs.159526.0 /TIER=Stack /STK=10 /UG=Hs.159526 /LL=5727 /UG_GENE=PTCH /UG_TITLE=patched (Drosophila) homolog /FL=gb:U43148.1	10.34	2145.95	7e-06
230496_at	Hypothetical protein FLJ25477	BE046923	219287	gb:BE046923 /DB_XREF=gi:8363976 /DB_XREF=hd92e08.x2 /CLONE=IMAGE:2916998 /FEA=EST /CNT=10 /TID=Hs.105201.0 /TIER=Stack /STK=8 /UG=Hs.105201 /UG_TITLE=ESTs	10.34	131.12	0.000467
205372_at	pleiomorphic adenoma gene 1	NM_002655	5324	gb:NM_002655.1 /DB_XREF=gi:4505854 /GEN=PLAG1 /FEA=FLmRNA /CNT=41 /TID=Hs.14968.0 /TIER=FL /STK=0 /UG=Hs.14968 /LL=5324 /DEF=Homo sapiens pleiomorphic adenoma gene 1 (PLAG1), mRNA. /PROD=pleiomorphic adenoma gene 1 /FL=gb:NM_002655.1 gb:U65002.1	10.1	1069.14	0
229942_at	gb:AW024890 /DB_XREF=gi:5878420 /DB_XREF=wu92c11.x1 /CLONE=IMAGE:2527508 /FEA=EST /CNT=14 /TID=Hs.105964.0 /TIER=Stack /STK=10 /UG=Hs.105964 /UG_TITLE=ESTs	AW024890		gb:AW024890 /DB_XREF=gi:5878420 /DB_XREF=wu92c11.x1 /CLONE=IMAGE:2527508 /FEA=EST /CNT=14 /TID=Hs.105964.0 /TIER=Stack /STK=10 /UG=Hs.105964 /UG_TITLE=ESTs	9.98	1649.01	0
214297_at	gb:BE857703 /DB_XREF=gi:10371993 /DB_XREF=7g46a02.x1 /CLONE=IMAGE:3309482 /FEA=EST /CNT=11 /TID=Hs.9004.1 /TIER=Stack /STK=10 /UG=Hs.9004 /LL=1464 /UG_GENE=CSPG4 /UG_TITLE=chondroitin sulfate proteoglycan 4 (melanoma-associated)	BE857703		gb:BE857703 /DB_XREF=gi:10371993 /DB_XREF=7g46a02.x1 /CLONE=IMAGE:3309482 /FEA=EST /CNT=11 /TID=Hs.9004.1 /TIER=Stack /STK=10 /UG=Hs.9004 /LL=1464 /UG_GENE=CSPG4 /UG_TITLE=chondroitin sulfate proteoglycan 4 (melanoma-associated)	9.86	819.59	3e-06
229669_at	Hypothetical protein LOC339260	AA166965	339260	gb:AA166965 /DB_XREF=gi:1745341 /DB_XREF=zo86d03.s1 /CLONE=IMAGE:593765 /FEA=EST /CNT=11 /TID=Hs.111045.0 /TIER=Stack /STK=8 /UG=Hs.111045 /UG_TITLE=ESTs	9.83	237.59	0.001318
205463_s_at	platelet-derived growth factor alpha polypeptide	NM_002607	5154	gb:NM_002607.1 /DB_XREF=gi:4505678 /GEN=PDGFA /FEA=FLmRNA /CNT=34 /TID=Hs.37040.0 /TIER=FL /STK=2 /UG=Hs.37040 /LL=5154 /DEF=Homo sapiens platelet-derived growth factor alpha polypeptide (PDGFA), mRNA. /PROD=platelet-derived growth factor alphapolypeptide /FL=gb:NM_002607.1	9.76	2356.62	4e-06
243445_at	basonuclin 2	AI767962	54796	gb:AI767962 /DB_XREF=gi:5234471 /DB_XREF=wj01a12.x1 /CLONE=IMAGE:2401534 /FEA=EST /CNT=5 /TID=Hs.144473.0 /TIER=ConsEnd /STK=0 /UG=Hs.144473 /UG_TITLE=ESTs, Weakly similar to A46415 basonuclin (H.sapiens)	9.67	742.38	1.9e-05
214836_x_at	gb:BG536224 /DB_XREF=gi:13527769 /DB_XREF=602565445F1 /CLONE=IMAGE:4690258 /FEA=DNA /CNT=36 /TID=Hs.123030.0 /TIER=ConsEnd /STK=0 /UG=Hs.123030 /UG_TITLE=Human kappa-immunoglobulin germline pseudogene (Chr22.4) variable region (subgroup V kappa II)	BG536224		gb:BG536224 /DB_XREF=gi:13527769 /DB_XREF=602565445F1 /CLONE=IMAGE:4690258 /FEA=DNA /CNT=36 /TID=Hs.123030.0 /TIER=ConsEnd /STK=0 /UG=Hs.123030 /UG_TITLE=Human kappa-immunoglobulin germline pseudogene (Chr22.4) variable region (subgroup V kappa II)	9.65	2271.16	0.000453
236044_at	Phosphatidic acid phosphatase type 2 domain containing 1	BF130943	196051	gb:BF130943 /DB_XREF=gi:10969983 /DB_XREF=601819760F1 /CLONE=IMAGE:4051623 /FEA=EST /CNT=9 /TID=Hs.40479.0 /TIER=ConsEnd /STK=0 /UG=Hs.40479 /UG_TITLE=ESTs	9.64	381.21	5.9e-05
216867_s_at	platelet-derived growth factor alpha polypeptide	X03795	5154	gb:X03795.1 /DB_XREF=gi:35365 /FEA=mRNA /CNT=1 /TID=Hs.37040.2 /TIER=ConsEnd /STK=0 /UG=Hs.37040 /LL=5154 /UG_GENE=PDGFA /UG_TITLE=platelet-derived growth factor alpha polypeptide /DEF=Human mRNA for platelet derived growth factor A-chain (PDGF-A).	9.5	1162.61	0
204086_at	preferentially expressed antigen in melanoma	NM_006115	23532	gb:NM_006115.1 /DB_XREF=gi:5174640 /GEN=PRAME /FEA=FLmRNA /CNT=143 /TID=Hs.30743.0 /TIER=FL+Stack /STK=65 /UG=Hs.30743 /LL=23532 /DEF=Homo sapiens preferentially expressed antigen in melanoma (PRAME), mRNA. /PROD=preferentially expressed antigen of melanoma /FL=gb:U65011.1 gb:NM_006115.1	9.39	198.48	8.8e-05
242127_at	gb:W73921 /DB_XREF=gi:1384606 /DB_XREF=zd75b08.s1 /CLONE=IMAGE:346455 /FEA=EST /CNT=4 /TID=Hs.50743.0 /TIER=ConsEnd /STK=3 /UG=Hs.50743 /UG_TITLE=ESTs	W73921		gb:W73921 /DB_XREF=gi:1384606 /DB_XREF=zd75b08.s1 /CLONE=IMAGE:346455 /FEA=EST /CNT=4 /TID=Hs.50743.0 /TIER=ConsEnd /STK=3 /UG=Hs.50743 /UG_TITLE=ESTs	9.32	193.2	1.2e-05
215115_x_at	gb:AI613045 /DB_XREF=gi:4622212 /DB_XREF=ty68g03.x1 /CLONE=IMAGE:2284276 /FEA=mRNA /CNT=6 /TID=Hs.169081.2 /TIER=ConsEnd /STK=0 /UG=Hs.169081 /LL=2120 /UG_GENE=ETV6 /UG_TITLE=ets variant gene 6 (TEL oncogene)	AI613045		gb:AI613045 /DB_XREF=gi:4622212 /DB_XREF=ty68g03.x1 /CLONE=IMAGE:2284276 /FEA=mRNA /CNT=6 /TID=Hs.169081.2 /TIER=ConsEnd /STK=0 /UG=Hs.169081 /LL=2120 /UG_GENE=ETV6 /UG_TITLE=ets variant gene 6 (TEL oncogene)	9.31	408.62	1e-06
217022_s_at	hypothetical protein MGC27165	S55735	283650	gb:S55735.1 /DB_XREF=gi:265703 /FEA=mRNA /CNT=1 /TID=Hs.293441.3 /TIER=ConsEnd /STK=0 /UG=Hs.293441 /LL=51160 /UG_GENE=LOC51160 /DEF=Homo sapiens immunoglobulin A1-A2 lambda hybrid GAU heavy chain mRNA, partial cds. /PROD=immunoglobulin A1-A2 lambda hybrid GAU heavychain	9.1	1214.88	0.003199
207299_s_at	glutamate receptor, metabotropic 1	NM_000838	2911	gb:NM_000838.2 /DB_XREF=gi:6006005 /GEN=GRM1 /FEA=FLmRNA /CNT=8 /TID=Hs.32945.0 /TIER=FL /STK=0 /UG=Hs.32945 /LL=2911 /DEF=Homo sapiens glutamate receptor, metabotropic 1 (GRM1), mRNA. /PROD=glutamate receptor, metabotropic 1 /FL=gb:L76627.1 gb:NM_000838.2 gb:U31215.1	9.07	112.88	0.012349
214669_x_at	Anti-rabies virus immunoglobulin rearranged kappa chain V-region /// Similar to Ig kappa variable region	BG485135	440871	gb:BG485135 /DB_XREF=gi:13417414 /DB_XREF=602503756F1 /CLONE=IMAGE:4617445 /FEA=mRNA /CNT=101 /TID=Hs.325722.1 /TIER=ConsEnd /STK=0 /UG=Hs.325722 /LL=28875 /UG_GENE=IGKV3D-15 /UG_TITLE=immunoglobulin kappa variable 3D-15	9.04	1955.9	0.000884
210220_at	frizzled homolog 2 (Drosophila)	L37882	2535	gb:L37882.1 /DB_XREF=gi:736678 /GEN=frizzled /FEA=FLmRNA /CNT=18 /TID=Hs.81217.0 /TIER=FL /STK=6 /UG=Hs.81217 /LL=2535 /UG_TITLE=frizzled (Drosophila) homolog 2 /DEF=Human frizzled gene product mRNA, complete cds. /FL=gb:NM_001466.2 gb:AB017364.1 gb:L37882.1	8.94	435.87	3.3e-05
220272_at	basonuclin 2	NM_017637	54796	gb:NM_017637.1 /DB_XREF=gi:8923050 /GEN=FLJ20043 /FEA=FLmRNA /CNT=12 /TID=Hs.103853.0 /TIER=FL /STK=0 /UG=Hs.103853 /LL=54796 /DEF=Homo sapiens hypothetical protein FLJ20043 (FLJ20043), mRNA. /PROD=hypothetical protein FLJ20043 /FL=gb:NM_017637.1	8.94	1622.78	0
1553410_a_at	ATP-binding cassette, sub-family C (CFTR/MRP), member 12	AF395909	94160	gb:AF395909.1 /DB_XREF=gi:18845016 /GEN=ABCC12 /TID=Hs2.343663.3 /CNT=2 /FEA=FLmRNA /TIER=FL /STK=1 /LL=94160 /UG=Hs.343663 /DEF=Homo sapiens ATP-binding cassette protein C12 isoform B (ABCC12) mRNA, complete cds, alternatively spliced. /PROD=ATP-binding cassette protein C12 isoform B /FL=gb:AF395909.1 gb:NM_145188.1	8.74	163.59	0.001985
217033_x_at	gb:S76475.1 /DB_XREF=gi:913721 /GEN=trkC /FEA=mRNA /CNT=2 /TID=Hs.26776.2 /TIER=ConsEnd /STK=0 /UG=Hs.26776 /LL=4916 /UG_TITLE=neurotrophic tyrosine kinase, receptor, type 3 /DEF=trkC (human, brain, mRNA, 2715 nt).	S76475		gb:S76475.1 /DB_XREF=gi:913721 /GEN=trkC /FEA=mRNA /CNT=2 /TID=Hs.26776.2 /TIER=ConsEnd /STK=0 /UG=Hs.26776 /LL=4916 /UG_TITLE=neurotrophic tyrosine kinase, receptor, type 3 /DEF=trkC (human, brain, mRNA, 2715 nt).	8.62	384.16	1e-06
201839_s_at	tumor-associated calcium signal transducer 1	NM_002354	4072	gb:NM_002354.1 /DB_XREF=gi:4505058 /GEN=TACSTD1 /FEA=FLmRNA /CNT=278 /TID=Hs.692.0 /TIER=FL+Stack /STK=90 /UG=Hs.692 /LL=4072 /DEF=Homo sapiens tumor-associated calcium signal transducer 1 (TACSTD1), mRNA. /PROD=tumor-associated calcium signal transducer 1precursor /FL=gb:NM_002354.1 gb:M33011.1 gb:M32306.1	8.61	2227.97	5e-06
224795_x_at	immunoglobulin kappa constant	AW575927	3514	gb:AW575927 /DB_XREF=gi:7247382 /DB_XREF=UI-HF-BL0-acl-e-02-0-UI.s1 /CLONE=IMAGE:3059426 /FEA=mRNA /CNT=698 /TID=Hs.156110.2 /TIER=Stack /STK=691 /UG=Hs.156110 /LL=3514 /UG_GENE=IGKC /UG_TITLE=immunoglobulin kappa constant	8.52	3112.74	0.000531
221671_x_at	immunoglobulin kappa constant	M63438	3514	gb:M63438.1 /DB_XREF=gi:184847 /FEA=FLmRNA /CNT=1 /TID=Hs.156110.1 /TIER=FL /STK=0 /UG=Hs.156110 /LL=3514 /UG_GENE=IGKC /UG_TITLE=immunoglobulin kappa constant /DEF=Human Ig rearranged gamma chain mRNA, V-J-C region and complete cds. /FL=gb:M63438.1	8.49	2865.13	0.000502
228537_at	gb:AI797248 /DB_XREF=gi:5362720 /DB_XREF=we86d01.x1 /CLONE=IMAGE:2347969 /FEA=EST /CNT=18 /TID=Hs.293790.0 /TIER=Stack /STK=11 /UG=Hs.293790 /UG_TITLE=ESTs	AI797248		gb:AI797248 /DB_XREF=gi:5362720 /DB_XREF=we86d01.x1 /CLONE=IMAGE:2347969 /FEA=EST /CNT=18 /TID=Hs.293790.0 /TIER=Stack /STK=11 /UG=Hs.293790 /UG_TITLE=ESTs	8.47	1439.72	2e-06
221651_x_at	immunoglobulin kappa constant	BC005332	3514	gb:BC005332.1 /DB_XREF=gi:13529115 /FEA=FLmRNA /CNT=8 /TID=Hs.156110.0 /TIER=FL /STK=0 /UG=Hs.156110 /LL=3514 /UG_GENE=IGKC /DEF=Homo sapiens, Similar to immunoglobulin kappa constant, clone MGC:12418, mRNA, complete cds. /PROD=Similar to immunoglobulin kappa constant /FL=gb:AF113887.1 gb:BC005332.1	8.32	2821.04	0.000525
230596_at	CDNA FLJ39261 fis, clone OCBBF2009391	AI692499		gb:AI692499 /DB_XREF=gi:4969839 /DB_XREF=wd73b06.x1 /CLONE=IMAGE:2337203 /FEA=EST /CNT=15 /TID=Hs.13281.0 /TIER=Stack /STK=14 /UG=Hs.13281 /UG_TITLE=ESTs	8.25	294.31	1.1e-05
232568_at	hypothetical protein MGC24103	AU145658	158295	gb:AU145658 /DB_XREF=gi:11007179 /DB_XREF=AU145658 /CLONE=HEMBA1005426 /FEA=mRNA /CNT=7 /TID=Hs.287447.0 /TIER=ConsEnd /STK=2 /UG=Hs.287447 /UG_TITLE=Homo sapiens cDNA FLJ11733 fis, clone HEMBA1005426	8.25	1435.28	1e-06
236926_at	T-box 1	AW074836	6899	gb:AW074836 /DB_XREF=gi:6029834 /DB_XREF=xa08b06.x1 /CLONE=IMAGE:2567699 /FEA=EST /CNT=6 /TID=Hs.279679.0 /TIER=ConsEnd /STK=5 /UG=Hs.279679 /UG_TITLE=ESTs, Weakly similar to PMXB_HUMAN PAIRED MESODERM HOMEOBOX PROTEIN 2B (H.sapiens)	8.19	2142.3	0
217377_x_at	neurotrophic tyrosine kinase, receptor, type 3	AF041811	4916	gb:AF041811.2 /DB_XREF=gi:6274523 /GEN=ETV6-NTRK3 fusion /FEA=mRNA /CNT=1 /TID=Hs.169081.1 /TIER=ConsEnd /STK=0 /UG=Hs.169081 /LL=2120 /DEF=Homo sapiens ETS related protein-growth factor receptor tyrosine kinase fusion proteins (ETV6-NTRK3 fusion) mRNA, partial cds. /PROD=ETS related protein-growth factor receptortyrosine kinase fusion proteins	8.18	395.03	1e-06
205637_s_at	SH3-domain GRB2-like 3	NM_003027	6457	gb:NM_003027.1 /DB_XREF=gi:4506932 /GEN=SH3GL3 /FEA=FLmRNA /CNT=38 /TID=Hs.80315.0 /TIER=FL /STK=7 /UG=Hs.80315 /LL=6457 /DEF=Homo sapiens SH3-domain GRB2-like 3 (SH3GL3), mRNA. /PROD=SH3-domain GRB2-like 3 /FL=gb:AF036269.1 gb:AF036270.1 gb:AF036271.1 gb:NM_003027.1	8.07	370.73	1.5e-05
213880_at	G protein-coupled receptor 49	AL524520	8549	gb:AL524520 /DB_XREF=gi:12788013 /DB_XREF=AL524520 /CLONE=CS0DC007YG21 (3 prime) /FEA=EST /CNT=36 /TID=Hs.285529.1 /TIER=Stack /STK=28 /UG=Hs.285529 /LL=8549 /UG_GENE=GPR49 /UG_TITLE=G protein-coupled receptor 49	8.07	1149.54	2e-06
1553394_a_at	transcription factor AP-2 beta (activating enhancer binding protein 2 beta)	NM_003221	7021	gb:NM_003221.1 /DB_XREF=gi:4507442 /GEN=TFAP2B /TID=Hs2.33102.1 /CNT=3 /FEA=FLmRNA /TIER=FL /STK=1 /LL=7021 /UG=Hs.33102 /DEF=Homo sapiens transcription factor AP-2 beta (activating enhancer binding protein 2 beta) (TFAP2B), mRNA. /PROD=transcription factor AP-2 beta (activatingenhancer binding protein 2 beta) /FL=gb:NM_003221.1	8.02	679.57	1.4e-05
207935_s_at	keratin 13	NM_002274	3860	gb:NM_002274.1 /DB_XREF=gi:4504910 /GEN=KRT13 /FEA=FLmRNA /CNT=3 /TID=Hs.74070.0 /TIER=FL /STK=0 /UG=Hs.74070 /LL=3860 /DEF=Homo sapiens keratin 13 (KRT13), mRNA. /PROD=keratin 13 /FL=gb:NM_002274.1	7.77	252.26	0.025325
238155_at	gb:AI638235 /DB_XREF=gi:4690469 /DB_XREF=tt12a04.x1 /CLONE=IMAGE:2240526 /FEA=EST /CNT=6 /TID=Hs.171689.0 /TIER=ConsEnd /STK=5 /UG=Hs.171689 /UG_TITLE=ESTs	AI638235		gb:AI638235 /DB_XREF=gi:4690469 /DB_XREF=tt12a04.x1 /CLONE=IMAGE:2240526 /FEA=EST /CNT=6 /TID=Hs.171689.0 /TIER=ConsEnd /STK=5 /UG=Hs.171689 /UG_TITLE=ESTs	7.69	221.78	0.000591
219274_at	transmembrane 4 superfamily member 12	NM_012338	23554	gb:NM_012338.1 /DB_XREF=gi:6912527 /GEN=NET-2 /FEA=FLmRNA /CNT=46 /TID=Hs.16529.0 /TIER=FL+Stack /STK=21 /UG=Hs.16529 /LL=23554 /DEF=Homo sapiens transmembrane 4 superfamily member (tetraspan NET-2) (NET-2), mRNA. /PROD=transmembrane 4 superfamily member (tetraspanNET-2) /FL=gb:AF124522.1 gb:NM_012338.1	7.68	308.28	0.008994
235723_at	basonuclin 2	AA843242	54796	gb:AA843242 /DB_XREF=gi:2929760 /DB_XREF=ak06h07.s1 /CLONE=IMAGE:1405213 /FEA=EST /CNT=8 /TID=Hs.48523.0 /TIER=ConsEnd /STK=7 /UG=Hs.48523 /UG_TITLE=ESTs	7.57	337.83	6e-06
229280_s_at	Hypothetical gene supported by AK026189	AK026189	401237	gb:AK026189.1 /DB_XREF=gi:10438959 /FEA=mRNA /CNT=18 /TID=Hs.43266.0 /TIER=Stack /STK=13 /UG=Hs.43266 /UG_TITLE=Homo sapiens cDNA: FLJ22536 fis, clone HRC13155 /DEF=Homo sapiens cDNA: FLJ22536 fis, clone HRC13155.	7.46	322.13	1e-05
211430_s_at	immunoglobulin heavy constant gamma 1 (G1m marker)	M87789	3500	gb:M87789.1 /DB_XREF=gi:185361 /FEA=FLmRNA /CNT=1 /TID=Hs.300697.0 /TIER=FL /STK=0 /UG=Hs.300697 /LL=3502 /UG_GENE=IGHG3 /DEF=Human (hybridoma H210) anti-hepatitis A IgG variable region, constant region, complementarity-determining regions mRNA, complete cds. /PROD=IgG /FL=gb:M87789.1	7.41	3215.61	0.000792
207034_s_at	GLI-Kruppel family member GLI2	NM_030379	2736	gb:NM_030379.1 /DB_XREF=gi:13518230 /GEN=GLI2 /FEA=FLmRNA /CNT=6 /TID=Hs.111867.2 /TIER=FL /STK=0 /UG=Hs.111867 /LL=2736 /DEF=Homo sapiens GLI-Kruppel family member GLI2 (GLI2), transcript variant 1, mRNA. /PROD=GLI-Kruppel family member GLI2, isoform alpha /FL=gb:AB007295.1 gb:NM_030379.1	7.39	150.21	9e-05
239657_x_at	gb:AI341823 /DB_XREF=gi:4078750 /DB_XREF=qt04g06.x1 /CLONE=IMAGE:1946650 /FEA=EST /CNT=5 /TID=Hs.133066.0 /TIER=ConsEnd /STK=4 /UG=Hs.133066 /UG_TITLE=ESTs	AI341823		gb:AI341823 /DB_XREF=gi:4078750 /DB_XREF=qt04g06.x1 /CLONE=IMAGE:1946650 /FEA=EST /CNT=5 /TID=Hs.133066.0 /TIER=ConsEnd /STK=4 /UG=Hs.133066 /UG_TITLE=ESTs	7.37	943.34	0
214104_at	G protein-coupled receptor 161	AI703188	23432	gb:AI703188 /DB_XREF=gi:4991088 /DB_XREF=wd92g12.x1 /CLONE=IMAGE:2339110 /FEA=EST /CNT=17 /TID=Hs.301642.1 /TIER=Stack /STK=13 /UG=Hs.301642 /LL=23432 /UG_GENE=RE2 /UG_TITLE=G-protein coupled receptor	7.29	840.4	1e-06
242138_at	distal-less homeo box 1	BF060783	1745	gb:BF060783 /DB_XREF=gi:10819693 /DB_XREF=7j60f06.x1 /CLONE=IMAGE:3390851 /FEA=EST /CNT=6 /TID=Hs.302685.0 /TIER=ConsEnd /STK=1 /UG=Hs.302685 /UG_TITLE=ESTs	7.27	372.23	2.1e-05
218332_at	brain expressed, X-linked 1	NM_018476	55859	gb:NM_018476.1 /DB_XREF=gi:8923715 /GEN=HBEX2 /FEA=FLmRNA /CNT=116 /TID=Hs.283719.0 /TIER=FL+Stack /STK=54 /UG=Hs.283719 /LL=55859 /DEF=Homo sapiens uncharacterized hypothalamus protein HBEX2 (HBEX2), mRNA. /PROD=uncharacterized hypothalamus protein HBEX2 /FL=gb:AF220189.1 gb:NM_018476.1 gb:AF237783.1 gb:AF183416.1	7.18	242.04	0.009611
210135_s_at	short stature homeobox 2	AF022654	6474	gb:AF022654.1 /DB_XREF=gi:2979679 /GEN=OG12 /FEA=FLmRNA /CNT=37 /TID=Hs.55967.2 /TIER=FL /STK=0 /UG=Hs.55967 /LL=6474 /DEF=Homo sapiens homeodomain protein (OG12) mRNA, complete cds. /PROD=homeodomain protein /FL=gb:AF022654.1	7.15	1322.46	2e-06
230369_at	G protein-coupled receptor 161	AI743151	23432	gb:AI743151 /DB_XREF=gi:5111439 /DB_XREF=wg87h08.x1 /CLONE=IMAGE:2372127 /FEA=EST /CNT=13 /TID=Hs.21606.0 /TIER=Stack /STK=12 /UG=Hs.21606 /UG_TITLE=ESTs	7.15	667.66	1e-06
215121_x_at	immunoglobulin lambda constant 2 (Kern-Oz- marker)	AA680302	3538	gb:AA680302 /DB_XREF=gi:2656270 /DB_XREF=ac83d05.s1 /CLONE=IMAGE:869193 /FEA=mRNA /CNT=18 /TID=Hs.181125.2 /TIER=ConsEnd /STK=1 /UG=Hs.181125 /LL=3535 /UG_GENE=IGL@ /UG_TITLE=immunoglobulin lambda locus	6.96	1493.48	0.001194
221728_x_at	X (inactive)-specific transcript	AA628440	7503	gb:AA628440 /DB_XREF=gi:2540827 /DB_XREF=af26f02.s1 /CLONE=IMAGE:1032795 /FEA=mRNA /CNT=416 /TID=Hs.83623.2 /TIER=Stack /STK=70 /UG=Hs.83623 /LL=9970 /UG_GENE=NR1I3 /UG_TITLE=nuclear receptor subfamily 1, group I, member 3	6.89	706.6	0.001118
227647_at	potassium voltage-gated channel, Isk-related family, member 3	AI692703	10008	gb:AI692703 /DB_XREF=gi:4970043 /DB_XREF=wd86h09.x1 /CLONE=IMAGE:2338529 /FEA=EST /CNT=35 /TID=Hs.30715.1 /TIER=Stack /STK=13 /UG=Hs.30715 /LL=10008 /UG_GENE=KCNE3 /UG_TITLE=potassium voltage-gated channel, Isk-related family, member 3	6.85	306.46	0.001289
209138_x_at	Anti-HIV-1 gp120 immunoglobulin E51 lambda light chain	M87790		gb:M87790.1 /DB_XREF=gi:185363 /FEA=FLmRNA /CNT=660 /TID=Hs.181125.0 /TIER=FL+Stack /STK=584 /UG=Hs.181125 /LL=3535 /UG_GENE=IGL@ /DEF=Human (hybridoma H210) anti-hepatitis A immunoglobulin lambda chain variable region, constant region, complementarity-determining regions mRNA, complete cds. /PROD=immunoglobulin lambda-chain /FL=gb:M87790.1	6.82	1512.87	0.001329
231597_x_at	gb:AI371550 /DB_XREF=gi:4150303 /DB_XREF=ta51a07.x2 /CLONE=IMAGE:2047572 /FEA=EST /CNT=18 /TID=Hs.154173.0 /TIER=Stack /STK=17 /UG=Hs.154173 /UG_TITLE=ESTs	AI371550		gb:AI371550 /DB_XREF=gi:4150303 /DB_XREF=ta51a07.x2 /CLONE=IMAGE:2047572 /FEA=EST /CNT=18 /TID=Hs.154173.0 /TIER=Stack /STK=17 /UG=Hs.154173 /UG_TITLE=ESTs	6.78	387.52	0.007856
209875_s_at	secreted phosphoprotein 1 (osteopontin, bone sialoprotein I, early T-lymphocyte activation 1)	M83248	6696	gb:M83248.1 /DB_XREF=gi:189150 /GEN=nephropontin /FEA=FLmRNA /CNT=157 /TID=Hs.313.0 /TIER=FL /STK=0 /UG=Hs.313 /LL=6696 /DEF=Human nephropontin mRNA, complete cds. /PROD=nephropontin /FL=gb:M83248.1	6.68	545.14	0.003441
233036_at	Basonuclin 2	AU146418	54796	gb:AU146418 /DB_XREF=gi:11007939 /DB_XREF=AU146418 /CLONE=HEMBB1000438 /FEA=mRNA /CNT=5 /TID=Hs.274273.0 /TIER=ConsEnd /STK=2 /UG=Hs.274273 /UG_TITLE=Homo sapiens cDNA FLJ10237 fis, clone HEMBB1000438	6.65	699.05	2.3e-05
215379_x_at	immunoglobulin lambda constant 2 (Kern-Oz- marker)	AV698647	3538	gb:AV698647 /DB_XREF=gi:10300618 /DB_XREF=AV698647 /CLONE=GKCBJC12 /FEA=mRNA /CNT=4 /TID=Hs.289110.4 /TIER=ConsEnd /STK=0 /UG=Hs.289110 /LL=28831 /UG_GENE=IGLJ3 /UG_TITLE=immunoglobulin lambda joining 3	6.62	1307.84	0.001204
230722_at	gb:AI377043 /DB_XREF=gi:4186896 /DB_XREF=tc28h03.x1 /CLONE=IMAGE:2065973 /FEA=EST /CNT=12 /TID=Hs.42189.0 /TIER=Stack /STK=9 /UG=Hs.42189 /UG_TITLE=ESTs	AI377043		gb:AI377043 /DB_XREF=gi:4186896 /DB_XREF=tc28h03.x1 /CLONE=IMAGE:2065973 /FEA=EST /CNT=12 /TID=Hs.42189.0 /TIER=Stack /STK=9 /UG=Hs.42189 /UG_TITLE=ESTs	6.61	1526.23	0
203029_s_at	protein tyrosine phosphatase, receptor type, N polypeptide 2	NM_002847	5799	gb:NM_002847.1 /DB_XREF=gi:11386148 /GEN=PTPRN2 /FEA=FLmRNA /CNT=171 /TID=Hs.74624.0 /TIER=FL+Stack /STK=59 /UG=Hs.74624 /LL=5799 /DEF=Homo sapiens protein tyrosine phosphatase, receptor type, N polypeptide 2 (PTPRN2), mRNA. /PROD=protein tyrosine phosphatase, receptor type, Npolypeptide 2 /FL=gb:U66702.1 gb:AF007555.1 gb:NM_002847.1	6.6	441.09	0.000308
228116_at	Hypothetical LOC283029	AW167298	283029	gb:AW167298 /DB_XREF=gi:6398823 /DB_XREF=xg73h03.x1 /CLONE=IMAGE:2634005 /FEA=EST /CNT=25 /TID=Hs.214410.0 /TIER=Stack /STK=12 /UG=Hs.214410 /UG_TITLE=ESTs	6.59	405.82	5.4e-05
238478_at	gb:H97386 /DB_XREF=gi:1118255 /DB_XREF=yw03h07.s1 /CLONE=IMAGE:251197 /FEA=EST /CNT=9 /TID=Hs.159464.0 /TIER=ConsEnd /STK=1 /UG=Hs.159464 /UG_TITLE=ESTs	H97386		gb:H97386 /DB_XREF=gi:1118255 /DB_XREF=yw03h07.s1 /CLONE=IMAGE:251197 /FEA=EST /CNT=9 /TID=Hs.159464.0 /TIER=ConsEnd /STK=1 /UG=Hs.159464 /UG_TITLE=ESTs	6.57	1645.26	0
226930_at	Fibronectin type III domain containing 1	AI345957	84624	gb:AI345957 /DB_XREF=gi:4083163 /DB_XREF=qp47g03.x1 /CLONE=IMAGE:1926196 /FEA=EST /CNT=53 /TID=Hs.297939.3 /TIER=Stack /STK=28 /UG=Hs.297939 /LL=1508 /UG_GENE=CTSB /UG_TITLE=cathepsin B	6.55	216.81	0.000484
214677_x_at	immunoglobulin lambda constant 2 (Kern-Oz- marker)	X57812	3538	gb:X57812.1 /DB_XREF=gi:33723 /GEN=immunoglobulin lambda light chain /FEA=mRNA /CNT=199 /TID=Hs.289110.2 /TIER=ConsEnd /STK=0 /UG=Hs.289110 /LL=28831 /UG_TITLE=immunoglobulin lambda joining 3 /DEF=Human rearranged immunoglobulin lambda light chain mRNA.	6.53	2036.72	0.001567
205152_at	solute carrier family 6 (neurotransmitter transporter, GABA), member 1	AI003579	6529	gb:AI003579 /DB_XREF=gi:3203913 /DB_XREF=ai88d07.s1 /CLONE=IMAGE:1387885 /FEA=FLmRNA /CNT=58 /TID=Hs.22003.0 /TIER=Stack /STK=18 /UG=Hs.22003 /LL=6529 /UG_GENE=SLC6A1 /UG_TITLE=solute carrier family 6 (neurotransmitter transporter, GABA), member 1 /FL=gb:NM_003042.1	6.51	192.31	0.01805
1552712_a_at	nicotinamide nucleotide adenylyltransferase 2	NM_170706	23057	gb:NM_170706.1 /DB_XREF=gi:25141324 /GEN=C1orf15 /TID=Hs2.158244.2 /CNT=16 /FEA=FLmRNA /TIER=FL /STK=2 /LL=23057 /UG=Hs.158244 /DEF=Homo sapiens chromosome 1 open reading frame 15 (C1orf15), transcript variant 2, mRNA. /PROD=nicotinamide mononucleotide adenylyltransferase2 isoform 2 /FL=gb:BC020998.1 gb:NM_170706.1	6.51	200.9	0.000213
205347_s_at	thymosin, beta, identified in neuroblastoma cells	NM_021992	11013	gb:NM_021992.1 /DB_XREF=gi:11496272 /GEN=TMSNB /FEA=FLmRNA /CNT=59 /TID=Hs.56145.0 /TIER=FL+Stack /STK=35 /UG=Hs.56145 /LL=11013 /DEF=Homo sapiens thymosin, beta, identified in neuroblastoma cells (TMSNB), mRNA. /PROD=thymosin, beta, identified in neuroblastomacells /FL=gb:NM_021992.1 gb:D82345.1 gb:BC000183.1	6.41	496.65	9.3e-05
223395_at	target of Nesh-SH3	AB056106	25890	gb:AB056106.1 /DB_XREF=gi:13111479 /GEN=neshbp /FEA=FLmRNA /CNT=68 /TID=Hs.58419.0 /TIER=FL /STK=0 /UG=Hs.58419 /LL=25890 /DEF=Homo sapiens mRNA for NeshBP, complete cds. /PROD=NeshBP /FL=gb:AB056106.1	6.4	3156.26	1e-06
229581_at	Similar to RIKEN cDNA A930017N06 gene	AI694118	346355	gb:AI694118 /DB_XREF=gi:4971458 /DB_XREF=wd89a06.x1 /CLONE=IMAGE:2338738 /FEA=EST /CNT=25 /TID=Hs.42896.0 /TIER=Stack /STK=8 /UG=Hs.42896 /UG_TITLE=ESTs	6.37	585.33	2.4e-05
204529_s_at	thymus high mobility group box protein TOX	AI961231	9760	gb:AI961231 /DB_XREF=gi:5753944 /DB_XREF=wt15c09.x1 /CLONE=IMAGE:2507536 /FEA=FLmRNA /CNT=75 /TID=Hs.184297.0 /TIER=Stack /STK=9 /UG=Hs.184297 /LL=9760 /UG_GENE=KIAA0808 /UG_TITLE=KIAA0808 gene product /FL=gb:AB018351.1 gb:NM_014729.1	6.35	266.27	0
234307_s_at	Kinesin family member 26A	AK026406	26153	gb:AK026406.1 /DB_XREF=gi:10439259 /FEA=mRNA /CNT=1 /TID=Hs.134970.1 /TIER=ConsEnd /STK=0 /UG=Hs.134970 /LL=26153 /UG_GENE=DKFZP434N178 /UG_TITLE=DKFZP434N178 protein /DEF=Homo sapiens cDNA: FLJ22753 fis, clone KAIA0597.	6.35	920.78	1.1e-05
226869_at	Full length insert cDNA clone ZD77F06	AI655611		gb:AI655611 /DB_XREF=gi:4739590 /DB_XREF=ts99d01.x1 /CLONE=IMAGE:2239393 /FEA=EST /CNT=37 /TID=Hs.124863.0 /TIER=Stack /STK=16 /UG=Hs.124863 /UG_TITLE=ESTs	6.34	667.49	1e-06
213668_s_at	SRY (sex determining region Y)-box 4	AI989477	6659	gb:AI989477 /DB_XREF=gi:5836358 /DB_XREF=ws25b11.x1 /CLONE=IMAGE:2498205 /FEA=EST /CNT=94 /TID=Hs.83484.1 /TIER=ConsEnd /STK=0 /UG=Hs.83484 /LL=6659 /UG_GENE=SOX4 /UG_TITLE=SRY (sex determining region Y)-box 4	6.32	539.88	0
209736_at	SRY (sex determining region Y)-box 13	AF116571	9580	gb:AF116571.1 /DB_XREF=gi:6689860 /GEN=SOX13 /FEA=FLmRNA /CNT=60 /TID=Hs.201671.0 /TIER=FL /STK=2 /UG=Hs.201671 /LL=9580 /DEF=Homo sapiens SRY-like DNA binding protein (SOX13) mRNA, complete cds. /PROD=SRY-like DNA binding protein /FL=gb:AF116571.1 gb:AF098915.1 gb:AF083105.1 gb:NM_005686.1	6.31	360.53	6e-05
207660_at	dystrophin (muscular dystrophy, Duchenne and Becker types)	NM_004019	1756	gb:NM_004019.1 /DB_XREF=gi:5032304 /GEN=DMD /FEA=FLmRNA /CNT=3 /TID=Hs.169470.17 /TIER=FL /STK=0 /UG=Hs.169470 /LL=1756 /DEF=Homo sapiens dystrophin (muscular dystrophy, Duchenne and Becker types), includes DXS142, DXS164, DXS206, DXS230, DXS239, DXS268, DXS269, DXS270, DXS272 (DMD), transcript variant Dp40, mRNA. /PROD=dystrophin Dp40 isoform /FL=gb:NM_004019.1	6.19	628.86	2e-06
242881_x_at	Hypothetical LOC389048	BG285837	389048	gb:BG285837 /DB_XREF=gi:13038194 /DB_XREF=602380933F1 /CLONE=IMAGE:4498449 /FEA=EST /CNT=6 /TID=Hs.317584.1 /TIER=ConsEnd /STK=0 /UG=Hs.317584 /UG_TITLE=ESTs	6.17	123.23	0.000964
240117_at	fibrillin 3	AI184988	84467	gb:AI184988 /DB_XREF=gi:3735626 /DB_XREF=qe30a07.s1 /CLONE=IMAGE:1740468 /FEA=EST /CNT=4 /TID=Hs.116265.0 /TIER=ConsEnd /STK=4 /UG=Hs.116265 /UG_TITLE=ESTs	6.16	635.98	0
225275_at	EGF-like repeats and discoidin I-like domains 3	AA053711	10085	gb:AA053711 /DB_XREF=gi:1544717 /DB_XREF=zf53e06.s1 /CLONE=IMAGE:380674 /FEA=EST /CNT=111 /TID=Hs.10283.1 /TIER=Stack /STK=33 /UG=Hs.10283 /LL=59124 /UG_GENE=RBM8B /UG_TITLE=RNA binding motif protein 8B	6.13	3450.73	3e-05
218642_s_at	coiled-coil-helix-coiled-coil-helix domain containing 7	NM_024300	79145	gb:NM_024300.1 /DB_XREF=gi:13236525 /GEN=MGC2217 /FEA=FLmRNA /CNT=76 /TID=Hs.323164.0 /TIER=FL /STK=1 /UG=Hs.323164 /LL=79145 /DEF=Homo sapiens hypothetical protein MGC2217 (MGC2217), mRNA. /PROD=hypothetical protein MGC2217 /FL=gb:BC002546.1 gb:NM_024300.1	6.09	2233.81	0
227512_at	hypothetical protein LOC92312	AW248508	92312	gb:AW248508 /DB_XREF=gi:6591501 /DB_XREF=2820594.3prime /CLONE=IMAGE:2820594 /FEA=mRNA /CNT=31 /TID=Hs.279727.0 /TIER=Stack /STK=17 /UG=Hs.279727 /UG_TITLE=Homo sapiens cDNA FLJ14035 fis, clone HEMBA1004638	6.05	252.89	0
1555935_s_at	hormonally upregulated Neu-associated kinase	T58129	30811	gb:T58129 /DB_XREF=gi:659990 /DB_XREF=yb98e09.s1 /CLONE=IMAGE:79240 /TID=Hs2.419219.1 /CNT=16 /FEA=mRNA /TIER=Stack /STK=10 /UG=Hs.419219 /UG_TITLE=Homo sapiens full length insert cDNA clone YZ38H04	6.02	460.6	0
201416_at	SRY (sex determining region Y)-box 4	BG528420	6659	gb:BG528420 /DB_XREF=gi:13519957 /DB_XREF=602579853F1 /CLONE=IMAGE:4719060 /FEA=FLmRNA /CNT=369 /TID=Hs.83484.0 /TIER=Stack /STK=16 /UG=Hs.83484 /LL=6659 /UG_GENE=SOX4 /UG_TITLE=SRY (sex determining region Y)-box 4 /FL=gb:NM_003107.1	5.98	1955.45	0
206462_s_at	neurotrophic tyrosine kinase, receptor, type 3	NM_002530	4916	gb:NM_002530.1 /DB_XREF=gi:4505474 /GEN=NTRK3 /FEA=FLmRNA /CNT=13 /TID=Hs.26776.0 /TIER=FL /STK=0 /UG=Hs.26776 /LL=4916 /DEF=Homo sapiens neurotrophic tyrosine kinase, receptor, type 3 (NTRK3), mRNA. /PROD=neurotrophic tyrosine kinase, receptor, type 3 /FL=gb:U05012.1 gb:NM_002530.1	5.97	199.94	6e-06
227307_at	Tetraspanin similiar to uroplakin 1	AL565381	90139	gb:AL565381 /DB_XREF=gi:12916700 /DB_XREF=AL565381 /CLONE=CS0DF005YH13 (3 prime) /FEA=EST /CNT=52 /TID=Hs.96908.2 /TIER=Stack /STK=39 /UG=Hs.96908 /LL=9537 /UG_GENE=PIG11 /UG_TITLE=p53-induced protein	5.94	549.02	0
224325_at	frizzled homolog 8 (Drosophila) /// frizzled homolog 8 (Drosophila)	AB043703	8325	gb:AB043703.1 /DB_XREF=gi:13623798 /GEN=FZD8 /FEA=FLmRNA /CNT=1 /TID=HsAffx.900267.808 /TIER=FL /STK=0 /DEF=Homo sapiens FZD8 mRNA for seven-transmembrane receptor Frizzled-8, complete cds. /PROD=seven-transmembrane receptor Frizzled-8 /FL=gb:AB043703.1	5.89	217.31	5.5e-05
226145_s_at	Fraser syndrome 1	AL157471	80144	gb:AL157471.1 /DB_XREF=gi:7018488 /FEA=mRNA /CNT=64 /TID=Hs.15420.1 /TIER=Stack /STK=23 /UG=Hs.15420 /LL=57635 /UG_GENE=KIAA1500 /UG_TITLE=KIAA1500 protein /DEF=Homo sapiens mRNA; cDNA DKFZp761P1423 (from clone DKFZp761P1423).	5.85	575.72	0.003777
212110_at	solute carrier family 39 (zinc transporter), member 14	D31887	23516	gb:D31887.1 /DB_XREF=gi:505101 /GEN=KIAA0062 /FEA=mRNA /CNT=225 /TID=Hs.89868.0 /TIER=Stack /STK=89 /UG=Hs.89868 /LL=23516 /UG_TITLE=KIAA0062 protein /DEF=Human mRNA for KIAA0062 gene, partial cds.	5.83	1528.24	0
219132_at	pellino homolog 2 (Drosophila)	NM_021255	57161	gb:NM_021255.1 /DB_XREF=gi:10864062 /GEN=PELI2 /FEA=FLmRNA /CNT=45 /TID=Hs.44038.0 /TIER=FL+Stack /STK=18 /UG=Hs.44038 /LL=57161 /DEF=Homo sapiens pellino (Drosophila) homolog 2 (PELI2), mRNA. /PROD=pellino (Drosophila) homolog 2 /FL=gb:NM_021255.1 gb:AF302502.1	5.83	899.74	0
215646_s_at	chondroitin sulfate proteoglycan 2 (versican) /// chondroitin sulfate proteoglycan 2 (versican)	R94644	1462	gb:R94644 /DB_XREF=gi:970039 /DB_XREF=yq42a12.r1 /CLONE=IMAGE:198430 /FEA=mRNA /CNT=3 /TID=Hs.306542.0 /TIER=ConsEnd /STK=0 /UG=Hs.306542 /UG_TITLE=Homo sapiens versican Vint isoform, mRNA, partial cds	5.82	120.79	0.00282
203144_s_at	KIAA0040 gene product	NM_014656	9674	gb:NM_014656.1 /DB_XREF=gi:7657258 /GEN=KIAA0040 /FEA=FLmRNA /CNT=111 /TID=Hs.158282.0 /TIER=FL+Stack /STK=8 /UG=Hs.158282 /LL=9674 /DEF=Homo sapiens KIAA0040 gene product (KIAA0040), mRNA. /PROD=KIAA0040 gene product /FL=gb:D25539.1 gb:NM_014656.1	5.8	285.37	1.2e-05
205795_at	neurexin 3	NM_004796	9369	gb:NM_004796.1 /DB_XREF=gi:4758827 /GEN=NRXN3 /FEA=FLmRNA /CNT=26 /TID=Hs.22269.0 /TIER=FL+Stack /STK=10 /UG=Hs.22269 /LL=9369 /DEF=Homo sapiens neurexin 3 (NRXN3), mRNA. /PROD=neurexin 3 /FL=gb:AB018286.1 gb:NM_004796.1	5.77	174.69	1.3e-05
221234_s_at	BTB and CNC homology 1, basic leucine zipper transcription factor 2 /// BTB and CNC homology 1, basic leucine zipper transcription factor 2	NM_021813	60468	gb:NM_021813.1 /DB_XREF=gi:13540489 /GEN=BACH2 /FEA=FLmRNA /CNT=1 /TID=HsAffx.900030.8 /TIER=FL /STK=0 /DEF=Homo sapiens BTB and CNC homology 1, basic leucine zipper transcription factor 2 (BACH2), mRNA. /PROD=BTB and CNC homology 1, basic leucine zippertranscription factor 2 /FL=gb:NM_021813.1	5.76	643.53	2e-06
206140_at	LIM homeobox 2	NM_004789	9355	gb:NM_004789.1 /DB_XREF=gi:4758673 /GEN=LHX2 /FEA=FLmRNA /CNT=18 /TID=Hs.1569.0 /TIER=FL /STK=1 /UG=Hs.1569 /LL=9355 /DEF=Homo sapiens LIM homeobox protein 2 (LHX2), mRNA. /PROD=LIM homeobox protein 2 /FL=gb:NM_004789.1 gb:AF124735.1	5.69	2034.39	4e-06
224348_s_at	gb:AF116709.1 /DB_XREF=gi:7959916 /FEA=FLmRNA /CNT=1 /TID=HsAffx.900479.822 /TIER=FL /STK=0 /DEF=Homo sapiens PRO2605 mRNA, complete cds. /PROD=PRO2605 /FL=gb:AF116709.1	AF116709		gb:AF116709.1 /DB_XREF=gi:7959916 /FEA=FLmRNA /CNT=1 /TID=HsAffx.900479.822 /TIER=FL /STK=0 /DEF=Homo sapiens PRO2605 mRNA, complete cds. /PROD=PRO2605 /FL=gb:AF116709.1	5.59	114.99	0.001846
223761_at	fibroblast growth factor 19	AF110400	9965	gb:AF110400.1 /DB_XREF=gi:5668600 /GEN=FGF19 /FEA=FLmRNA /CNT=16 /TID=Hs.249200.0 /TIER=FL /STK=0 /UG=Hs.249200 /LL=9965 /DEF=Homo sapiens fibroblast growth factor 19 (FGF19) mRNA, complete cds. /PROD=fibroblast growth factor 19 /FL=gb:AF110400.1 gb:NM_005117.1 gb:AB018122.1	5.56	114.6	0.000659
236885_at	gb:AI651930 /DB_XREF=gi:4735909 /DB_XREF=wb51c04.x1 /CLONE=IMAGE:2309190 /FEA=EST /CNT=9 /TID=Hs.135684.0 /TIER=ConsEnd /STK=4 /UG=Hs.135684 /UG_TITLE=ESTs	AI651930		gb:AI651930 /DB_XREF=gi:4735909 /DB_XREF=wb51c04.x1 /CLONE=IMAGE:2309190 /FEA=EST /CNT=9 /TID=Hs.135684.0 /TIER=ConsEnd /STK=4 /UG=Hs.135684 /UG_TITLE=ESTs	5.56	332.3	0
224901_at	stearoyl-CoA desaturase 4	AL571375	79966	gb:AL571375 /DB_XREF=gi:12928610 /DB_XREF=AL571375 /CLONE=CS0DI009YH10 (3 prime) /FEA=EST /CNT=167 /TID=Hs.247474.2 /TIER=Stack /STK=69 /UG=Hs.247474 /LL=79966 /UG_GENE=FLJ21032 /UG_TITLE=hypothetical protein FLJ21032	5.54	1280.42	7e-06
206935_at	protocadherin 8	NM_002590	5100	gb:NM_002590.2 /DB_XREF=gi:6631101 /GEN=PCDH8 /FEA=FLmRNA /CNT=9 /TID=Hs.19492.0 /TIER=FL /STK=0 /UG=Hs.19492 /LL=5100 /DEF=Homo sapiens protocadherin 8 (PCDH8), mRNA. /PROD=protocadherin 8 /FL=gb:NM_002590.2 gb:AF061573.2	5.49	103.48	0.000973
211219_s_at	LIM homeobox 2	U11701	9355	gb:U11701.1 /DB_XREF=gi:600494 /GEN=hLH-2 /FEA=FLmRNA /CNT=1 /TID=Hs.1569.1 /TIER=FL /STK=0 /UG=Hs.1569 /LL=9355 /DEF=Human LIM-homeobox domain protein (hLH-2) mRNA, complete cds. /PROD=LIM-homeobox domain protein /FL=gb:U11701.1	5.47	284.53	1.2e-05
204916_at	receptor (calcitonin) activity modifying protein 1	NM_005855	10267	gb:NM_005855.1 /DB_XREF=gi:5032018 /GEN=RAMP1 /FEA=FLmRNA /CNT=71 /TID=Hs.32989.0 /TIER=FL+Stack /STK=27 /UG=Hs.32989 /LL=10267 /DEF=Homo sapiens receptor (calcitonin) activity modifying protein 1 (RAMP1), mRNA. /PROD=receptor (calcitonin) activity modifying protein1 precursor /FL=gb:BC000548.1 gb:NM_005855.1	5.45	642.52	3e-06
229649_at	neurexin 3	AI129949	9369	gb:AI129949 /DB_XREF=gi:3598463 /DB_XREF=qc45g07.x1 /CLONE=IMAGE:1712604 /FEA=EST /CNT=27 /TID=Hs.22269.1 /TIER=Stack /STK=9 /UG=Hs.22269 /LL=9369 /UG_GENE=NRXN3 /UG_TITLE=neurexin 3	5.29	163.82	8.4e-05
227478_at	hypothetical protein LOC284262	BF739885	284262	gb:BF739885 /DB_XREF=gi:12066549 /DB_XREF=7o40c11.x1 /CLONE=IMAGE:3576573 /FEA=EST /CNT=32 /TID=Hs.128052.0 /TIER=Stack /STK=15 /UG=Hs.128052 /UG_TITLE=ESTs	5.28	994.61	1e-06
228955_at	gb:AL041761 /DB_XREF=gi:5421109 /DB_XREF=DKFZp434A0118_s1 /CLONE=DKFZp434A0118 /FEA=EST /CNT=16 /TID=Hs.27379.0 /TIER=Stack /STK=14 /UG=Hs.27379 /UG_TITLE=ESTs	AL041761		gb:AL041761 /DB_XREF=gi:5421109 /DB_XREF=DKFZp434A0118_s1 /CLONE=DKFZp434A0118 /FEA=EST /CNT=16 /TID=Hs.27379.0 /TIER=Stack /STK=14 /UG=Hs.27379 /UG_TITLE=ESTs	5.27	599.19	1e-05
241828_x_at	keratin pseudogene	AW593129	339240	gb:AW593129 /DB_XREF=gi:7280387 /DB_XREF=hg09d05.x1 /CLONE=IMAGE:2945097 /FEA=EST /CNT=4 /TID=Hs.166520.1 /TIER=ConsEnd /STK=3 /UG=Hs.166520 /UG_TITLE=ESTs	5.26	249.98	1.2e-05
203184_at	fibrillin 2 (congenital contractural arachnodactyly)	NM_001999	2201	gb:NM_001999.2 /DB_XREF=gi:4755135 /GEN=FBN2 /FEA=FLmRNA /CNT=127 /TID=Hs.79432.0 /TIER=FL+Stack /STK=12 /UG=Hs.79432 /LL=2201 /DEF=Homo sapiens fibrillin 2 (congenital contractural arachnodactyly) (FBN2), mRNA. /PROD=fibrillin 2 /FL=gb:U03272.1 gb:NM_001999.2	5.2	139.61	0.040397
238623_at	Mitogen-activated protein kinase kinase kinase 4	AI633559	4216	gb:AI633559 /DB_XREF=gi:4684889 /DB_XREF=th68f02.x1 /CLONE=IMAGE:2123835 /FEA=EST /CNT=9 /TID=Hs.310359.0 /TIER=ConsEnd /STK=0 /UG=Hs.310359 /UG_TITLE=ESTs	5.19	449.7	0.000385
215181_at	cadherin-like 22	AF035300	64405	gb:AF035300.1 /DB_XREF=gi:2661057 /FEA=mRNA /CNT=5 /TID=Hs.264157.0 /TIER=ConsEnd /STK=0 /UG=Hs.264157 /LL=58532 /UG_GENE=LOC58532 /UG_TITLE=hypothetical protein similar to cadherin 22 /DEF=Homo sapiens clone 23663 mRNA, partial cds.	5.18	734.56	2e-06
218330_s_at	neuron navigator 2	NM_018162	89797	gb:NM_018162.1 /DB_XREF=gi:9506612 /GEN=FLJ10633 /FEA=FLmRNA /CNT=126 /TID=Hs.23467.0 /TIER=FL+Stack /STK=30 /UG=Hs.23467 /LL=55725 /DEF=Homo sapiens hypothetical protein FLJ10633 (FLJ10633), mRNA. /PROD=hypothetical protein FLJ10633 /FL=gb:NM_018162.1	5.12	982.45	9e-06
212977_at	chemokine orphan receptor 1	AI817041	57007	gb:AI817041 /DB_XREF=gi:5436120 /DB_XREF=wj76c06.x1 /CLONE=IMAGE:2408746 /FEA=mRNA /CNT=73 /TID=Hs.23016.0 /TIER=Stack /STK=33 /UG=Hs.23016 /LL=57007 /UG_GENE=RDC1 /UG_TITLE=G protein-coupled receptor	5.06	1752.1	2.7e-05
225911_at	hypothetical protein LOC255743	AL138410	255743	gb:AL138410 /DB_XREF=gi:6855091 /DB_XREF=DKFZp434A1029_s1 /CLONE=DKFZp434A1029 /FEA=EST /CNT=84 /TID=Hs.8236.0 /TIER=Stack /STK=40 /UG=Hs.8236 /UG_TITLE=ESTs	5.05	682.77	7.9e-05
243381_at	gb:BE671658 /DB_XREF=gi:10032199 /DB_XREF=7a55g02.x1 /CLONE=IMAGE:3222674 /FEA=EST /CNT=3 /TID=Hs.255515.0 /TIER=ConsEnd /STK=3 /UG=Hs.255515 /UG_TITLE=ESTs	BE671658		gb:BE671658 /DB_XREF=gi:10032199 /DB_XREF=7a55g02.x1 /CLONE=IMAGE:3222674 /FEA=EST /CNT=3 /TID=Hs.255515.0 /TIER=ConsEnd /STK=3 /UG=Hs.255515 /UG_TITLE=ESTs	5.04	232.88	1.1e-05
219619_at	DIRAS family, GTP-binding RAS-like 2	NM_017594	54769	gb:NM_017594.1 /DB_XREF=gi:8922160 /GEN=DKFZp761C07121 /FEA=FLmRNA /CNT=37 /TID=Hs.165636.0 /TIER=FL /STK=0 /UG=Hs.165636 /LL=54769 /DEF=Homo sapiens hypothetical protein DKFZp761C07121 (DKFZp761C07121), mRNA. /PROD=hypothetical protein DKFZp761C07121 /FL=gb:NM_017594.1	5.02	109.63	0.001249
204736_s_at	chondroitin sulfate proteoglycan 4 (melanoma-associated)	NM_001897	1464	gb:NM_001897.1 /DB_XREF=gi:4503098 /GEN=CSPG4 /FEA=FLmRNA /CNT=51 /TID=Hs.9004.0 /TIER=FL /STK=1 /UG=Hs.9004 /LL=1464 /DEF=Homo sapiens chondroitin sulfate proteoglycan 4 (melanoma-associated) (CSPG4), mRNA. /PROD=melanoma-associated chondroitin sulfateproteoglycan 4 /FL=gb:NM_001897.1	5	408.89	0
202859_x_at	interleukin 8	NM_000584	3576	gb:NM_000584.1 /DB_XREF=gi:10834977 /GEN=IL8 /FEA=FLmRNA /CNT=368 /TID=Hs.624.0 /TIER=FL+Stack /STK=80 /UG=Hs.624 /LL=3576 /DEF=Homo sapiens interleukin 8 (IL8), mRNA. /PROD=interleukin 8 /FL=gb:M17017.1 gb:M26383.1 gb:NM_000584.1	4.99	626.54	0.005748
232069_at	Kinesin family member 26A	AL117589	26153	gb:AL117589.1 /DB_XREF=gi:5912152 /GEN=DKFZp434N178 /FEA=mRNA /CNT=15 /TID=Hs.134970.0 /TIER=ConsEnd /STK=0 /UG=Hs.134970 /LL=26153 /DEF=Homo sapiens mRNA; cDNA DKFZp434N178 (from clone DKFZp434N178); partial cds. /PROD=hypothetical protein	4.98	149.03	2e-05
236361_at	UDP-N-acetyl-alpha-D-galactosamine:polypeptide N-acetylgalactosaminyltransferase-like 2	BF432376	117248	gb:BF432376 /DB_XREF=gi:11444506 /DB_XREF=nac53g03.x1 /CLONE=IMAGE:3406276 /FEA=EST /CNT=11 /TID=Hs.63163.0 /TIER=ConsEnd /STK=3 /UG=Hs.63163 /UG_TITLE=ESTs, Weakly similar to UDP-GalNAc:polypeptide N-acetylgalactosaminyltransferase (H.sapiens)	4.96	158.75	4.3e-05
235961_at	G protein-coupled receptor 161	BF248385	23432	gb:BF248385 /DB_XREF=gi:11164842 /DB_XREF=601821436F1 /CLONE=IMAGE:4046265 /FEA=EST /CNT=9 /TID=Hs.85893.0 /TIER=ConsEnd /STK=6 /UG=Hs.85893 /UG_TITLE=ESTs	4.95	288.47	0
231882_at	Hypothetical gene supported by AK022914; AK095211; BC016035; BC041856; BX248778	AL530703	440160	gb:AL530703 /DB_XREF=gi:12794196 /DB_XREF=AL530703 /CLONE=CS0DD008YI06 (5 prime) /FEA=mRNA /CNT=31 /TID=Hs.285803.0 /TIER=ConsEnd /STK=0 /UG=Hs.285803 /UG_TITLE=Homo sapiens cDNA FLJ10674 fis, clone NT2RP2006436	4.94	238.4	0.000141
225516_at	Solute carrier family 7 (cationic amino acid transporter, y+ system), member 2	AA876372	6542	gb:AA876372 /DB_XREF=gi:2985449 /DB_XREF=oj24d06.s1 /CLONE=IMAGE:1493099 /FEA=mRNA /CNT=129 /TID=Hs.93961.0 /TIER=Stack /STK=55 /UG=Hs.93961 /UG_TITLE=Homo sapiens mRNA; cDNA DKFZp667D095 (from clone DKFZp667D095)	4.93	877.2	0.000732
209757_s_at	v-myc myelocytomatosis viral related oncogene, neuroblastoma derived (avian)	BC002712	4613	gb:BC002712.1 /DB_XREF=gi:12803748 /FEA=FLmRNA /CNT=126 /TID=Hs.25960.1 /TIER=FL+Stack /STK=33 /UG=Hs.25960 /LL=4613 /UG_GENE=MYCN /DEF=Homo sapiens, v-myc avian myelocytomatosis viral related oncogene, neuroblastoma derived, clone MGC:3962, mRNA, complete cds. /PROD=v-myc avian myelocytomatosis viral relatedoncogene, neuroblastoma derived /FL=gb:BC002712.1 gb:NM_005378.1	4.92	623.93	3e-06
227140_at	Inhibin, beta A (activin A, activin AB alpha polypeptide)	AI343467	3624	gb:AI343467 /DB_XREF=gi:4080673 /DB_XREF=tb97a02.x1 /CLONE=IMAGE:2062250 /FEA=mRNA /CNT=47 /TID=Hs.28792.0 /TIER=Stack /STK=17 /UG=Hs.28792 /UG_TITLE=Homo sapiens cDNA FLJ11041 fis, clone PLACE1004405	4.9	723.34	0.00043
230626_at	transmembrane 4 superfamily member 12	AI056699	23554	gb:AI056699 /DB_XREF=gi:3330565 /DB_XREF=oz26h10.x1 /CLONE=IMAGE:1676515 /FEA=EST /CNT=13 /TID=Hs.16529.1 /TIER=Stack /STK=12 /UG=Hs.16529 /LL=23554 /UG_GENE=NET-2 /UG_TITLE=transmembrane 4 superfamily member (tetraspan NET-2)	4.89	157.09	0.001886
207558_s_at	paired-like homeodomain transcription factor 2	NM_000325	5308	gb:NM_000325.1 /DB_XREF=gi:4505826 /GEN=PITX2 /FEA=FLmRNA /CNT=5 /TID=Hs.92282.0 /TIER=FL /STK=0 /UG=Hs.92282 /LL=5308 /DEF=Homo sapiens paired-like homeodomain transcription factor 2 (PITX2), mRNA. /PROD=paired-like homeodomain transcription factor 2 /FL=gb:NM_000325.1 gb:U69961.1 gb:AF048720.1	4.88	260.97	7.6e-05
227819_at	leucine-rich repeat-containing G protein-coupled receptor 6	AA524536	59352	gb:AA524536 /DB_XREF=gi:2265464 /DB_XREF=ng45g03.s1 /CLONE=IMAGE:937780 /FEA=mRNA /CNT=32 /TID=Hs.59483.0 /TIER=Stack /STK=17 /UG=Hs.59483 /UG_TITLE=Homo sapiens VTS20631 mRNA, g-protein coupled receptor family, partial cds	4.87	666.38	0.000105
221609_s_at	wingless-type MMTV integration site family, member 6	AY009401	7475	gb:AY009401.1 /DB_XREF=gi:11693043 /GEN=WNT6 /FEA=FLmRNA /CNT=25 /TID=Hs.29764.0 /TIER=FL+Stack /STK=10 /UG=Hs.29764 /LL=7475 /DEF=Homo sapiens WNT6 precursor (WNT6) mRNA, complete cds. /PROD=WNT6 precursor /FL=gb:AY009401.1 gb:BC004329.1	4.86	230.55	2.1e-05
204619_s_at	chondroitin sulfate proteoglycan 2 (versican)	BF590263	1462	gb:BF590263 /DB_XREF=gi:11682587 /DB_XREF=nab22b12.x1 /CLONE=IMAGE:3266638 /FEA=FLmRNA /CNT=59 /TID=Hs.81800.0 /TIER=Stack /STK=8 /UG=Hs.81800 /LL=1462 /UG_GENE=CSPG2 /UG_TITLE=chondroitin sulfate proteoglycan 2 (versican) /FL=gb:NM_004385.1	4.85	953.05	3.6e-05
222361_at	tubulin, beta 8 /// tubulin, beta polypeptide 4, member Q	AI433261	347688 /// 56604	gb:AI433261 /DB_XREF=gi:4287937 /DB_XREF=ti32f08.x1 /CLONE=IMAGE:2132199 /FEA=EST /CNT=5 /TID=Hs.23189.0 /TIER=ConsEnd /STK=0 /UG=Hs.23189 /UG_TITLE=ESTs, Moderately similar to TBB2_HUMAN TUBULIN BETA-2 CHAIN (H.sapiens)	4.84	232.18	8.2e-05
229160_at	melanoma associated antigen (mutated) 1-like 1	AI967987	139221	gb:AI967987 /DB_XREF=gi:5764805 /DB_XREF=wu11f12.x1 /CLONE=IMAGE:2516687 /FEA=EST /CNT=28 /TID=Hs.10653.0 /TIER=Stack /STK=22 /UG=Hs.10653 /UG_TITLE=ESTs	4.84	132.17	1.7e-05
209035_at	midkine (neurite growth-promoting factor 2)	M69148	4192	gb:M69148.1 /DB_XREF=gi:182650 /GEN=hMK-1 /FEA=FLmRNA /CNT=196 /TID=Hs.82045.0 /TIER=FL /STK=1 /UG=Hs.82045 /LL=4192 /DEF=Human midkine mRNA, complete cds. /PROD=midkine /FL=gb:NM_002391.1 gb:M69148.1	4.82	317	2e-06
230903_s_at	Hypothetical protein INM01	H11634	157695	gb:H11634 /DB_XREF=gi:876454 /DB_XREF=ym17c04.s1 /CLONE=IMAGE:48162 /FEA=EST /CNT=9 /TID=Hs.7110.1 /TIER=Stack /STK=8 /UG=Hs.7110 /UG_TITLE=ESTs	4.82	897.15	3e-06
215946_x_at	similar to bK246H3.1 (immunoglobulin lambda-like polypeptide 1, pre-B-cell specific) /// immunoglobulin lambda-like polypeptide 1	AL022324	3543 /// 91316	gb:AL022324 /DB_XREF=gi:3702433 /FEA=DNA /CNT=2 /TID=Hs.296552.1 /TIER=ConsEnd /STK=0 /UG=Hs.296552 /LL=3545 /UG_GENE=IGLL3 /UG_TITLE=immunoglobulin lambda-like polypeptide 3 /DEF=Human DNA sequence from clone CTA-246H3 on chromosome 22 Contains the gene for IGLL1 (immunoglobulin lambda-like polypeptide 1, pre-B-cell specific), a pseudogene similar to LRP5 (Lipoprotein Receptor Related Protein.),…	4.8	758.05	0.001119
53991_at	KIAA1277	AA127623	27147	Cluster Incl. AA127623:zk89a12.r1 Homo sapiens cDNA, 5 end /clone=IMAGE-489982 /clone_end=5' /gb=AA127623 /gi=1686976 /ug=Hs.6385 /len=698	4.79	242.53	2e-06
238885_at	gb:AV704797 /DB_XREF=gi:10722109 /DB_XREF=AV704797 /CLONE=ADBCSC05 /FEA=EST /CNT=7 /TID=Hs.292453.0 /TIER=ConsEnd /STK=3 /UG=Hs.292453 /UG_TITLE=ESTs	AV704797		gb:AV704797 /DB_XREF=gi:10722109 /DB_XREF=AV704797 /CLONE=ADBCSC05 /FEA=EST /CNT=7 /TID=Hs.292453.0 /TIER=ConsEnd /STK=3 /UG=Hs.292453 /UG_TITLE=ESTs	4.78	187.23	0.000675
216604_s_at	gb:AL365343.2 /DB_XREF=gi:9187598 /FEA=mRNA /CNT=2 /TID=Hs.22891.3 /TIER=ConsEnd /STK=0 /UG=Hs.22891 /LL=23428 /UG_GENE=SLC7A8 /UG_TITLE=solute carrier family 7 (cationic amino acid transporter, y+ system), member 8 /DEF=Homo sapiens mRNA full length insert cDNA clone EUROIMAGE 32539.	AL365343		gb:AL365343.2 /DB_XREF=gi:9187598 /FEA=mRNA /CNT=2 /TID=Hs.22891.3 /TIER=ConsEnd /STK=0 /UG=Hs.22891 /LL=23428 /UG_GENE=SLC7A8 /UG_TITLE=solute carrier family 7 (cationic amino acid transporter, y+ system), member 8 /DEF=Homo sapiens mRNA full length insert cDNA clone EUROIMAGE 32539.	4.71	607.99	3e-06
243478_at	gb:AI184810 /DB_XREF=gi:3735448 /DB_XREF=qd24h01.x1 /CLONE=IMAGE:1724689 /FEA=EST /CNT=3 /TID=Hs.143813.0 /TIER=ConsEnd /STK=3 /UG=Hs.143813 /UG_TITLE=ESTs	AI184810		gb:AI184810 /DB_XREF=gi:3735448 /DB_XREF=qd24h01.x1 /CLONE=IMAGE:1724689 /FEA=EST /CNT=3 /TID=Hs.143813.0 /TIER=ConsEnd /STK=3 /UG=Hs.143813 /UG_TITLE=ESTs	4.68	123.83	0.001816
203660_s_at	pericentrin 2 (kendrin)	NM_006031	5116	gb:NM_006031.1 /DB_XREF=gi:5174478 /GEN=PCNT /FEA=FLmRNA /CNT=77 /TID=Hs.15896.0 /TIER=FL+Stack /STK=34 /UG=Hs.15896 /LL=5116 /DEF=Homo sapiens pericentrin (PCNT), mRNA. /PROD=pericentrin /FL=gb:U52962.1 gb:NM_006031.1	4.67	868.57	0.001078
208443_x_at	short stature homeobox 2	NM_006884	6474	gb:NM_006884.1 /DB_XREF=gi:6031199 /GEN=SHOX2 /FEA=FLmRNA /CNT=2 /TID=Hs.55967.0 /TIER=FL /STK=0 /UG=Hs.55967 /LL=6474 /DEF=Homo sapiens short stature homeobox 2 (SHOX2), transcript variant SHOX2a, mRNA. /PROD=short stature homeobox 2, isoform a /FL=gb:NM_006884.1	4.67	155.69	6.7e-05
228819_at	tetraspanin similiar to uroplakin 1	AI161133	90139	gb:AI161133 /DB_XREF=gi:3694438 /DB_XREF=qc89f02.x1 /CLONE=IMAGE:1721403 /FEA=EST /CNT=21 /TID=Hs.96908.1 /TIER=Stack /STK=13 /UG=Hs.96908 /LL=9537 /UG_GENE=PIG11 /UG_TITLE=p53-induced protein	4.65	215.14	1.3e-05
228501_at	UDP-N-acetyl-alpha-D-galactosamine:polypeptide N-acetylgalactosaminyltransferase-like 2	BF055343	117248	gb:BF055343 /DB_XREF=gi:10809239 /DB_XREF=7j78d08.x1 /CLONE=IMAGE:3392559 /FEA=EST /CNT=38 /TID=Hs.238532.0 /TIER=Stack /STK=16 /UG=Hs.238532 /UG_TITLE=ESTs	4.62	114.81	0.000232
228720_at	sortilin-related VPS10 domain containing receptor 2	AB037750	57537	gb:AB037750.1 /DB_XREF=gi:7243038 /GEN=KIAA1329 /FEA=mRNA /CNT=29 /TID=Hs.21061.0 /TIER=Stack /STK=15 /UG=Hs.21061 /LL=57537 /DEF=Homo sapiens mRNA for KIAA1329 protein, partial cds. /PROD=KIAA1329 protein	4.61	347.95	1.3e-05
242546_at	Hypothetical gene supported by AK022914; AK095211; BC016035; BC041856; BX248778	BE738279	440160	gb:BE738279 /DB_XREF=gi:10152271 /DB_XREF=601572542T1 /CLONE=IMAGE:3839194 /FEA=EST /CNT=8 /TID=Hs.30767.0 /TIER=ConsEnd /STK=1 /UG=Hs.30767 /UG_TITLE=ESTs	4.59	112.51	0.001994
40093_at	Lutheran blood group (Auberger b antigen included)	X83425	4059	Cluster Incl. X83425:H.sapiens LU gene for Lutheran blood group glycoprotein /cds=(22,1908) /gb=X83425 /gi=603559 /ug=Hs.155048 /len=2402	4.56	736.94	0
226931_at	ARG99 protein	AU151239	83857	gb:AU151239 /DB_XREF=gi:11012760 /DB_XREF=AU151239 /CLONE=NT2RP2004743 /FEA=mRNA /CNT=60 /TID=Hs.317596.0 /TIER=Stack /STK=32 /UG=Hs.317596 /UG_TITLE=Homo sapiens cDNA FLJ12927 fis, clone NT2RP2004743	4.52	432.65	0.002237
237169_at	gb:AI266750 /DB_XREF=gi:3884908 /DB_XREF=qq11c10.x1 /CLONE=IMAGE:1932210 /FEA=EST /CNT=6 /TID=Hs.135261.0 /TIER=ConsEnd /STK=5 /UG=Hs.135261 /UG_TITLE=ESTs	AI266750		gb:AI266750 /DB_XREF=gi:3884908 /DB_XREF=qq11c10.x1 /CLONE=IMAGE:1932210 /FEA=EST /CNT=6 /TID=Hs.135261.0 /TIER=ConsEnd /STK=5 /UG=Hs.135261 /UG_TITLE=ESTs	4.52	143.39	0.02318
203921_at	carbohydrate (N-acetylglucosamine-6-O) sulfotransferase 2	NM_004267	9435	gb:NM_004267.1 /DB_XREF=gi:4757983 /GEN=CHST2 /FEA=FLmRNA /CNT=82 /TID=Hs.8786.0 /TIER=FL+Stack /STK=43 /UG=Hs.8786 /LL=9435 /DEF=Homo sapiens carbohydrate (chondroitin 6keratan) sulfotransferase 2 (CHST2), mRNA. /PROD=carbohydrate (chondroitin 6keratan)sulfotransferase 2 /FL=gb:AB014679.1 gb:AB014680.1 gb:AF083066.1 gb:AB021124.1 gb:NM_004267.1	4.51	1126.42	4.1e-05
210511_s_at	inhibin, beta A (activin A, activin AB alpha polypeptide)	M13436	3624	gb:M13436.1 /DB_XREF=gi:186414 /GEN=INHBA /FEA=FLmRNA /CNT=5 /TID=Hs.727.1 /TIER=FL /STK=0 /UG=Hs.727 /LL=3624 /UG_TITLE=inhibin, beta A (activin A, activin AB alpha polypeptide) /DEF=Human ovarian beta-A inhibin mRNA, complete cds. /FL=gb:M13436.1	4.48	333.3	7e-06
202998_s_at	lysyl oxidase-like 2	NM_002318	4017	gb:NM_002318.1 /DB_XREF=gi:4505010 /GEN=LOXL2 /FEA=FLmRNA /CNT=147 /TID=Hs.83354.0 /TIER=FL+Stack /STK=37 /UG=Hs.83354 /LL=4017 /DEF=Homo sapiens lysyl oxidase-like 2 (LOXL2), mRNA. /PROD=lysyl oxidase-like 2 /FL=gb:U89942.1 gb:AF117949.1 gb:NM_002318.1 gb:BC000594.1	4.46	874.13	0.000128
218847_at	IGF-II mRNA-binding protein 2	NM_006548	10644	gb:NM_006548.1 /DB_XREF=gi:5729883 /GEN=IMP-2 /FEA=FLmRNA /CNT=76 /TID=Hs.30299.0 /TIER=FL /STK=7 /UG=Hs.30299 /LL=10644 /DEF=Homo sapiens IGF-II mRNA-binding protein 2 (IMP-2), mRNA. /PROD=IGF-II mRNA-binding protein 2 /FL=gb:NM_006548.1 gb:AF057352.1	4.46	1107.83	0
221885_at	KIAA1277	AI131051	27147	gb:AI131051 /DB_XREF=gi:3601067 /DB_XREF=qb82h09.x1 /CLONE=IMAGE:1706657 /FEA=mRNA /CNT=60 /TID=Hs.6385.0 /TIER=Stack /STK=34 /UG=Hs.6385 /LL=27147 /UG_GENE=KIAA1277 /UG_TITLE=KIAA1277 protein	4.45	152.12	7e-06
228827_at	Core-binding factor, runt domain, alpha subunit 2; translocated to, 1; cyclin D-related	AI217416	862	gb:AI217416 /DB_XREF=gi:3797231 /DB_XREF=qh22h01.x1 /CLONE=IMAGE:1845457 /FEA=mRNA /CNT=28 /TID=Hs.90858.0 /TIER=Stack /STK=12 /UG=Hs.90858 /UG_TITLE=Homo sapiens clone 25023 mRNA sequence	4.42	927.6	0.000116
229228_at	CDNA FLJ32589 fis, clone SPLEN2000443	AI819043		gb:AI819043 /DB_XREF=gi:5438207 /DB_XREF=wg61f01.x1 /CLONE=IMAGE:2369593 /FEA=EST /CNT=21 /TID=Hs.21342.0 /TIER=Stack /STK=20 /UG=Hs.21342 /UG_TITLE=ESTs	4.42	1371.35	1e-06
229784_at	gb:AA234096 /DB_XREF=gi:1858901 /DB_XREF=zs39c08.s1 /CLONE=IMAGE:687566 /FEA=EST /CNT=15 /TID=Hs.7724.1 /TIER=Stack /STK=14 /UG=Hs.7724 /LL=22904 /UG_GENE=KIAA0963 /UG_TITLE=KIAA0963 protein	AA234096		gb:AA234096 /DB_XREF=gi:1858901 /DB_XREF=zs39c08.s1 /CLONE=IMAGE:687566 /FEA=EST /CNT=15 /TID=Hs.7724.1 /TIER=Stack /STK=14 /UG=Hs.7724 /LL=22904 /UG_GENE=KIAA0963 /UG_TITLE=KIAA0963 protein	4.42	197.43	3e-06
218995_s_at	endothelin 1	NM_001955	1906	gb:NM_001955.1 /DB_XREF=gi:4503460 /GEN=EDN1 /FEA=FLmRNA /CNT=68 /TID=Hs.2271.0 /TIER=FL /STK=0 /UG=Hs.2271 /LL=1906 /DEF=Homo sapiens endothelin 1 (EDN1), mRNA. /PROD=endothelin 1 /FL=gb:NM_001955.1	4.41	329.16	0.000416
221217_s_at	ataxin 2-binding protein 1	NM_018723	54715	gb:NM_018723.1 /DB_XREF=gi:8922072 /GEN=A2BP1 /FEA=FLmRNA /CNT=2 /TID=Hs.57937.0 /TIER=FL /STK=0 /UG=Hs.57937 /LL=54715 /DEF=Homo sapiens ataxin 2-binding protein 1 (A2BP1), mRNA. /PROD=ataxin 2-binding protein 1 /FL=gb:NM_018723.1 gb:AF107203.1	4.41	201.89	0.001961
230441_at	KIAA1909 protein	AI890356	153478	gb:AI890356 /DB_XREF=gi:5595520 /DB_XREF=wm84c05.x1 /CLONE=IMAGE:2442632 /FEA=EST /CNT=11 /TID=Hs.127804.0 /TIER=Stack /STK=11 /UG=Hs.127804 /UG_TITLE=ESTs, Weakly similar to T17233 hypothetical protein DKFZp434I216.1 (H.sapiens)	4.41	102.39	1.3e-05
204620_s_at	chondroitin sulfate proteoglycan 2 (versican)	NM_004385	1462	gb:NM_004385.1 /DB_XREF=gi:4758081 /GEN=CSPG2 /FEA=FLmRNA /CNT=59 /TID=Hs.81800.0 /TIER=FL /STK=0 /UG=Hs.81800 /LL=1462 /DEF=Homo sapiens chondroitin sulfate proteoglycan 2 (versican) (CSPG2), mRNA. /PROD=chondroitin sulfate proteoglycan 2 (versican) /FL=gb:NM_004385.1	4.36	1094.53	0.000652
228737_at	chromosome 20 open reading frame 100	AA211909	84969	gb:AA211909 /DB_XREF=gi:1810563 /DB_XREF=zq85a03.s1 /CLONE=IMAGE:648364 /FEA=EST /CNT=24 /TID=Hs.26608.0 /TIER=Stack /STK=19 /UG=Hs.26608 /UG_TITLE=ESTs	4.36	138.67	0.000572
210001_s_at	suppressor of cytokine signaling 1	AB005043	8651	gb:AB005043.1 /DB_XREF=gi:2443364 /FEA=FLmRNA /CNT=52 /TID=Hs.50640.0 /TIER=FL /STK=0 /UG=Hs.50640 /LL=8651 /UG_GENE=SSI-1 /DEF=Homo sapiens mRNA for STAT induced STAT inhibitor-1, complete cds. /PROD=STAT induced STAT inhibitor-1 /FL=gb:AB000734.1 gb:NM_003745.1 gb:U88326.1 gb:AB005043.1	4.35	335.66	0
210683_at	neurturin	AL161995	4902	gb:AL161995.1 /DB_XREF=gi:7328129 /GEN=DKFZp762B0211 /FEA=FLmRNA /CNT=5 /TID=Hs.234775.0 /TIER=FL /STK=0 /UG=Hs.234775 /LL=4902 /DEF=Homo sapiens mRNA; cDNA DKFZp762B0211 (from clone DKFZp762B0211); complete cds. /PROD=hypothetical protein /FL=gb:AL161995.1 gb:NM_004558.1 gb:U78110.1	4.34	669.84	0.000224
239229_at	gb:AI342246 /DB_XREF=gi:4079173 /DB_XREF=qt26g09.x1 /CLONE=IMAGE:1949152 /FEA=EST /CNT=5 /TID=Hs.50125.0 /TIER=ConsEnd /STK=4 /UG=Hs.50125 /UG_TITLE=ESTs	AI342246		gb:AI342246 /DB_XREF=gi:4079173 /DB_XREF=qt26g09.x1 /CLONE=IMAGE:1949152 /FEA=EST /CNT=5 /TID=Hs.50125.0 /TIER=ConsEnd /STK=4 /UG=Hs.50125 /UG_TITLE=ESTs	4.33	129.5	0.010676
221563_at	dual specificity phosphatase 10	N36770	11221	gb:N36770 /DB_XREF=gi:1157912 /DB_XREF=yy34c02.s1 /CLONE=IMAGE:273122 /FEA=FLmRNA /CNT=68 /TID=Hs.177534.0 /TIER=Stack /STK=12 /UG=Hs.177534 /LL=11221 /UG_GENE=DUSP10 /UG_TITLE=dual specificity phosphatase 10 /FL=gb:AB026436.1 gb:NM_007207.2 gb:AF179212.1	4.32	275.08	0.00528
223467_at	RAS, dexamethasone-induced 1	AF069506	51655	gb:AF069506.1 /DB_XREF=gi:4959037 /GEN=AGS1 /FEA=FLmRNA /CNT=74 /TID=Hs.25829.0 /TIER=FL /STK=0 /UG=Hs.25829 /LL=51655 /DEF=Homo sapiens activator of G protein signaling (AGS1) mRNA, complete cds. /PROD=activator of G protein signaling /FL=gb:AF153192.1 gb:AF172846.1 gb:NM_016084.1 gb:AF069506.1	4.32	705.58	0.001557
237576_x_at	LOC440422	AA417252	440422	gb:AA417252 /DB_XREF=gi:2077351 /DB_XREF=zu07g10.s1 /CLONE=IMAGE:731202 /FEA=EST /CNT=5 /TID=Hs.166520.0 /TIER=ConsEnd /STK=5 /UG=Hs.166520 /UG_TITLE=ESTs	4.32	209.62	1.4e-05
240259_at	gb:AI188161 /DB_XREF=gi:3739370 /DB_XREF=qd66b07.x1 /CLONE=IMAGE:1734421 /FEA=EST /CNT=4 /TID=Hs.144627.0 /TIER=ConsEnd /STK=4 /UG=Hs.144627 /UG_TITLE=ESTs	AI188161		gb:AI188161 /DB_XREF=gi:3739370 /DB_XREF=qd66b07.x1 /CLONE=IMAGE:1734421 /FEA=EST /CNT=4 /TID=Hs.144627.0 /TIER=ConsEnd /STK=4 /UG=Hs.144627 /UG_TITLE=ESTs	4.32	290.41	0.029927
205139_s_at	uronyl-2-sulfotransferase	NM_005715	10090	gb:NM_005715.1 /DB_XREF=gi:5032218 /GEN=UST /FEA=FLmRNA /CNT=48 /TID=Hs.134015.0 /TIER=FL+Stack /STK=10 /UG=Hs.134015 /LL=10090 /DEF=Homo sapiens uronyl 2-sulfotransferase (UST), mRNA. /PROD=uronyl 2-sulfotransferase /FL=gb:AB020316.1 gb:NM_005715.1	4.31	350.17	0.000111
226322_at	ARG99 protein	BF109231	83857	gb:BF109231 /DB_XREF=gi:10938921 /DB_XREF=7l60c11.x1 /CLONE=IMAGE:3525884 /FEA=EST /CNT=60 /TID=Hs.10683.0 /TIER=Stack /STK=42 /UG=Hs.10683 /UG_TITLE=ESTs	4.31	756.14	0.001137
244042_x_at	gb:AA883831 /DB_XREF=gi:2993361 /DB_XREF=am21g03.s1 /CLONE=IMAGE:1467508 /FEA=EST /CNT=5 /TID=Hs.252924.0 /TIER=ConsEnd /STK=1 /UG=Hs.252924 /UG_TITLE=ESTs	AA883831		gb:AA883831 /DB_XREF=gi:2993361 /DB_XREF=am21g03.s1 /CLONE=IMAGE:1467508 /FEA=EST /CNT=5 /TID=Hs.252924.0 /TIER=ConsEnd /STK=1 /UG=Hs.252924 /UG_TITLE=ESTs	4.3	108.08	2.8e-05
235048_at	KIAA0888 protein	AV720650	26049	gb:AV720650 /DB_XREF=gi:10817802 /DB_XREF=AV720650 /CLONE=GLCGRF10 /FEA=EST /CNT=26 /TID=Hs.93828.0 /TIER=ConsEnd /STK=0 /UG=Hs.93828 /UG_TITLE=ESTs	4.27	290.34	1e-06
225293_at	collagen, type XXVII, alpha 1	AK021957	85301	gb:AK021957.1 /DB_XREF=gi:10433264 /FEA=mRNA /CNT=129 /TID=Hs.284394.1 /TIER=Stack /STK=24 /UG=Hs.284394 /LL=718 /UG_GENE=C3 /UG_TITLE=complement component 3 /DEF=Homo sapiens cDNA FLJ11895 fis, clone HEMBA1007301, weakly similar to COLLAGEN ALPHA 1(III) CHAIN.	4.26	1532.65	0
213938_at	CAZ-associated structural protein	Z38645	26059	gb:Z38645 /DB_XREF=gi:561037 /DB_XREF=HSC0JE042 /CLONE=c-0je04 /FEA=mRNA /CNT=32 /TID=Hs.7006.0 /TIER=Stack /STK=9 /UG=Hs.7006 /LL=26059 /UG_GENE=KIAA0378 /UG_TITLE=KIAA0378 protein	4.25	111.42	0.033967
204748_at	prostaglandin-endoperoxide synthase 2 (prostaglandin G/H synthase and cyclooxygenase)	NM_000963	5743	gb:NM_000963.1 /DB_XREF=gi:4506264 /GEN=PTGS2 /FEA=FLmRNA /CNT=56 /TID=Hs.196384.0 /TIER=FL+Stack /STK=14 /UG=Hs.196384 /LL=5743 /DEF=Homo sapiens prostaglandin-endoperoxide synthase 2 (prostaglandin GH synthase and cyclooxygenase) (PTGS2), mRNA. /PROD=prostaglandin-endoperoxide synthase 2(prostaglandin GH synthase and cyclooxygenase) /FL=gb:L15326.1 gb:M90100.1 gb:NM_000963.1	4.21	316.75	4.6e-05
219934_s_at	sulfotransferase family 1E, estrogen-preferring, member 1	NM_005420	6783	gb:NM_005420.1 /DB_XREF=gi:4885616 /GEN=STE /FEA=FLmRNA /CNT=49 /TID=Hs.54576.0 /TIER=FL /STK=5 /UG=Hs.54576 /LL=6783 /DEF=Homo sapiens sulfotransferase, estrogen-preferring (STE), mRNA. /PROD=sulfotransferase, estrogen-preferring /FL=gb:U08098.1 gb:NM_005420.1	4.21	139.68	8.8e-05
229830_at	gb:AW205919 /DB_XREF=gi:6505393 /DB_XREF=UI-H-BI1-afw-g-01-0-UI.s1 /CLONE=IMAGE:2723496 /FEA=EST /CNT=19 /TID=Hs.37040.1 /TIER=Stack /STK=17 /UG=Hs.37040 /LL=5154 /UG_GENE=PDGFA /UG_TITLE=platelet-derived growth factor alpha polypeptide	AW205919		gb:AW205919 /DB_XREF=gi:6505393 /DB_XREF=UI-H-BI1-afw-g-01-0-UI.s1 /CLONE=IMAGE:2723496 /FEA=EST /CNT=19 /TID=Hs.37040.1 /TIER=Stack /STK=17 /UG=Hs.37040 /LL=5154 /UG_GENE=PDGFA /UG_TITLE=platelet-derived growth factor alpha polypeptide	4.19	6005.35	0
206646_at	glioma-associated oncogene homolog (zinc finger protein)	NM_005269	2735	gb:NM_005269.1 /DB_XREF=gi:4885278 /GEN=GLI /FEA=FLmRNA /CNT=14 /TID=Hs.2693.0 /TIER=FL /STK=6 /UG=Hs.2693 /LL=2735 /DEF=Homo sapiens glioma-associated oncogene homolog (zinc finger protein) (GLI), mRNA. /PROD=glioma-associated oncogene homolog /FL=gb:NM_005269.1	4.18	171.86	2e-06
223313_s_at	melanoma antigen, family D, 4	BC001207	81557	gb:BC001207.1 /DB_XREF=gi:12654730 /FEA=FLmRNA /CNT=74 /TID=Hs.7457.0 /TIER=FL+Stack /STK=39 /UG=Hs.7457 /LL=81557 /UG_GENE=MAGE1 /DEF=Homo sapiens, Similar to Dlxin-1, clone MGC:3210, mRNA, complete cds. /PROD=Similar to Dlxin-1 /FL=gb:BC001207.1	4.18	160.17	0
235548_at	hypothetical protein FLJ90166	BG326592	164284	gb:BG326592 /DB_XREF=gi:13133029 /DB_XREF=602425448F1 /CLONE=IMAGE:4563682 /FEA=EST /CNT=14 /TID=Hs.119286.0 /TIER=ConsEnd /STK=0 /UG=Hs.119286 /UG_TITLE=ESTs	4.14	214.46	1e-06
207705_s_at	KIAA0980 protein	NM_025176	22981	gb:NM_025176.1 /DB_XREF=gi:13378150 /GEN=KIAA0980 /FEA=FLmRNA /CNT=3 /TID=Hs.227743.0 /TIER=FL /STK=0 /UG=Hs.227743 /LL=22981 /DEF=Homo sapiens KIAA0980 protein (KIAA0980), mRNA. /PROD=hypothetical protein FLJ11792 /FL=gb:NM_025176.1	4.1	333.29	0
226908_at	leucine-rich repeats and immunoglobulin-like domains 3	AI627704	121227	gb:AI627704 /DB_XREF=gi:4664504 /DB_XREF=ty81h04.x1 /CLONE=IMAGE:2285527 /FEA=EST /CNT=42 /TID=Hs.19669.0 /TIER=Stack /STK=10 /UG=Hs.19669 /UG_TITLE=ESTs, Weakly similar to T17346 hypothetical protein DKFZp586O1624.1 (H.sapiens)	4.1	522.94	5e-06
217378_x_at	gb:X51887 /DB_XREF=gi:37616 /FEA=DNA /CNT=1 /TID=Hs.247804.0 /TIER=ConsEnd /STK=0 /UG=Hs.247804 /LL=28862 /UG_GENE=IGKV1OR2-108 /UG_TITLE=immunoglobulin kappa variable 1OR2-108 /DEF=Human V108 gene encoding an immunoglobulin kappa orphon	X51887		gb:X51887 /DB_XREF=gi:37616 /FEA=DNA /CNT=1 /TID=Hs.247804.0 /TIER=ConsEnd /STK=0 /UG=Hs.247804 /LL=28862 /UG_GENE=IGKV1OR2-108 /UG_TITLE=immunoglobulin kappa variable 1OR2-108 /DEF=Human V108 gene encoding an immunoglobulin kappa orphon	4.09	114.52	0.002575
211701_s_at	trophinin /// trophinin	AF349720	7216	gb:AF349720.1 /DB_XREF=gi:13560712 /GEN=TRO /FEA=FLmRNA /CNT=1 /TID=HsAffx.900633.232 /TIER=FL /STK=0 /DEF=Homo sapiens magphinin beta (TRO) mRNA, complete cds. /PROD=magphinin beta /FL=gb:AF349720.1	4.07	166.97	3e-06
223468_s_at	RGM domain family, member A	AL136826	56963	gb:AL136826.1 /DB_XREF=gi:12053162 /GEN=DKFZp434D0727 /FEA=FLmRNA /CNT=79 /TID=Hs.271277.0 /TIER=FL /STK=0 /UG=Hs.271277 /LL=56963 /DEF=Homo sapiens mRNA; cDNA DKFZp434D0727 (from clone DKFZp434D0727); complete cds. /PROD=hypothetical protein /FL=gb:AL136826.1	4.07	1175.26	2e-06
209263_x_at	transmembrane 4 superfamily member 7	BC000389	7106	gb:BC000389.1 /DB_XREF=gi:12653240 /FEA=FLmRNA /CNT=149 /TID=Hs.26518.0 /TIER=FL+Stack /STK=75 /UG=Hs.26518 /LL=7106 /UG_GENE=TM4SF7 /DEF=Homo sapiens, transmembrane 4 superfamily member 7, clone MGC:8437, mRNA, complete cds. /PROD=transmembrane 4 superfamily member 7 /FL=gb:NM_003271.1 gb:AF054841.1 gb:BC000389.1 gb:AF022813.1	4.05	1469.79	0
1558421_a_at	Similar to RIKEN cDNA A530016L24 gene	BC041103	400258	gb:BC041103.1 /DB_XREF=gi:26996526 /TID=Hs2.153827.1 /CNT=11 /FEA=mRNA /TIER=ConsEnd /STK=0 /UG=Hs.153827 /UG_TITLE=Homo sapiens cDNA FLJ38594 fis, clone HEART2000541. /DEF=Homo sapiens, clone IMAGE:5193008, mRNA.	4.05	130.49	0.001103
205710_at	low density lipoprotein-related protein 2	NM_004525	4036	gb:NM_004525.1 /DB_XREF=gi:6806918 /GEN=LRP2 /FEA=FLmRNA /CNT=41 /TID=Hs.153595.0 /TIER=FL+Stack /STK=13 /UG=Hs.153595 /LL=4036 /DEF=Homo sapiens low density lipoprotein-related protein 2 (LRP2), mRNA. /PROD=low density lipoprotein-related protein 2 /FL=gb:NM_004525.1 gb:U33837.1	4.04	109.54	0.019719
213610_s_at	hypothetical protein MGC22679	BE326381	151230	gb:BE326381 /DB_XREF=gi:9200157 /DB_XREF=hw02e08.x1 /CLONE=IMAGE:3181766 /FEA=EST /CNT=30 /TID=Hs.18724.0 /TIER=Stack /STK=10 /UG=Hs.18724 /UG_TITLE=Homo sapiens mRNA; cDNA DKFZp564F093 (from clone DKFZp564F093)	4.04	336.51	1e-06
226722_at	family with sequence similarity 20, member C	BE874872	56975	gb:BE874872 /DB_XREF=gi:10323648 /DB_XREF=601488922F1 /CLONE=IMAGE:3891220 /FEA=mRNA /CNT=38 /TID=Hs.134742.0 /TIER=Stack /STK=11 /UG=Hs.134742 /LL=56975 /UG_GENE=DKFZp547D065 /UG_TITLE=hypothetical protein DKFZp547D065	4.03	1120.04	0
211248_s_at	chordin	AF283325	8646	gb:AF283325.1 /DB_XREF=gi:11494372 /GEN=CHRD /FEA=FLmRNA /CNT=1 /TID=Hs.166186.2 /TIER=FL /STK=0 /UG=Hs.166186 /LL=8646 /DEF=Homo sapiens chordin variant 3 (CHRD) mRNA, complete cds, alternatively spliced. /PROD=chordin variant 3 /FL=gb:AF283325.1	4.02	137.94	0.016366
211966_at	collagen, type IV, alpha 2	AA909035	1284	gb:AA909035 /DB_XREF=gi:3048440 /DB_XREF=ol11h01.s1 /CLONE=IMAGE:1523185 /FEA=mRNA /CNT=458 /TID=Hs.75617.0 /TIER=Stack /STK=19 /UG=Hs.75617 /LL=1284 /UG_GENE=COL4A2 /UG_TITLE=collagen, type IV, alpha 2	4.01	211.53	0.001333
201417_at	SRY (sex determining region Y)-box 4	AL136179	6659	gb:AL136179 /DB_XREF=gi:8649149 /FEA=FLmRNA /CNT=369 /TID=Hs.83484.0 /TIER=Stack /STK=40 /UG=Hs.83484 /LL=6659 /UG_GENE=SOX4 /UG_TITLE=SRY (sex determining region Y)-box 4 /DEF=Human DNA sequence from clone RP3-322L4 on chromosome 6. Contains the SOX4 gene for SRY (sex determining region Y)-box 4, a pseudogene similar to predicted fly, worm and yeast genes, ESTs, STSs, GSSs and four CpG islands /…	3.99	3537.31	0
231734_at	retinol binding protein 2, cellular	NM_004164	5948	gb:NM_004164.1 /DB_XREF=gi:4759027 /GEN=RBP2 /FEA=FLmRNA /CNT=8 /TID=Hs.182313.0 /TIER=FL /STK=4 /UG=Hs.182313 /LL=5948 /DEF=Homo sapiens retinol-binding protein 2, cellular (RBP2), mRNA. /PROD=retinol-binding protein 2, cellular /FL=gb:NM_004164.1	3.99	154.44	0.003316
220535_at	hypothetical protein FLJ10408	NM_018088	55138	gb:NM_018088.1 /DB_XREF=gi:8922410 /GEN=FLJ10408 /FEA=FLmRNA /CNT=10 /TID=Hs.196086.0 /TIER=FL /STK=7 /UG=Hs.196086 /LL=55138 /DEF=Homo sapiens hypothetical protein FLJ10408 (FLJ10408), mRNA. /PROD=hypothetical protein FLJ10408 /FL=gb:NM_018088.1	3.97	105.44	0.000652
221261_x_at	melanoma antigen, family D, 4 /// melanoma antigen, family D, 4	NM_030801	81557	gb:NM_030801.1 /DB_XREF=gi:13540587 /GEN=MAGE1 /FEA=FLmRNA /CNT=1 /TID=HsAffx.900072.23 /TIER=FL /STK=0 /DEF=Homo sapiens MAGE1 protein (MAGE1), mRNA. /PROD=MAGE1 protein /FL=gb:NM_030801.1	3.95	271.56	0
228988_at	gb:AU157017 /DB_XREF=gi:11018538 /DB_XREF=AU157017 /CLONE=PLACE1005740 /FEA=EST /CNT=16 /TID=Hs.323950.1 /TIER=Stack /STK=13 /UG=Hs.323950 /LL=7552 /UG_GENE=ZNF6 /UG_TITLE=zinc finger protein 6 (CMPX1)	AU157017		gb:AU157017 /DB_XREF=gi:11018538 /DB_XREF=AU157017 /CLONE=PLACE1005740 /FEA=EST /CNT=16 /TID=Hs.323950.1 /TIER=Stack /STK=13 /UG=Hs.323950 /LL=7552 /UG_GENE=ZNF6 /UG_TITLE=zinc finger protein 6 (CMPX1)	3.95	819.15	0
222802_at	endothelin 1	J05008	1906	gb:J05008 /DB_XREF=gi:340555 /FEA=FLmRNA /CNT=68 /TID=Hs.2271.0 /TIER=Stack /STK=8 /UG=Hs.2271 /LL=1906 /UG_GENE=EDN1 /UG_TITLE=endothelin 1 /DEF=Homo sapiens endothelin-1 (EDN1) gene, complete cds /FL=gb:NM_001955.1	3.94	252.51	0.002618
228592_at	gb:AW474852 /DB_XREF=gi:7044958 /DB_XREF=xy07d08.x1 /CLONE=IMAGE:2852463 /FEA=EST /CNT=51 /TID=Hs.86693.0 /TIER=Stack /STK=29 /UG=Hs.86693 /UG_TITLE=ESTs	AW474852		gb:AW474852 /DB_XREF=gi:7044958 /DB_XREF=xy07d08.x1 /CLONE=IMAGE:2852463 /FEA=EST /CNT=51 /TID=Hs.86693.0 /TIER=Stack /STK=29 /UG=Hs.86693 /UG_TITLE=ESTs	3.94	131.45	0.038857
202931_x_at	bridging integrator 1	NM_004305	274	gb:NM_004305.1 /DB_XREF=gi:4757747 /GEN=BIN1 /FEA=FLmRNA /CNT=139 /TID=Hs.193163.0 /TIER=FL+Stack /STK=92 /UG=Hs.193163 /LL=274 /DEF=Homo sapiens bridging integrator 1 (BIN1), mRNA. /PROD=bridging integrator 1 /FL=gb:U68485.1 gb:NM_004305.1	3.92	902.91	2e-06
204320_at	collagen, type XI, alpha 1	NM_001854	1301	gb:NM_001854.1 /DB_XREF=gi:4502938 /GEN=COL11A1 /FEA=FLmRNA /CNT=85 /TID=Hs.82772.0 /TIER=FL /STK=7 /UG=Hs.82772 /LL=1301 /DEF=Homo sapiens collagen, type XI, alpha 1 (COL11A1), mRNA. /PROD=collagen, type XI, alpha 1 /FL=gb:J04177.1 gb:NM_001854.1	3.92	549.69	0.012361
226549_at	gb:BF447901 /DB_XREF=gi:11513039 /DB_XREF=7q96h03.x1 /CLONE=IMAGE:3706229 /FEA=mRNA /CNT=53 /TID=Hs.97837.0 /TIER=Stack /STK=27 /UG=Hs.97837 /UG_TITLE=Homo sapiens mRNA; cDNA DKFZp547J047 (from clone DKFZp547J047)	BF447901		gb:BF447901 /DB_XREF=gi:11513039 /DB_XREF=7q96h03.x1 /CLONE=IMAGE:3706229 /FEA=mRNA /CNT=53 /TID=Hs.97837.0 /TIER=Stack /STK=27 /UG=Hs.97837 /UG_TITLE=Homo sapiens mRNA; cDNA DKFZp547J047 (from clone DKFZp547J047)	3.92	246.44	0
227394_at	Neural cell adhesion molecule 1	W94001	4684	gb:W94001 /DB_XREF=gi:1423122 /DB_XREF=zd98d04.s1 /CLONE=IMAGE:357511 /FEA=EST /CNT=42 /TID=Hs.288936.1 /TIER=Stack /STK=25 /UG=Hs.288936 /UG_TITLE=Homo sapiens, Similar to RIKEN cDNA C330013D18 gene, clone MGC:11226, mRNA, complete cds	3.92	165.73	0.002471
204655_at	gb:NM_002985.1 /DB_XREF=gi:4506846 /GEN=SCYA5 /FEA=FLmRNA /CNT=48 /TID=Hs.241392.0 /TIER=FL /STK=1 /UG=Hs.241392 /LL=6352 /DEF=Homo sapiens small inducible cytokine A5 (RANTES) (SCYA5), mRNA. /PROD=small inducible cytokine A5 (RANTES) /FL=gb:M21121.1 gb:AF266753.1 gb:AF043341.1 gb:NM_002985.1	NM_002985		gb:NM_002985.1 /DB_XREF=gi:4506846 /GEN=SCYA5 /FEA=FLmRNA /CNT=48 /TID=Hs.241392.0 /TIER=FL /STK=1 /UG=Hs.241392 /LL=6352 /DEF=Homo sapiens small inducible cytokine A5 (RANTES) (SCYA5), mRNA. /PROD=small inducible cytokine A5 (RANTES) /FL=gb:M21121.1 gb:AF266753.1 gb:AF043341.1 gb:NM_002985.1	3.91	274.92	0.017981
205529_s_at	core-binding factor, runt domain, alpha subunit 2; translocated to, 1; cyclin D-related	NM_004349	862	gb:NM_004349.1 /DB_XREF=gi:4757915 /GEN=CBFA2T1 /FEA=FLmRNA /CNT=39 /TID=Hs.31551.0 /TIER=FL /STK=1 /UG=Hs.31551 /LL=862 /DEF=Homo sapiens core-binding factor, runt domain, alpha subunit 2; translocated to, 1; cyclin D-related (CBFA2T1), mRNA. /PROD=core-binding factor, runt domain, alpha subunit2; translocated to, 1; cyclin D-related /FL=gb:D43638.1 gb:NM_004349.1	3.9	302.27	3.6e-05
228849_at	gb:AI140305 /DB_XREF=gi:3647762 /DB_XREF=qa36f09.x1 /CLONE=IMAGE:1688873 /FEA=EST /CNT=13 /TID=Hs.113137.0 /TIER=Stack /STK=11 /UG=Hs.113137 /UG_TITLE=ESTs	AI140305		gb:AI140305 /DB_XREF=gi:3647762 /DB_XREF=qa36f09.x1 /CLONE=IMAGE:1688873 /FEA=EST /CNT=13 /TID=Hs.113137.0 /TIER=Stack /STK=11 /UG=Hs.113137 /UG_TITLE=ESTs	3.9	325.1	5e-06
227933_at	leucine rich repeat neuronal 6A	AI193252	84894	gb:AI193252 /DB_XREF=gi:3744461 /DB_XREF=qe56d12.x1 /CLONE=IMAGE:1742999 /FEA=EST /CNT=25 /TID=Hs.24835.0 /TIER=Stack /STK=15 /UG=Hs.24835 /UG_TITLE=ESTs, Weakly similar to AF133270 1 SLIT2 (H.sapiens)	3.89	149.66	5.6e-05
219773_at	NADPH oxidase 4	NM_016931	50507	gb:NM_016931.1 /DB_XREF=gi:8393842 /GEN=NOX4 /FEA=FLmRNA /CNT=28 /TID=Hs.93847.0 /TIER=FL+Stack /STK=11 /UG=Hs.93847 /LL=50507 /DEF=Homo sapiens NADPH oxidase 4 (NOX4), mRNA. /PROD=NADPH oxidase 4 /FL=gb:AF261943.1 gb:NM_016931.1 gb:AF254621.1 gb:AB041035.1	3.88	229.85	0.004999
225474_at	BAI1-associated protein 1	AI141556	9223	gb:AI141556 /DB_XREF=gi:3649013 /DB_XREF=qa90d05.x1 /CLONE=IMAGE:1694025 /FEA=mRNA /CNT=104 /TID=Hs.21610.0 /TIER=Stack /STK=31 /UG=Hs.21610 /LL=25991 /UG_GENE=DKFZP434B203 /UG_TITLE=DKFZP434B203 protein	3.86	477.74	6e-06
201261_x_at	biglycan	BC002416	633	gb:BC002416.1 /DB_XREF=gi:12803216 /FEA=FLmRNA /CNT=369 /TID=Hs.821.0 /TIER=FL+Stack /STK=142 /UG=Hs.821 /LL=633 /UG_GENE=BGN /DEF=Homo sapiens, biglycan, clone MGC:2298, mRNA, complete cds. /PROD=biglycan /FL=gb:BC002416.1 gb:J04599.1 gb:NM_001711.1 gb:BC004244.1	3.84	1310.43	0
205931_s_at	cAMP responsive element binding protein 5	NM_004904	9586	gb:NM_004904.1 /DB_XREF=gi:4758499 /GEN=H_GS165L15.1 /FEA=FLmRNA /CNT=25 /TID=Hs.149.0 /TIER=FL+Stack /STK=12 /UG=Hs.149 /LL=9586 /DEF=Homo sapiens cAMP response element-binding protein CRE-BPa (H_GS165L15.1), mRNA. /PROD=cAMP response element-binding protein CRE-BPa /FL=gb:NM_004904.1 gb:L05911.1	3.84	260.49	1.4e-05
204811_s_at	calcium channel, voltage-dependent, alpha 2/delta subunit 2	NM_006030	9254	gb:NM_006030.1 /DB_XREF=gi:5174402 /GEN=CACNA2D2 /FEA=FLmRNA /CNT=43 /TID=Hs.127436.0 /TIER=FL+Stack /STK=9 /UG=Hs.127436 /LL=9254 /DEF=Homo sapiens calcium channel, voltage-dependent, alpha 2delta subunit 2 (CACNA2D2), mRNA. /PROD=calcium channel, voltage-dependent, alpha2delta subunit 2 /FL=gb:AF040709.1 gb:NM_006030.1	3.83	289.04	0.00085
205933_at	SET binding protein 1	NM_015559	26040	gb:NM_015559.1 /DB_XREF=gi:7662121 /GEN=KIAA0437 /FEA=FLmRNA /CNT=29 /TID=Hs.151717.0 /TIER=FL /STK=7 /UG=Hs.151717 /LL=26040 /DEF=Homo sapiens KIAA0437 protein (KIAA0437), mRNA. /PROD=KIAA0437 protein /FL=gb:NM_015559.1 gb:AB022660.1	3.83	480.45	1.7e-05
214439_x_at	bridging integrator 1	AF043899	274	gb:AF043899.1 /DB_XREF=gi:3064256 /FEA=FLmRNA /CNT=24 /TID=Hs.193163.8 /TIER=FL /STK=1 /UG=Hs.193163 /LL=274 /UG_GENE=BIN1 /DEF=Homo sapiens amphiphysin IIc1 mRNA, complete cds. /PROD=amphiphysin IIc1 /FL=gb:AF043899.1	3.82	875.83	3e-06
209496_at	retinoic acid receptor responder (tazarotene induced) 2	BC000069	5919	gb:BC000069.1 /DB_XREF=gi:12652642 /FEA=FLmRNA /CNT=115 /TID=Hs.37682.0 /TIER=FL+Stack /STK=57 /UG=Hs.37682 /LL=5919 /UG_GENE=RARRES2 /DEF=Homo sapiens, retinoic acid receptor responder (tazarotene induced) 2, clone MGC:1544, mRNA, complete cds. /PROD=retinoic acid receptor responder (tazaroteneinduced) 2 /FL=gb:BC000069.1 gb:NM_002889.2 gb:AB015632.1 gb:U77594.1	3.79	955.45	1e-06
204749_at	nucleosome assembly protein 1-like 3	NM_004538	4675	gb:NM_004538.1 /DB_XREF=gi:4758757 /GEN=NAP1L3 /FEA=FLmRNA /CNT=71 /TID=Hs.21365.0 /TIER=FL+Stack /STK=32 /UG=Hs.21365 /LL=4675 /DEF=Homo sapiens nucleosome assembly protein 1-like 3 (NAP1L3), mRNA. /PROD=nucleosome assembly protein 1-like 3 /FL=gb:NM_004538.1 gb:D50370.1	3.78	188.65	1e-06
205528_s_at	core-binding factor, runt domain, alpha subunit 2; translocated to, 1; cyclin D-related	X79990	862	gb:X79990.1 /DB_XREF=gi:510523 /GEN=ETO /FEA=FLmRNA /CNT=39 /TID=Hs.31551.0 /TIER=Stack /STK=14 /UG=Hs.31551 /LL=862 /UG_TITLE=core-binding factor, runt domain, alpha subunit 2; translocated to, 1; cyclin D-related /DEF=H.sapiens ETO mRNA. /FL=gb:D43638.1 gb:NM_004349.1	3.77	123.63	0.001284
202768_at	FBJ murine osteosarcoma viral oncogene homolog B	NM_006732	2354	gb:NM_006732.1 /DB_XREF=gi:5803016 /GEN=FOSB /FEA=FLmRNA /CNT=167 /TID=Hs.75678.0 /TIER=FL+Stack /STK=67 /UG=Hs.75678 /LL=2354 /DEF=Homo sapiens FBJ murine osteosarcoma viral oncogene homolog B (FOSB), mRNA. /PROD=FBJ murine osteosarcoma viral oncogene homologB /FL=gb:NM_006732.1 gb:L49169.1	3.76	144.18	0.038919
213905_x_at	biglycan /// serologically defined colon cancer antigen 33	AA845258	10194 /// 633	gb:AA845258 /DB_XREF=gi:2931709 /DB_XREF=ak84a11.s1 /CLONE=IMAGE:1414556 /FEA=EST /CNT=21 /TID=Hs.821.1 /TIER=Stack /STK=11 /UG=Hs.821 /LL=633 /UG_GENE=BGN /UG_TITLE=biglycan	3.76	1295.4	0
232099_at	protocadherin beta 16	AB046841	57717	gb:AB046841.1 /DB_XREF=gi:10047318 /GEN=KIAA1621 /FEA=mRNA /CNT=14 /TID=Hs.147674.0 /TIER=ConsEnd /STK=0 /UG=Hs.147674 /LL=57717 /DEF=Homo sapiens mRNA for KIAA1621 protein, partial cds. /PROD=KIAA1621 protein	3.75	207.62	0.013011
203903_s_at	hephaestin	NM_014799	9843	gb:NM_014799.1 /DB_XREF=gi:7662253 /GEN=HEPH /FEA=FLmRNA /CNT=82 /TID=Hs.31720.0 /TIER=FL+Stack /STK=45 /UG=Hs.31720 /LL=9843 /DEF=Homo sapiens hephaestin (HEPH), mRNA. /PROD=hephaestin /FL=gb:AB014598.1 gb:NM_014799.1	3.74	719.56	2.5e-05
214051_at	hypothetical protein MGC39900	BF677486	286527	gb:BF677486 /DB_XREF=gi:11951381 /DB_XREF=602085745F1 /CLONE=IMAGE:4249834 /FEA=EST /CNT=19 /TID=Hs.56145.1 /TIER=Stack /STK=14 /UG=Hs.56145 /LL=11013 /UG_GENE=TMSNB /UG_TITLE=thymosin, beta, identified in neuroblastoma cells	3.74	405.84	0
218613_at	pleckstrin and Sec7 domain containing 3	NM_018422	23362	gb:NM_018422.1 /DB_XREF=gi:8922171 /GEN=DKFZp761K1423 /FEA=FLmRNA /CNT=85 /TID=Hs.236438.0 /TIER=FL+Stack /STK=48 /UG=Hs.236438 /LL=55358 /DEF=Homo sapiens hypothetical protein DKFZp761K1423 (DKFZp761K1423), mRNA. /PROD=hypothetical protein DKFZp761K1423 /FL=gb:NM_018422.1	3.73	665.18	3.3e-05
215306_at	Luteinizing hormone/choriogonadotropin receptor	AL049443	3973	gb:AL049443.1 /DB_XREF=gi:4500224 /FEA=mRNA /CNT=4 /TID=Hs.161283.0 /TIER=ConsEnd /STK=0 /UG=Hs.161283 /UG_TITLE=Homo sapiens mRNA; cDNA DKFZp586N2020 (from clone DKFZp586N2020) /DEF=Homo sapiens mRNA; cDNA DKFZp586N2020 (from clone DKFZp586N2020).	3.72	120.3	0.003666
201418_s_at	SRY (sex determining region Y)-box 4	NM_003107	6659	gb:NM_003107.1 /DB_XREF=gi:4507162 /GEN=SOX4 /FEA=FLmRNA /CNT=369 /TID=Hs.83484.0 /TIER=FL+Stack /STK=37 /UG=Hs.83484 /LL=6659 /DEF=Homo sapiens SRY (sex determining region Y)-box 4 (SOX4), mRNA. /PROD=SRY (sex determining region Y)-box 4 /FL=gb:NM_003107.1	3.71	1029.23	1e-06
203355_s_at	pleckstrin and Sec7 domain containing 3	NM_015310	23362	gb:NM_015310.1 /DB_XREF=gi:7662395 /GEN=KIAA0942 /FEA=FLmRNA /CNT=113 /TID=Hs.6763.0 /TIER=FL+Stack /STK=21 /UG=Hs.6763 /LL=23362 /DEF=Homo sapiens KIAA0942 protein (KIAA0942), mRNA. /PROD=KIAA0942 protein /FL=gb:AF243495.2 gb:NM_015310.1	3.71	1033.27	4e-06
207147_at	distal-less homeo box 2	NM_004405	1746	gb:NM_004405.2 /DB_XREF=gi:6996003 /GEN=DLX2 /FEA=FLmRNA /CNT=7 /TID=Hs.419.0 /TIER=FL /STK=1 /UG=Hs.419 /LL=1746 /DEF=Homo sapiens distal-less homeo box 2 (DLX2), mRNA. /PROD=distal-less homeo box 2 /FL=gb:NM_004405.2	3.69	143.38	2.8e-05
236796_at	gb:AI052447 /DB_XREF=gi:3308438 /DB_XREF=oz07g04.x1 /CLONE=IMAGE:1674678 /FEA=EST /CNT=6 /TID=Hs.118659.0 /TIER=ConsEnd /STK=5 /UG=Hs.118659 /UG_TITLE=ESTs	AI052447		gb:AI052447 /DB_XREF=gi:3308438 /DB_XREF=oz07g04.x1 /CLONE=IMAGE:1674678 /FEA=EST /CNT=6 /TID=Hs.118659.0 /TIER=ConsEnd /STK=5 /UG=Hs.118659 /UG_TITLE=ESTs	3.69	191.6	2e-05
208433_s_at	low density lipoprotein receptor-related protein 8, apolipoprotein e receptor	NM_017522	7804	gb:NM_017522.1 /DB_XREF=gi:8923799 /GEN=HSZ75190 /FEA=FLmRNA /CNT=2 /TID=Hs.54481.1 /TIER=FL /STK=0 /UG=Hs.54481 /LL=7804 /DEF=Homo sapiens apolipoprotein E receptor 2 (HSZ75190), mRNA. /PROD=apolipoprotein E receptor 2 /FL=gb:NM_017522.1	3.68	345.42	6e-06
235343_at	gb:AI961235 /DB_XREF=gi:5753948 /DB_XREF=wt15d02.x1 /CLONE=IMAGE:2507523 /FEA=EST /CNT=16 /TID=Hs.96885.0 /TIER=ConsEnd /STK=7 /UG=Hs.96885 /UG_TITLE=ESTs	AI961235		gb:AI961235 /DB_XREF=gi:5753948 /DB_XREF=wt15d02.x1 /CLONE=IMAGE:2507523 /FEA=EST /CNT=16 /TID=Hs.96885.0 /TIER=ConsEnd /STK=7 /UG=Hs.96885 /UG_TITLE=ESTs	3.68	296.02	5.1e-05
203881_s_at	dystrophin (muscular dystrophy, Duchenne and Becker types)	NM_004010	1756	gb:NM_004010.1 /DB_XREF=gi:5032314 /GEN=DMD /FEA=FLmRNA /CNT=92 /TID=Hs.169470.2 /TIER=FL+Stack /STK=21 /UG=Hs.169470 /LL=1756 /DEF=Homo sapiens dystrophin (muscular dystrophy, Duchenne and Becker types), includes DXS142, DXS164, DXS206, DXS230, DXS239, DXS268, DXS269, DXS270, DXS272 (DMD), transcript variant Dp427p2, mRNA. /PROD=dystrophin Dp427p2 isoform /FL=gb:NM_004010.1	3.67	1494.46	1e-06
228151_at	gb:BF970431 /DB_XREF=gi:12337646 /DB_XREF=602272767F1 /CLONE=IMAGE:4360721 /FEA=EST /CNT=26 /TID=Hs.293796.0 /TIER=Stack /STK=19 /UG=Hs.293796 /UG_TITLE=ESTs	BF970431		gb:BF970431 /DB_XREF=gi:12337646 /DB_XREF=602272767F1 /CLONE=IMAGE:4360721 /FEA=EST /CNT=26 /TID=Hs.293796.0 /TIER=Stack /STK=19 /UG=Hs.293796 /UG_TITLE=ESTs	3.67	1634.02	0
229554_at	gb:AI141861 /DB_XREF=gi:3649318 /DB_XREF=qa66e06.x1 /CLONE=IMAGE:1691746 /FEA=EST /CNT=15 /TID=Hs.79914.1 /TIER=Stack /STK=8 /UG=Hs.79914 /LL=4060 /UG_GENE=LUM /UG_TITLE=lumican	AI141861		gb:AI141861 /DB_XREF=gi:3649318 /DB_XREF=qa66e06.x1 /CLONE=IMAGE:1691746 /FEA=EST /CNT=15 /TID=Hs.79914.1 /TIER=Stack /STK=8 /UG=Hs.79914 /LL=4060 /UG_GENE=LUM /UG_TITLE=lumican	3.62	189.51	0.003895
206758_at	endothelin 2	NM_001956	1907	gb:NM_001956.1 /DB_XREF=gi:4503462 /GEN=EDN2 /FEA=FLmRNA /CNT=10 /TID=Hs.1407.0 /TIER=FL /STK=5 /UG=Hs.1407 /LL=1907 /DEF=Homo sapiens endothelin 2 (EDN2), mRNA. /PROD=endothelin 2 /FL=gb:NM_001956.1 gb:M65199.1	3.61	196.98	5.7e-05
231872_at	KIAA1764 protein	T52285	85444	gb:T52285 /DB_XREF=gi:654145 /DB_XREF=yb22g08.r1 /CLONE=IMAGE:71966 /FEA=mRNA /CNT=30 /TID=Hs.193115.0 /TIER=ConsEnd /STK=0 /UG=Hs.193115 /UG_TITLE=Homo sapiens mRNA for KIAA1764 protein, partial cds	3.61	295.36	0
203991_s_at	ubiquitously transcribed tetratricopeptide repeat, X chromosome	NM_021140	7403	gb:NM_021140.1 /DB_XREF=gi:10863942 /GEN=UTX /FEA=FLmRNA /CNT=106 /TID=Hs.13980.0 /TIER=FL /STK=3 /UG=Hs.13980 /LL=7403 /DEF=Homo sapiens ubiquitously transcribed tetratricopeptide repeat gene, X chromosome (UTX), mRNA. /PROD=ubiquitously transcribed tetratricopeptiderepeat gene, X chromosome /FL=gb:AF000993.1 gb:AF000992.1 gb:NM_021140.1	3.6	412.1	0
37892_at	collagen, type XI, alpha 1	J04177	1301	Cluster Incl. J04177:Human alpha-1 type XI collagen (COL11A1) mRNA, complete cds /cds=(161,5581) /gb=J04177 /gi=179729 /ug=Hs.82772 /len=6158	3.6	792.52	0.007564
228750_at	gb:AI693516 /DB_XREF=gi:4970856 /DB_XREF=wd43e03.x1 /CLONE=IMAGE:2330908 /FEA=EST /CNT=31 /TID=Hs.28625.0 /TIER=Stack /STK=13 /UG=Hs.28625 /UG_TITLE=ESTs	AI693516		gb:AI693516 /DB_XREF=gi:4970856 /DB_XREF=wd43e03.x1 /CLONE=IMAGE:2330908 /FEA=EST /CNT=31 /TID=Hs.28625.0 /TIER=Stack /STK=13 /UG=Hs.28625 /UG_TITLE=ESTs	3.6	214.41	0.006268
236307_at	gb:AA085906 /DB_XREF=gi:1629161 /DB_XREF=zn53f05.s1 /CLONE=IMAGE:561921 /FEA=EST /CNT=6 /TID=Hs.205675.0 /TIER=ConsEnd /STK=5 /UG=Hs.205675 /UG_TITLE=ESTs	AA085906		gb:AA085906 /DB_XREF=gi:1629161 /DB_XREF=zn53f05.s1 /CLONE=IMAGE:561921 /FEA=EST /CNT=6 /TID=Hs.205675.0 /TIER=ConsEnd /STK=5 /UG=Hs.205675 /UG_TITLE=ESTs	3.6	176.59	8.9e-05
203417_at	microfibrillar-associated protein 2	NM_017459	4237	gb:NM_017459.1 /DB_XREF=gi:9665258 /GEN=MFAP2 /FEA=FLmRNA /CNT=135 /TID=Hs.83551.0 /TIER=FL+Stack /STK=87 /UG=Hs.83551 /LL=4237 /DEF=Homo sapiens microfibrillar-associated protein 2 (MFAP2), transcript variant 1, mRNA. /PROD=microfibrillar-associated protein 2 precursor /FL=gb:NM_002403.2 gb:NM_017459.1 gb:U19718.1	3.55	342.99	0
232746_at	Chemokine orphan receptor 1	BE552368	57007	gb:BE552368 /DB_XREF=gi:9794060 /DB_XREF=hy06g04.x1 /CLONE=IMAGE:3196566 /FEA=mRNA /CNT=7 /TID=Hs.231853.0 /TIER=ConsEnd /STK=4 /UG=Hs.231853 /UG_TITLE=Homo sapiens cDNA FLJ13445 fis, clone PLACE1002962	3.55	197.97	0.016333
232254_at	CDNA: FLJ20913 fis, clone ADSE00630	AI953354		gb:AI953354 /DB_XREF=gi:5745664 /DB_XREF=wq27d11.x1 /CLONE=IMAGE:2472501 /FEA=mRNA /CNT=14 /TID=Hs.7063.0 /TIER=ConsEnd /STK=5 /UG=Hs.7063 /UG_TITLE=Homo sapiens cDNA: FLJ20913 fis, clone ADSE00630	3.54	105.44	1.9e-05
206375_s_at	heat shock 27kDa protein 3	NM_006308	8988	gb:NM_006308.1 /DB_XREF=gi:5453687 /GEN=HSPB3 /FEA=FLmRNA /CNT=47 /TID=Hs.41707.0 /TIER=FL+Stack /STK=14 /UG=Hs.41707 /LL=8988 /DEF=Homo sapiens heat shock 27kD protein 3 (HSPB3), mRNA. /PROD=heat shock 27kD protein 3 /FL=gb:NM_006308.1	3.52	490.27	0.003771
210201_x_at	bridging integrator 1	AF001383	274	gb:AF001383.1 /DB_XREF=gi:2199534 /FEA=FLmRNA /CNT=16 /TID=Hs.193163.3 /TIER=FL /STK=0 /UG=Hs.193163 /LL=274 /UG_GENE=BIN1 /DEF=Homo sapiens amphiphysin II mRNA, complete cds. /PROD=amphiphysin II /FL=gb:AF068917.1 gb:AF001383.1	3.52	407.59	1.9e-05
227405_s_at	frizzled homolog 8 (Drosophila)	AW340311	8325	gb:AW340311 /DB_XREF=gi:6836937 /DB_XREF=hc95f03.x1 /CLONE=IMAGE:2907773 /FEA=EST /CNT=38 /TID=Hs.32659.0 /TIER=Stack /STK=24 /UG=Hs.32659 /UG_TITLE=ESTs	3.51	334.49	2e-06
215176_x_at	HRV Fab 027-VL	AW404894		gb:AW404894 /DB_XREF=gi:6923951 /DB_XREF=UI-HF-BL0-acn-f-07-0-UI.r1 /CLONE=IMAGE:3059844 /FEA=DNA /CNT=6 /TID=Hs.314762.0 /TIER=ConsEnd /STK=0 /UG=Hs.314762 /UG_TITLE=Homo sapiens partial IGKV gene for immunoglobulin kappa chain variable region, clone 30	3.5	112.83	0.011241
239430_at	insulin growth factor-like family member 1	AA195677	374918	gb:AA195677 /DB_XREF=gi:1785355 /DB_XREF=zr32h04.s1 /CLONE=IMAGE:665143 /FEA=EST /CNT=9 /TID=Hs.86023.0 /TIER=ConsEnd /STK=3 /UG=Hs.86023 /UG_TITLE=ESTs	3.5	445.36	0.013097
212157_at	syndecan 2 (heparan sulfate proteoglycan 1, cell surface-associated, fibroglycan)	BE048514	6383	gb:BE048514 /DB_XREF=gi:8365567 /DB_XREF=hr50a03.x1 /CLONE=IMAGE:3131884 /FEA=mRNA /CNT=306 /TID=Hs.1501.0 /TIER=Stack /STK=15 /UG=Hs.1501 /LL=6383 /UG_GENE=SDC2 /UG_TITLE=syndecan 2 (heparan sulfate proteoglycan 1, cell surface-associated, fibroglycan)	3.49	399.63	0.000987
203889_at	secretory granule, neuroendocrine protein 1 (7B2 protein)	NM_003020	6447	gb:NM_003020.1 /DB_XREF=gi:4506916 /GEN=SGNE1 /FEA=FLmRNA /CNT=97 /TID=Hs.2265.0 /TIER=FL+Stack /STK=38 /UG=Hs.2265 /LL=6447 /DEF=Homo sapiens secretory granule, neuroendocrine protein 1 (7B2 protein) (SGNE1), mRNA. /PROD=secretory granule, neuroendocrine protein 1 (7B2protein) /FL=gb:BC005349.1 gb:NM_003020.1	3.48	115.07	0.000111
213502_x_at	similar to bK246H3.1 (immunoglobulin lambda-like polypeptide 1, pre-B-cell specific)	AA398569	91316	gb:AA398569 /DB_XREF=gi:2051678 /DB_XREF=zt73g04.s1 /CLONE=IMAGE:728022 /FEA=DNA /CNT=47 /TID=Hs.296552.0 /TIER=Stack /STK=35 /UG=Hs.296552 /LL=3545 /UG_GENE=IGLL3 /UG_TITLE=immunoglobulin lambda-like polypeptide 3	3.48	609.72	0.002128
202158_s_at	CUG triplet repeat, RNA binding protein 2	NM_006561	10659	gb:NM_006561.1 /DB_XREF=gi:5729815 /GEN=CUGBP2 /FEA=FLmRNA /CNT=192 /TID=Hs.211610.0 /TIER=FL+Stack /STK=21 /UG=Hs.211610 /LL=10659 /DEF=Homo sapiens CUG triplet repeat, RNA-binding protein 2 (CUGBP2), mRNA. /PROD=CUG triplet repeat, RNA-binding protein 2 /FL=gb:AF090694.1 gb:AF036956.1 gb:U69546.1 gb:NM_006561.1	3.47	594.18	0
218974_at	hypothetical protein FLJ10159	NM_018013	55084	gb:NM_018013.1 /DB_XREF=gi:8922262 /GEN=FLJ10159 /FEA=FLmRNA /CNT=84 /TID=Hs.22505.0 /TIER=FL+Stack /STK=14 /UG=Hs.22505 /LL=55084 /DEF=Homo sapiens hypothetical protein FLJ10159 (FLJ10159), mRNA. /PROD=hypothetical protein FLJ10159 /FL=gb:NM_018013.1	3.47	327.84	0.001288
204918_s_at	myeloid/lymphoid or mixed-lineage leukemia (trithorax homolog, Drosophila); translocated to, 3	NM_004529	4300	gb:NM_004529.1 /DB_XREF=gi:4758719 /GEN=MLLT3 /FEA=FLmRNA /CNT=50 /TID=Hs.404.0 /TIER=FL /STK=0 /UG=Hs.404 /LL=4300 /DEF=Homo sapiens myeloidlymphoid or mixed-lineage leukemia (trithorax (Drosophila) homolog); translocated to, 3 (MLLT3), mRNA. /PROD=myeloidlymphoid or mixed-lineage leukemia(trithorax (Drosophila) homolog); translocated to, 3 /FL=gb:L13744.1 gb:NM_004529.1	3.46	214.76	0.000213
1552727_s_at	CDNA FLJ32967 fis, clone TESTI2008715	AA022668		gb:AA022668 /DB_XREF=gi:1486749 /DB_XREF=ze71e08.s1 /CLONE=IMAGE:364454 /TID=Hs2.349970.1 /CNT=17 /FEA=FLmRNA /TIER=ConsEnd /STK=2 /LL=170691 /UG_GENE=ADAMTS17 /UG=Hs.349970 /UG_TITLE=a disintegrin-like and metalloprotease (reprolysin type) with thrombospondin type 1 motif, 17 /FL=gb:NM_139057.1	3.46	137.9	9.7e-05
212560_at	Sortilin-related receptor, L(DLR class) A repeats-containing	AV728268	6653	gb:AV728268 /DB_XREF=gi:10837689 /DB_XREF=AV728268 /CLONE=HTCACH05 /FEA=mRNA /CNT=148 /TID=Hs.82845.0 /TIER=Stack /STK=58 /UG=Hs.82845 /UG_TITLE=Homo sapiens cDNA: FLJ21930 fis, clone HEP04301, highly similar to HSU90916 Human clone 23815 mRNA sequence	3.45	1220.44	1.2e-05
204865_at	carbonic anhydrase III, muscle specific	NM_005181	761	gb:NM_005181.2 /DB_XREF=gi:6996001 /GEN=CA3 /FEA=FLmRNA /CNT=160 /TID=Hs.82129.0 /TIER=FL+Stack /STK=30 /UG=Hs.82129 /LL=761 /DEF=Homo sapiens carbonic anhydrase III, muscle specific (CA3), mRNA. /PROD=carbonic anhydrase III /FL=gb:BC004897.1 gb:NM_005181.2	3.44	104.33	0.015621
221731_x_at	Chondroitin sulfate proteoglycan 2 (versican)	BF218922	1462	gb:BF218922 /DB_XREF=gi:11112418 /DB_XREF=601885091F1 /CLONE=IMAGE:4103447 /FEA=mRNA /CNT=344 /TID=Hs.81800.4 /TIER=Stack /STK=72 /UG=Hs.81800 /LL=1462 /UG_GENE=CSPG2 /UG_TITLE=chondroitin sulfate proteoglycan 2 (versican)	3.44	1593.06	0.000128
226778_at	Hypothetical protein INM01	AI632224	157695	gb:AI632224 /DB_XREF=gi:4683554 /DB_XREF=tt20d08.x1 /CLONE=IMAGE:2241327 /FEA=EST /CNT=62 /TID=Hs.7110.0 /TIER=Stack /STK=21 /UG=Hs.7110 /UG_TITLE=ESTs	3.44	175.52	0.001301
228546_at	gb:AW071705 /DB_XREF=gi:6026791 /DB_XREF=ws54f02.x1 /CLONE=IMAGE:2501019 /FEA=EST /CNT=24 /TID=Hs.34074.2 /TIER=Stack /STK=16 /UG=Hs.34074 /LL=1804 /UG_GENE=DPP6 /UG_TITLE=dipeptidylpeptidase VI	AW071705		gb:AW071705 /DB_XREF=gi:6026791 /DB_XREF=ws54f02.x1 /CLONE=IMAGE:2501019 /FEA=EST /CNT=24 /TID=Hs.34074.2 /TIER=Stack /STK=16 /UG=Hs.34074 /LL=1804 /UG_GENE=DPP6 /UG_TITLE=dipeptidylpeptidase VI	3.44	313.25	0.001031
204597_x_at	stanniocalcin 1	NM_003155	6781	gb:NM_003155.1 /DB_XREF=gi:4507264 /GEN=STC1 /FEA=FLmRNA /CNT=82 /TID=Hs.25590.0 /TIER=FL+Stack /STK=16 /UG=Hs.25590 /LL=6781 /DEF=Homo sapiens stanniocalcin 1 (STC1), mRNA. /PROD=stanniocalcin 1 /FL=gb:U25997.1 gb:NM_003155.1 gb:U46768.1	3.42	105.46	0.000498
221558_s_at	lymphoid enhancer-binding factor 1	AF288571	51176	gb:AF288571.1 /DB_XREF=gi:9858157 /GEN=LEF1 /FEA=FLmRNA /CNT=138 /TID=Hs.44865.1 /TIER=FL /STK=0 /UG=Hs.44865 /LL=51176 /DEF=Homo sapiens lymphoid enhancer factor-1 (LEF1) mRNA, complete cds. /PROD=lymphoid enhancer factor-1 /FL=gb:AF288571.1 gb:NM_016269.1 gb:AF198532.1	3.42	1239.26	1e-06
226925_at	acid phosphatase-like 2	AW069729	92370	gb:AW069729 /DB_XREF=gi:6024727 /DB_XREF=cr51d05.x1 /CLONE=HBMSC_cr51d05 /FEA=mRNA /CNT=35 /TID=Hs.37443.0 /TIER=Stack /STK=17 /UG=Hs.37443 /UG_TITLE=Homo sapiens mRNA; cDNA DKFZp434B2119 (from clone DKFZp434B2119); partial cds	3.42	504.77	1.3e-05
236317_at	gb:AI563950 /DB_XREF=gi:4522407 /DB_XREF=tn31g04.x1 /CLONE=IMAGE:2169270 /FEA=EST /CNT=6 /TID=Hs.171356.0 /TIER=ConsEnd /STK=6 /UG=Hs.171356 /UG_TITLE=ESTs	AI563950		gb:AI563950 /DB_XREF=gi:4522407 /DB_XREF=tn31g04.x1 /CLONE=IMAGE:2169270 /FEA=EST /CNT=6 /TID=Hs.171356.0 /TIER=ConsEnd /STK=6 /UG=Hs.171356 /UG_TITLE=ESTs	3.42	185.94	3.2e-05
208998_at	uncoupling protein 2 (mitochondrial, proton carrier)	U94592	7351	gb:U94592.1 /DB_XREF=gi:2052354 /GEN=UCPH /FEA=FLmRNA /CNT=226 /TID=Hs.80658.0 /TIER=FL /STK=1 /UG=Hs.80658 /LL=7351 /DEF=Human uncoupling protein homolog (UCPH) mRNA, complete cds. /PROD=uncoupling protein homolog /FL=gb:U76367.1 gb:U82819.1 gb:U94592.1 gb:NM_003355.2	3.41	1096.34	1.5e-05
218380_at	NACHT, leucine rich repeat and PYD containing 1	NM_021730	22861	gb:NM_021730.1 /DB_XREF=gi:11119423 /GEN=PP1044 /FEA=FLmRNA /CNT=127 /TID=Hs.7212.0 /TIER=FL /STK=0 /UG=Hs.7212 /LL=60368 /DEF=Homo sapiens hypothetical protein PP1044 (PP1044), mRNA. /PROD=hypothetical protein PP1044 /FL=gb:NM_021730.1	3.41	1020.98	1e-06
90265_at	centaurin, alpha 1	AW050627	11033	Cluster Incl. AW050627:wz19e03.x1 Homo sapiens cDNA, 3 end /clone=IMAGE-2558524 /clone_end=3' /gb=AW050627 /gi=5912897 /ug=Hs.135183 /len=477	3.41	427.72	2.9e-05
223168_at	ras homolog gene family, member U	AL096776	58480	gb:AL096776 /DB_XREF=gi:6137005 /FEA=FLmRNA /CNT=155 /TID=Hs.20252.0 /TIER=Stack /STK=72 /UG=Hs.20252 /LL=58480 /UG_GENE=DJ646B12.2 /UG_TITLE=novel Ras family protein /DEF=Human DNA sequence from clone RP4-646B12 on chromosome 1q42.11-42.3. Contains an FTH1 (ferritin, heavy polypeptide 1) (FTHL6) pseudogene, the gene for a novel Ras family protein, ESTs, STSs, GSSs and a putative CpG island /FL=g…	3.41	515.95	0.024586
216834_at	regulator of G-protein signalling 1	S59049	5996	gb:S59049.1 /DB_XREF=gi:299704 /GEN=BL34 /FEA=mRNA /CNT=1 /TID=Hs.75256.1 /TIER=ConsEnd /STK=0 /UG=Hs.75256 /LL=5996 /UG_TITLE=regulator of G-protein signalling 1 /DEF=BL34=B cell activation gene (human, mRNA, 1398 nt).	3.4	483.83	0.004347
242584_at	Hypothetical protein FLJ13305	AI954412	84140	gb:AI954412 /DB_XREF=gi:5746722 /DB_XREF=wr49a05.x1 /CLONE=IMAGE:2490992 /FEA=EST /CNT=7 /TID=Hs.98427.0 /TIER=ConsEnd /STK=0 /UG=Hs.98427 /UG_TITLE=ESTs	3.39	139.07	4.1e-05
205111_s_at	phospholipase C, epsilon 1	NM_016341	51196	gb:NM_016341.1 /DB_XREF=gi:7705940 /GEN=LOC51196 /FEA=FLmRNA /CNT=37 /TID=Hs.6733.0 /TIER=FL /STK=7 /UG=Hs.6733 /LL=51196 /DEF=Homo sapiens pancreas-enriched phospholipase C (LOC51196), mRNA. /PROD=pancreas-enriched phospholipase C /FL=gb:AF117948.1 gb:NM_016341.1 gb:AF190642.2	3.36	119.77	9.8e-05
213425_at	wingless-type MMTV integration site family, member 5A /// wingless-type MMTV integration site family, member 5A	AI968085	7474	gb:AI968085 /DB_XREF=gi:5764903 /DB_XREF=wu12h08.x1 /CLONE=IMAGE:2516799 /FEA=mRNA /CNT=39 /TID=Hs.152213.2 /TIER=Stack /STK=14 /UG=Hs.152213 /LL=7474 /UG_GENE=WNT5A /UG_TITLE=wingless-type MMTV integration site family, member 5A	3.35	949.98	3.7e-05
219446_at	brain synembryn	NM_018157	55188	gb:NM_018157.1 /DB_XREF=gi:8922554 /GEN=FLJ10620 /FEA=FLmRNA /CNT=32 /TID=Hs.99445.0 /TIER=FL+Stack /STK=9 /UG=Hs.99445 /LL=55188 /DEF=Homo sapiens hypothetical protein FLJ10620 (FLJ10620), mRNA. /PROD=hypothetical protein FLJ10620 /FL=gb:NM_018157.1	3.35	309.8	8e-06
202806_at	drebrin 1	NM_004395	1627	gb:NM_004395.1 /DB_XREF=gi:4758123 /GEN=DBN1 /FEA=FLmRNA /CNT=134 /TID=Hs.89434.0 /TIER=FL+Stack /STK=22 /UG=Hs.89434 /LL=1627 /DEF=Homo sapiens drebrin 1 (DBN1), mRNA. /PROD=drebrin 1 /FL=gb:D17530.1 gb:BC000283.1 gb:U00802.1 gb:NM_004395.1	3.33	350.11	0
226614_s_at	chromosome 8 open reading frame 13	BE856336	83648	gb:BE856336 /DB_XREF=gi:10369259 /DB_XREF=7f93b04.x1 /CLONE=IMAGE:3304495 /FEA=mRNA /CNT=65 /TID=Hs.35453.0 /TIER=Stack /STK=17 /UG=Hs.35453 /UG_TITLE=Homo sapiens mRNA; cDNA DKFZp761G151 (from clone DKFZp761G151); partial cds	3.33	635.42	1.8e-05
214636_at	calcitonin-related polypeptide, beta	AA747379	797	gb:AA747379 /DB_XREF=gi:2787337 /DB_XREF=nx76h04.s1 /CLONE=IMAGE:1268215 /FEA=FLmRNA /CNT=6 /TID=Hs.274534.0 /TIER=ConsEnd /STK=2 /UG=Hs.274534 /LL=797 /UG_GENE=CALCB /UG_TITLE=calcitonin-related polypeptide, beta /FL=gb:NM_000728.1	3.32	125.73	0.000468
220048_at	ectodysplasin A receptor	NM_022336	10913	gb:NM_022336.1 /DB_XREF=gi:11641230 /GEN=EDAR /FEA=FLmRNA /CNT=12 /TID=Hs.58346.0 /TIER=FL /STK=6 /UG=Hs.58346 /LL=10913 /DEF=Homo sapiens ectodysplasin 1, anhidrotic receptor (EDAR), mRNA. /PROD=ectodysplasin 1, anhidrotic receptor /FL=gb:AF130988.1 gb:NM_022336.1	3.31	177.11	0.005745
232884_s_at	Hypothetical protein DKFZp434J1015	AL133055	54753	gb:AL133055.1 /DB_XREF=gi:6453475 /GEN=DKFZp434J1015 /FEA=mRNA /CNT=4 /TID=Hs.283779.0 /TIER=ConsEnd /STK=0 /UG=Hs.283779 /LL=54753 /DEF=Homo sapiens mRNA; cDNA DKFZp434J1015 (from clone DKFZp434J1015). /PROD=hypothetical protein	3.31	145.88	1e-06
228776_at	Gap junction protein, alpha 7, 45kDa (connexin 45)	AA430014	10052	gb:AA430014 /DB_XREF=gi:2113388 /DB_XREF=zw59e10.s1 /CLONE=IMAGE:774378 /FEA=EST /CNT=24 /TID=Hs.43761.1 /TIER=Stack /STK=19 /UG=Hs.43761 /UG_TITLE=ESTs	3.3	207.69	8e-06
230664_at	hypothetical protein MGC39900	H09657	286527	gb:H09657 /DB_XREF=gi:874479 /DB_XREF=yl99e07.s1 /CLONE=IMAGE:46232 /FEA=EST /CNT=10 /TID=Hs.30936.0 /TIER=Stack /STK=10 /UG=Hs.30936 /UG_TITLE=ESTs	3.3	101.31	1e-06
203509_at	sortilin-related receptor, L(DLR class) A repeats-containing	NM_003105	6653	gb:NM_003105.2 /DB_XREF=gi:6325473 /GEN=SORL1 /FEA=FLmRNA /CNT=93 /TID=Hs.278571.0 /TIER=FL+Stack /STK=27 /UG=Hs.278571 /LL=6653 /DEF=Homo sapiens sortilin-related receptor, L(DLR class) A repeats-containing (SORL1), mRNA. /PROD=sortilin-related receptor, L(DLR class) Arepeats-containing /FL=gb:U60975.2 gb:NM_003105.2	3.29	670.71	3.7e-05
204099_at	SWI/SNF related, matrix associated, actin dependent regulator of chromatin, subfamily d, member 3	NM_003078	6604	gb:NM_003078.1 /DB_XREF=gi:4507086 /GEN=SMARCD3 /FEA=FLmRNA /CNT=98 /TID=Hs.71622.0 /TIER=FL+Stack /STK=44 /UG=Hs.71622 /LL=6604 /DEF=Homo sapiens SWISNF related, matrix associated, actin dependent regulator of chromatin, subfamily d, member 3 (SMARCD3), mRNA. /PROD=SWISNF related, matrix associated, actindependent regulator of chromatin, subfamily d, member 3 /FL=gb:NM_003078.1 gb:BC002628.1 gb:…	3.29	574.47	2e-06
231725_at	protocadherin beta 2	NM_018936	56133	gb:NM_018936.1 /DB_XREF=gi:9256611 /GEN=PCDHB2 /FEA=FLmRNA /CNT=14 /TID=Hs.266470.0 /TIER=FL /STK=7 /UG=Hs.266470 /LL=56133 /DEF=Homo sapiens protocadherin beta 2 (PCDHB2), mRNA. /PROD=protocadherin beta 2 /FL=gb:NM_018936.1 gb:AF152495.1	3.29	138.06	0.001549
236255_at	KIAA1909 protein	BG026457	153478	gb:BG026457 /DB_XREF=gi:12414089 /DB_XREF=602291846F1 /CLONE=IMAGE:4386586 /FEA=EST /CNT=10 /TID=Hs.109057.0 /TIER=ConsEnd /STK=7 /UG=Hs.109057 /UG_TITLE=ESTs, Weakly similar to ALU5_HUMAN ALU SUBFAMILY SC SEQUENCE CONTAMINATION WARNING ENTRY (H.sapiens)	3.29	118.32	2.3e-05
243409_at	gb:AI005407 /DB_XREF=gi:3214917 /DB_XREF=ou08a05.x1 /CLONE=IMAGE:1625648 /FEA=EST /CNT=3 /TID=Hs.130645.0 /TIER=ConsEnd /STK=3 /UG=Hs.130645 /UG_TITLE=ESTs	AI005407		gb:AI005407 /DB_XREF=gi:3214917 /DB_XREF=ou08a05.x1 /CLONE=IMAGE:1625648 /FEA=EST /CNT=3 /TID=Hs.130645.0 /TIER=ConsEnd /STK=3 /UG=Hs.130645 /UG_TITLE=ESTs	3.28	102.56	0.002619
227565_at	gb:BE501881 /DB_XREF=gi:9704289 /DB_XREF=hw36d08.x1 /CLONE=IMAGE:3185007 /FEA=EST /CNT=47 /TID=Hs.29088.0 /TIER=Stack /STK=17 /UG=Hs.29088 /UG_TITLE=ESTs	BE501881		gb:BE501881 /DB_XREF=gi:9704289 /DB_XREF=hw36d08.x1 /CLONE=IMAGE:3185007 /FEA=EST /CNT=47 /TID=Hs.29088.0 /TIER=Stack /STK=17 /UG=Hs.29088 /UG_TITLE=ESTs	3.27	525.45	7.7e-05
237452_at	gb:AW664026 /DB_XREF=gi:7456566 /DB_XREF=hi77e03.x1 /CLONE=IMAGE:2978332 /FEA=EST /CNT=6 /TID=Hs.59892.0 /TIER=ConsEnd /STK=6 /UG=Hs.59892 /UG_TITLE=ESTs	AW664026		gb:AW664026 /DB_XREF=gi:7456566 /DB_XREF=hi77e03.x1 /CLONE=IMAGE:2978332 /FEA=EST /CNT=6 /TID=Hs.59892.0 /TIER=ConsEnd /STK=6 /UG=Hs.59892 /UG_TITLE=ESTs	3.27	341.53	5e-06
210740_s_at	inositol 1,3,4-triphosphate 5/6 kinase	AF279372	3705	gb:AF279372.1 /DB_XREF=gi:12006345 /FEA=FLmRNA /CNT=3 /TID=Hs.6453.1 /TIER=FL /STK=0 /UG=Hs.6453 /LL=3705 /UG_GENE=ITPK1 /DEF=Homo sapiens inositol 1,3,4-trisphosphate 56-kinase mRNA, complete cds. /PROD=inositol 1,3,4-trisphosphate 56-kinase /FL=gb:AF279372.1	3.23	1225.67	2e-06
225288_at	collagen, type XXVII, alpha 1	AI949136	85301	gb:AI949136 /DB_XREF=gi:5741446 /DB_XREF=wq08a05.x1 /CLONE=IMAGE:2470640 /FEA=mRNA /CNT=129 /TID=Hs.284394.1 /TIER=Stack /STK=36 /UG=Hs.284394 /LL=718 /UG_GENE=C3 /UG_TITLE=complement component 3	3.23	504.83	0.001809
202035_s_at	secreted frizzled-related protein 1	AI332407	6422	gb:AI332407 /DB_XREF=gi:4068966 /DB_XREF=qq15g12.x1 /CLONE=IMAGE:1932646 /FEA=FLmRNA /CNT=238 /TID=Hs.7306.0 /TIER=Stack /STK=8 /UG=Hs.7306 /LL=6422 /UG_GENE=SFRP1 /UG_TITLE=secreted frizzled-related protein 1 /FL=gb:AF056087.1 gb:NM_003012.2 gb:AF017987.1 gb:AF001900.1	3.22	1865.46	0.001281
226050_at	chromosome 13 open reading frame 11	AL576117	55002	gb:AL576117 /DB_XREF=gi:12937943 /DB_XREF=AL576117 /CLONE=CS0DI072YH14 (3 prime) /FEA=EST /CNT=55 /TID=Hs.27337.1 /TIER=Stack /STK=26 /UG=Hs.27337 /LL=55002 /UG_GENE=FLJ20623 /UG_TITLE=hypothetical protein FLJ20623	3.21	949.45	0.001213
204472_at	GTP binding protein overexpressed in skeletal muscle	NM_005261	2669	gb:NM_005261.1 /DB_XREF=gi:4885262 /GEN=GEM /FEA=FLmRNA /CNT=81 /TID=Hs.79022.0 /TIER=FL+Stack /STK=35 /UG=Hs.79022 /LL=2669 /DEF=Homo sapiens GTP-binding protein overexpressed in skeletal muscle (GEM), mRNA. /PROD=GTP-binding protein overexpressed in skeletalmuscle /FL=gb:U13052.1 gb:U10550.1 gb:NM_005261.1	3.2	365	0.000301
213065_at	hypothetical protein MGC23401	AB011118	196441	gb:AB011118.1 /DB_XREF=gi:3043615 /GEN=KIAA0546 /FEA=mRNA /CNT=82 /TID=Hs.26764.0 /TIER=Stack /STK=41 /UG=Hs.26764 /LL=26055 /DEF=Homo sapiens mRNA for KIAA0546 protein, partial cds. /PROD=KIAA0546 protein	3.19	944.45	1.7e-05
226777_at	A disintegrin and metalloproteinase domain 12 (meltrin alpha)	AA147933	8038	gb:AA147933 /DB_XREF=gi:1717306 /DB_XREF=zl50d02.s1 /CLONE=IMAGE:505347 /FEA=EST /CNT=76 /TID=Hs.8895.0 /TIER=Stack /STK=28 /UG=Hs.8895 /UG_TITLE=ESTs	3.19	102.72	0.016342
231240_at	gb:AI038059 /DB_XREF=gi:3277253 /DB_XREF=ox21b02.x1 /CLONE=IMAGE:1656939 /FEA=EST /CNT=12 /TID=Hs.154424.4 /TIER=Stack /STK=11 /UG=Hs.154424 /LL=1734 /UG_GENE=DIO2 /UG_TITLE=deiodinase, iodothyronine, type II	AI038059		gb:AI038059 /DB_XREF=gi:3277253 /DB_XREF=ox21b02.x1 /CLONE=IMAGE:1656939 /FEA=EST /CNT=12 /TID=Hs.154424.4 /TIER=Stack /STK=11 /UG=Hs.154424 /LL=1734 /UG_GENE=DIO2 /UG_TITLE=deiodinase, iodothyronine, type II	3.19	664.82	2.8e-05
236635_at	gb:AI332774 /DB_XREF=gi:4069333 /DB_XREF=qp98a05.x1 /CLONE=IMAGE:1931024 /FEA=EST /CNT=6 /TID=Hs.144164.0 /TIER=ConsEnd /STK=6 /UG=Hs.144164 /UG_TITLE=ESTs, Moderately similar to ALU8_HUMAN ALU SUBFAMILY SX SEQUENCE CONTAMINATION WARNING ENTRY (H.sapiens)	AI332774		gb:AI332774 /DB_XREF=gi:4069333 /DB_XREF=qp98a05.x1 /CLONE=IMAGE:1931024 /FEA=EST /CNT=6 /TID=Hs.144164.0 /TIER=ConsEnd /STK=6 /UG=Hs.144164 /UG_TITLE=ESTs, Moderately similar to ALU8_HUMAN ALU SUBFAMILY SX SEQUENCE CONTAMINATION WARNING ENTRY (H.sapiens)	3.19	124.03	7e-06
201310_s_at	chromosome 5 open reading frame 13	NM_004772	9315	gb:NM_004772.1 /DB_XREF=gi:4758865 /GEN=P311 /FEA=FLmRNA /CNT=470 /TID=Hs.142827.0 /TIER=FL+Stack /STK=195 /UG=Hs.142827 /LL=9315 /DEF=Homo sapiens P311 protein (P311), mRNA. /PROD=P311 protein /FL=gb:U30521.1 gb:NM_004772.1 gb:U36189.1	3.18	872.23	0
211964_at	collagen, type IV, alpha 2	X05610	1284	gb:X05610.1 /DB_XREF=gi:29550 /FEA=mRNA /CNT=458 /TID=Hs.75617.0 /TIER=Stack /STK=240 /UG=Hs.75617 /LL=1284 /UG_GENE=COL4A2 /DEF=Human mRNA for type IV collagen alpha (2) chain. /PROD=alpha (2) chain	3.18	971.39	1.8e-05
204359_at	fibronectin leucine rich transmembrane protein 2	NM_013231	23768	gb:NM_013231.1 /DB_XREF=gi:7019380 /GEN=FLRT2 /FEA=FLmRNA /CNT=86 /TID=Hs.48998.0 /TIER=FL+Stack /STK=27 /UG=Hs.48998 /LL=23768 /DEF=Homo sapiens fibronectin leucine rich transmembrane protein 2 (FLRT2), mRNA. /PROD=fibronectin leucine rich transmembrane protein2 /FL=gb:AB007865.1 gb:AF169676.1 gb:NM_013231.1	3.17	898.62	0.004119
212158_at	syndecan 2 (heparan sulfate proteoglycan 1, cell surface-associated, fibroglycan)	AL577322	6383	gb:AL577322 /DB_XREF=gi:12940338 /DB_XREF=AL577322 /CLONE=CS0DI085YI06 (3 prime) /FEA=mRNA /CNT=306 /TID=Hs.1501.0 /TIER=Stack /STK=61 /UG=Hs.1501 /LL=6383 /UG_GENE=SDC2 /UG_TITLE=syndecan 2 (heparan sulfate proteoglycan 1, cell surface-associated, fibroglycan)	3.17	1355.7	0.000103
219740_at	hypothetical protein FLJ12505	NM_024749	79805	gb:NM_024749.1 /DB_XREF=gi:13376077 /GEN=FLJ12505 /FEA=FLmRNA /CNT=20 /TID=Hs.125741.0 /TIER=FL /STK=5 /UG=Hs.125741 /LL=79805 /DEF=Homo sapiens hypothetical protein FLJ12505 (FLJ12505), mRNA. /PROD=hypothetical protein FLJ12505 /FL=gb:NM_024749.1	3.16	101.73	0.00021
219842_at	ADP-ribosylation factor related protein 2	NM_019087	54622	gb:NM_019087.1 /DB_XREF=gi:9506652 /GEN=FLJ20051 /FEA=FLmRNA /CNT=15 /TID=Hs.152664.0 /TIER=FL /STK=5 /UG=Hs.152664 /LL=54622 /DEF=Homo sapiens hypothetical protein FLJ20051 (FLJ20051), mRNA. /PROD=hypothetical protein FLJ20051 /FL=gb:NM_019087.1	3.16	132.24	3e-05
226771_at	ATPase, Class I, type 8B, member 2	AB032963	57198	gb:AB032963.1 /DB_XREF=gi:6329896 /GEN=KIAA1137 /FEA=mRNA /CNT=45 /TID=Hs.43577.0 /TIER=Stack /STK=16 /UG=Hs.43577 /LL=57198 /DEF=Homo sapiens mRNA for KIAA1137 protein, partial cds. /PROD=KIAA1137 protein	3.15	802.4	0
228653_at	gb:AI700341 /DB_XREF=gi:4988241 /DB_XREF=wd06e10.x1 /CLONE=IMAGE:2327370 /FEA=EST /CNT=23 /TID=Hs.110406.0 /TIER=Stack /STK=14 /UG=Hs.110406 /UG_TITLE=ESTs	AI700341		gb:AI700341 /DB_XREF=gi:4988241 /DB_XREF=wd06e10.x1 /CLONE=IMAGE:2327370 /FEA=EST /CNT=23 /TID=Hs.110406.0 /TIER=Stack /STK=14 /UG=Hs.110406 /UG_TITLE=ESTs	3.15	1200.1	0.000116
229258_at	kinesin family member 12	AI623821	113220	gb:AI623821 /DB_XREF=gi:4648752 /DB_XREF=ts23g01.x1 /CLONE=IMAGE:2229456 /FEA=EST /CNT=19 /TID=Hs.28149.0 /TIER=Stack /STK=18 /UG=Hs.28149 /UG_TITLE=ESTs	3.15	159.52	1.2e-05
234594_at	gb:AK024887.1 /DB_XREF=gi:10437300 /FEA=mRNA /CNT=1 /TID=Hs.306718.0 /TIER=ConsEnd /STK=0 /UG=Hs.306718 /UG_TITLE=Homo sapiens cDNA: FLJ21234 fis, clone COL00841 /DEF=Homo sapiens cDNA: FLJ21234 fis, clone COL00841.	AK024887		gb:AK024887.1 /DB_XREF=gi:10437300 /FEA=mRNA /CNT=1 /TID=Hs.306718.0 /TIER=ConsEnd /STK=0 /UG=Hs.306718 /UG_TITLE=Homo sapiens cDNA: FLJ21234 fis, clone COL00841 /DEF=Homo sapiens cDNA: FLJ21234 fis, clone COL00841.	3.15	113.03	0.000623
217853_at	tensin-like SH2 domain containing 1	NM_022748	64759	gb:NM_022748.1 /DB_XREF=gi:12232408 /GEN=FLJ13732 /FEA=FLmRNA /CNT=230 /TID=Hs.12210.0 /TIER=FL+Stack /STK=99 /UG=Hs.12210 /LL=64759 /DEF=Homo sapiens hypothetical protein FLJ13732 similar to tensin (FLJ13732), mRNA. /PROD=hypothetical protein FLJ13732 similar to tensin /FL=gb:NM_022748.1	3.14	850.44	0.000209
204984_at	glypican 4	NM_001448	2239	gb:NM_001448.1 /DB_XREF=gi:4504082 /GEN=GPC4 /FEA=FLmRNA /CNT=59 /TID=Hs.58367.0 /TIER=FL+Stack /STK=9 /UG=Hs.58367 /LL=2239 /DEF=Homo sapiens glypican 4 (GPC4), mRNA. /PROD=glypican 4 /FL=gb:AF030186.1 gb:NM_001448.1 gb:AF064826.1	3.1	114.66	0.000306
219855_at	nudix (nucleoside diphosphate linked moiety X)-type motif 11	NM_018159	55190	gb:NM_018159.1 /DB_XREF=gi:8922558 /GEN=FLJ10628 /FEA=FLmRNA /CNT=31 /TID=Hs.200016.0 /TIER=FL /STK=6 /UG=Hs.200016 /LL=55190 /DEF=Homo sapiens hypothetical protein FLJ10628 (FLJ10628), mRNA. /PROD=hypothetical protein FLJ10628 /FL=gb:NM_018159.1	3.1	285.66	0.000147
242979_at	gb:AI474666 /DB_XREF=gi:4327711 /DB_XREF=tm35e04.x1 /CLONE=IMAGE:2160126 /FEA=EST /CNT=5 /TID=Hs.257786.0 /TIER=ConsEnd /STK=2 /UG=Hs.257786 /UG_TITLE=ESTs	AI474666		gb:AI474666 /DB_XREF=gi:4327711 /DB_XREF=tm35e04.x1 /CLONE=IMAGE:2160126 /FEA=EST /CNT=5 /TID=Hs.257786.0 /TIER=ConsEnd /STK=2 /UG=Hs.257786 /UG_TITLE=ESTs	3.09	411.47	0.001015
202036_s_at	secreted frizzled-related protein 1	AF017987	6422	gb:AF017987.1 /DB_XREF=gi:2415416 /GEN=SARP2 /FEA=FLmRNA /CNT=238 /TID=Hs.7306.0 /TIER=FL+Stack /STK=11 /UG=Hs.7306 /LL=6422 /DEF=Homo sapiens secreted apoptosis related protein 2 (SARP2) mRNA, complete cds. /PROD=secreted apoptosis related protein 2 /FL=gb:AF056087.1 gb:NM_003012.2 gb:AF017987.1 gb:AF001900.1	3.08	701	0.010381
213138_at	AT rich interactive domain 5A (MRF1-like)	M62324	10865	gb:M62324.1 /DB_XREF=gi:188683 /GEN=MRF-1 /FEA=mRNA /CNT=55 /TID=Hs.920.0 /TIER=Stack /STK=39 /UG=Hs.920 /LL=10865 /DEF=Human modulator recognition factor I (MRF-1) mRNA, 3 end. /PROD=modulator recognition factor I	3.08	286.45	9.5e-05
204368_at	solute carrier organic anion transporter family, member 2A1	NM_005630	6578	gb:NM_005630.1 /DB_XREF=gi:5032094 /GEN=SLC21A2 /FEA=FLmRNA /CNT=88 /TID=Hs.83974.0 /TIER=FL+Stack /STK=52 /UG=Hs.83974 /LL=6578 /DEF=Homo sapiens solute carrier family 21 (prostaglandin transporter), member 2 (SLC21A2), mRNA. /PROD=solute carrier family 21 (prostaglandintransporter), member 2 /FL=gb:U70867.1 gb:NM_005630.1	3.07	487.72	2.8e-05
202043_s_at	spermine synthase	NM_004595	6611	gb:NM_004595.1 /DB_XREF=gi:4759151 /GEN=SMS /FEA=FLmRNA /CNT=204 /TID=Hs.89718.0 /TIER=FL+Stack /STK=70 /UG=Hs.89718 /LL=6611 /DEF=Homo sapiens spermine synthase (SMS), mRNA. /PROD=spermine synthase /FL=gb:AD001528.1 gb:NM_004595.1	3.06	966.22	1e-06
204032_at	breast cancer anti-estrogen resistance 3	NM_003567	8412	gb:NM_003567.1 /DB_XREF=gi:4502370 /GEN=BCAR3 /FEA=FLmRNA /CNT=94 /TID=Hs.6564.0 /TIER=FL+Stack /STK=40 /UG=Hs.6564 /LL=8412 /DEF=Homo sapiens breast cancer anti-estrogen resistance 3 (BCAR3), mRNA. /PROD=breast cancer antiestrogen resistance 3 /FL=gb:NM_003567.1 gb:U92715.1 gb:AF124250.1	3.06	191.04	0.000139
238076_at	gb:AI818098 /DB_XREF=gi:5437177 /DB_XREF=wk27b05.x1 /CLONE=IMAGE:2413521 /FEA=EST /CNT=9 /TID=Hs.44772.0 /TIER=ConsEnd /STK=4 /UG=Hs.44772 /UG_TITLE=ESTs	AI818098		gb:AI818098 /DB_XREF=gi:5437177 /DB_XREF=wk27b05.x1 /CLONE=IMAGE:2413521 /FEA=EST /CNT=9 /TID=Hs.44772.0 /TIER=ConsEnd /STK=4 /UG=Hs.44772 /UG_TITLE=ESTs	3.06	513.61	4.6e-05
244112_x_at	gb:N73550 /DB_XREF=gi:1230835 /DB_XREF=za50c08.s1 /CLONE=IMAGE:295982 /FEA=EST /CNT=3 /TID=Hs.7538.0 /TIER=ConsEnd /STK=3 /UG=Hs.7538 /UG_TITLE=ESTs	N73550		gb:N73550 /DB_XREF=gi:1230835 /DB_XREF=za50c08.s1 /CLONE=IMAGE:295982 /FEA=EST /CNT=3 /TID=Hs.7538.0 /TIER=ConsEnd /STK=3 /UG=Hs.7538 /UG_TITLE=ESTs	3.06	128.42	0.011843
222701_s_at	coiled-coil-helix-coiled-coil-helix domain containing 7	AA570393	79145	gb:AA570393 /DB_XREF=gi:2344373 /DB_XREF=nk62e01.s1 /CLONE=IMAGE:1018104 /FEA=FLmRNA /CNT=76 /TID=Hs.323164.0 /TIER=Stack /STK=14 /UG=Hs.323164 /LL=79145 /UG_GENE=MGC2217 /UG_TITLE=hypothetical protein MGC2217 /FL=gb:BC002546.1 gb:NM_024300.1	3.05	394.5	7.2e-05
228144_at	zinc finger protein 300	N49841	91975	gb:N49841 /DB_XREF=gi:1191007 /DB_XREF=yz08b12.s1 /CLONE=IMAGE:282431 /FEA=mRNA /CNT=24 /TID=Hs.288928.0 /TIER=Stack /STK=12 /UG=Hs.288928 /UG_TITLE=Homo sapiens cDNA: FLJ23296 fis, clone HEP10656	3.04	165.98	9.5e-05
230472_at	iroquois homeobox protein 1	AI870306	79192	gb:AI870306 /DB_XREF=gi:5544274 /DB_XREF=wl72d07.x1 /CLONE=IMAGE:2430445 /FEA=EST /CNT=16 /TID=Hs.109525.0 /TIER=Stack /STK=15 /UG=Hs.109525 /UG_TITLE=ESTs, Weakly similar to IRX2_HUMAN IROQUOIS-CLASS HOMEODOMAIN PROTEIN IRX-2 (H.sapiens)	3.04	304.1	0.018827
202499_s_at	solute carrier family 2 (facilitated glucose transporter), member 3	NM_006931	6515	gb:NM_006931.1 /DB_XREF=gi:5902089 /GEN=SLC2A3 /FEA=FLmRNA /CNT=182 /TID=Hs.7594.0 /TIER=FL+Stack /STK=47 /UG=Hs.7594 /LL=6515 /DEF=Homo sapiens solute carrier family 2 (facilitated glucose transporter), member 3 (SLC2A3), mRNA. /PROD=solute carrier family 2 (facilitated glucosetransporter), member 3 /FL=gb:NM_006931.1 gb:M20681.1	3.03	228.85	9.6e-05
239572_at	gb:BF726530 /DB_XREF=gi:12042441 /DB_XREF=by07h11.x1 /CLONE=by07h11 /FEA=EST /CNT=6 /TID=Hs.130313.0 /TIER=ConsEnd /STK=4 /UG=Hs.130313 /UG_TITLE=ESTs	BF726530		gb:BF726530 /DB_XREF=gi:12042441 /DB_XREF=by07h11.x1 /CLONE=by07h11 /FEA=EST /CNT=6 /TID=Hs.130313.0 /TIER=ConsEnd /STK=4 /UG=Hs.130313 /UG_TITLE=ESTs	3.03	129.71	0.000135
209082_s_at	collagen, type XVIII, alpha 1	AF018081	80781	gb:AF018081.1 /DB_XREF=gi:2920534 /GEN=COL18A1 /FEA=FLmRNA /CNT=274 /TID=Hs.78409.0 /TIER=FL+Stack /STK=86 /UG=Hs.78409 /LL=80781 /DEF=Homo sapiens type XVIII collagen (COL18A1) mRNA, alternatively spliced, long form, complete cds. /PROD=type XVIII collagen /FL=gb:AF018081.1 gb:NM_016214.1 gb:NM_030582.1 gb:AF184060.1	3.02	1186.71	0
211726_s_at	flavin containing monooxygenase 2 /// flavin containing monooxygenase 2	BC005894	2327	gb:BC005894.1 /DB_XREF=gi:13543471 /FEA=FLmRNA /CNT=1 /TID=HsAffx.900745.845 /TIER=FL /STK=0 /DEF=Homo sapiens, flavin containing monooxygenase 2, clone MGC:14468, mRNA, complete cds. /PROD=flavin containing monooxygenase 2 /FL=gb:BC005894.1	3.02	224.75	9e-06
203143_s_at	KIAA0040 gene product	T79953	9674	gb:T79953 /DB_XREF=gi:698462 /DB_XREF=yd85c11.s1 /CLONE=IMAGE:115028 /FEA=FLmRNA /CNT=111 /TID=Hs.158282.0 /TIER=Stack /STK=32 /UG=Hs.158282 /LL=9674 /UG_GENE=KIAA0040 /UG_TITLE=KIAA0040 gene product /FL=gb:D25539.1 gb:NM_014656.1	3	255.76	0
203700_s_at	deiodinase, iodothyronine, type II	NM_013989	1734	gb:NM_013989.1 /DB_XREF=gi:7549802 /GEN=DIO2 /FEA=FLmRNA /CNT=100 /TID=Hs.154424.0 /TIER=FL+Stack /STK=30 /UG=Hs.154424 /LL=1734 /DEF=Homo sapiens deiodinase, iodothyronine, type II (DIO2), transcript variant 1, mRNA. /PROD=deiodinase, iodothyronine, type II /FL=gb:NM_013989.1 gb:AF093774.1 gb:U53506.1	3	289.25	1e-05
205483_s_at	interferon, alpha-inducible protein (clone IFI-15K)	NM_005101	9636	gb:NM_005101.1 /DB_XREF=gi:4826773 /GEN=ISG15 /FEA=FLmRNA /CNT=43 /TID=Hs.833.0 /TIER=FL+Stack /STK=16 /UG=Hs.833 /LL=9636 /DEF=Homo sapiens interferon-stimulated protein, 15 kDa (ISG15), mRNA. /PROD=interferon-stimulated protein, 15 kDa /FL=gb:M13755.1 gb:NM_005101.1	3	673.92	0.000246
237230_at	glycoprotein hormone alpha 2	AI693322	170589	gb:AI693322 /DB_XREF=gi:4970662 /DB_XREF=wd91c04.x1 /CLONE=IMAGE:2338950 /FEA=EST /CNT=6 /TID=Hs.127223.0 /TIER=ConsEnd /STK=6 /UG=Hs.127223 /UG_TITLE=ESTs	3	195	0.011623
1554007_at	gb:BC036488.1 /DB_XREF=gi:22209045 /TID=Hs2.166348.1 /CNT=41 /FEA=FLmRNA /TIER=FL /STK=7 /UG=Hs.166348 /DEF=Homo sapiens, clone MGC:43145 IMAGE:5261574, mRNA, complete cds. /PROD=Unknown (protein for MGC:43145) /FL=gb:BC036488.1	BC036488		gb:BC036488.1 /DB_XREF=gi:22209045 /TID=Hs2.166348.1 /CNT=41 /FEA=FLmRNA /TIER=FL /STK=7 /UG=Hs.166348 /DEF=Homo sapiens, clone MGC:43145 IMAGE:5261574, mRNA, complete cds. /PROD=Unknown (protein for MGC:43145) /FL=gb:BC036488.1	3	351.5	0.000241
228919_at	gb:AA601031 /DB_XREF=gi:2434656 /DB_XREF=nk67d10.s1 /CLONE=IMAGE:1018579 /FEA=EST /CNT=21 /TID=Hs.183418.17 /TIER=Stack /STK=9 /UG=Hs.183418 /LL=984 /UG_GENE=CDC2L1 /UG_TITLE=cell division cycle 2-like 1 (PITSLRE proteins)	AA601031		gb:AA601031 /DB_XREF=gi:2434656 /DB_XREF=nk67d10.s1 /CLONE=IMAGE:1018579 /FEA=EST /CNT=21 /TID=Hs.183418.17 /TIER=Stack /STK=9 /UG=Hs.183418 /LL=984 /UG_GENE=CDC2L1 /UG_TITLE=cell division cycle 2-like 1 (PITSLRE proteins)	2.99	657.51	5.8e-05
224002_s_at	FK506 binding protein 7	AF100751	51661	gb:AF100751.1 /DB_XREF=gi:5410287 /FEA=FLmRNA /CNT=3 /TID=Hs.145054.1 /TIER=FL /STK=0 /UG=Hs.145054 /LL=51661 /UG_GENE=LOC51661 /DEF=Homo sapiens FK506-binding protein FKB23 isoform mRNA, complete cds. /PROD=FK506-binding protein FKB23 isoform /FL=gb:AF100751.1	2.98	174.14	4.9e-05
228141_at	Transcribed locus, moderately similar to XP_215486.2 similar to RIKEN cDNA 2310016C16 [Rattus norvegicus]	AA173223		gb:AA173223 /DB_XREF=gi:1753381 /DB_XREF=zp31b04.s1 /CLONE=IMAGE:611023 /FEA=mRNA /CNT=30 /TID=Hs.289044.0 /TIER=Stack /STK=8 /UG=Hs.289044 /UG_TITLE=Homo sapiens cDNA FLJ12048 fis, clone HEMBB1001990	2.98	454.87	2.5e-05
200644_at	MARCKS-like protein	NM_023009	65108	gb:NM_023009.1 /DB_XREF=gi:13491173 /GEN=MACMARCKS /FEA=FLmRNA /CNT=486 /TID=Hs.75061.0 /TIER=FL+Stack /STK=208 /UG=Hs.75061 /LL=65108 /DEF=Homo sapiens macrophage myristoylated alanine-rich C kinase substrate (MACMARCKS), mRNA. /PROD=macrophage myristoylated alanine-rich C kinasesubstrate /FL=gb:NM_023009.1	2.97	880.31	1e-06
213661_at	regeneration associated muscle protease	AI671186	25891	gb:AI671186 /DB_XREF=gi:4850917 /DB_XREF=wb14d04.x1 /CLONE=IMAGE:2305639 /FEA=mRNA /CNT=35 /TID=Hs.55044.0 /TIER=Stack /STK=25 /UG=Hs.55044 /LL=25891 /UG_GENE=DKFZP586H2123 /UG_TITLE=DKFZP586H2123 protein	2.96	590.53	0.000937
214595_at	potassium voltage-gated channel, subfamily G, member 1	AI332979	3755	gb:AI332979 /DB_XREF=gi:4069538 /DB_XREF=qq18e03.x1 /CLONE=IMAGE:1932892 /FEA=FLmRNA /CNT=27 /TID=Hs.118695.0 /TIER=ConsEnd /STK=1 /UG=Hs.118695 /LL=3755 /UG_GENE=KCNG1 /UG_TITLE=potassium voltage-gated channel, subfamily G, member 1 /FL=gb:NM_002237.1 gb:AF033383.1	2.96	105.57	0.000951
227379_at	O-acyltransferase (membrane bound) domain containing 1	AI734993	154141	gb:AI734993 /DB_XREF=gi:5056517 /DB_XREF=as54g08.x1 /CLONE=IMAGE:2332574 /FEA=EST /CNT=26 /TID=Hs.241101.0 /TIER=Stack /STK=10 /UG=Hs.241101 /UG_TITLE=ESTs	2.96	141.51	9.9e-05
203699_s_at	deiodinase, iodothyronine, type II	U53506	1734	gb:U53506.1 /DB_XREF=gi:1518541 /FEA=FLmRNA /CNT=100 /TID=Hs.154424.0 /TIER=FL+Stack /STK=8 /UG=Hs.154424 /LL=1734 /UG_GENE=DIO2 /DEF=Human type II iodothyronine deiodinase mRNA, complete cds. /PROD=type II iodothyronine deiodinase /FL=gb:NM_013989.1 gb:AF093774.1 gb:U53506.1	2.95	476.28	4.7e-05
222877_at	Neuropilin 2	AK024680	8828	gb:AK024680.1 /DB_XREF=gi:10437021 /FEA=FLmRNA /CNT=61 /TID=Hs.63382.0 /TIER=Stack /STK=32 /UG=Hs.63382 /LL=55403 /UG_GENE=PRO2714 /UG_TITLE=hypothetical protein PRO2714 /DEF=Homo sapiens cDNA: FLJ21027 fis, clone CAE07110. /FL=gb:NM_018534.1	2.95	185.68	2e-06
228268_at	Flavin containing monooxygenase 2	AI758223	2327	gb:AI758223 /DB_XREF=gi:5151946 /DB_XREF=ty66b04.x1 /CLONE=IMAGE:2284015 /FEA=EST /CNT=20 /TID=Hs.133471.0 /TIER=Stack /STK=9 /UG=Hs.133471 /UG_TITLE=ESTs	2.94	198.91	0.000106
218412_s_at	GTF2I repeat domain containing 1	NM_016328	9569	gb:NM_016328.1 /DB_XREF=gi:7705386 /GEN=GTF2IRD1 /FEA=FLmRNA /CNT=84 /TID=Hs.21075.1 /TIER=FL+Stack /STK=32 /UG=Hs.21075 /LL=9569 /DEF=Homo sapiens GTF2I repeat domain-containing 1 (GTF2IRD1), mRNA. /PROD=general transcription factor 3 /FL=gb:NM_016328.1 gb:AF151354.1 gb:AF089107.1	2.93	883.32	0
226534_at	KIT ligand	AI446414	4254	gb:AI446414 /DB_XREF=gi:4295043 /DB_XREF=tj10h10.x1 /CLONE=IMAGE:2141155 /FEA=mRNA /CNT=44 /TID=Hs.5921.0 /TIER=Stack /STK=14 /UG=Hs.5921 /UG_TITLE=Homo sapiens cDNA: FLJ21592 fis, clone COL07036	2.93	1012.39	6.4e-05
209524_at	hepatoma-derived growth factor, related protein 3	AK001280	50810	gb:AK001280.1 /DB_XREF=gi:7022435 /FEA=FLmRNA /CNT=92 /TID=Hs.127842.0 /TIER=Stack /STK=16 /UG=Hs.127842 /LL=50810 /UG_GENE=CGI-142 /UG_TITLE=CGI-142 /DEF=Homo sapiens cDNA FLJ10418 fis, clone NT2RP1000130, moderately similar to HEPATOMA-DERIVED GROWTH FACTOR. /FL=gb:NM_016073.1 gb:AF151900.1 gb:AB029156.1	2.91	852.13	0
213456_at	sclerostin domain containing 1	AI927000	25928	gb:AI927000 /DB_XREF=gi:5662964 /DB_XREF=wo68g02.x1 /CLONE=IMAGE:2460530 /FEA=mRNA /CNT=41 /TID=Hs.25956.0 /TIER=Stack /STK=17 /UG=Hs.25956 /LL=25928 /UG_GENE=DKFZP564D206 /UG_TITLE=DKFZP564D206 protein	2.91	1317.24	0.000466
40837_at	transducin-like enhancer of split 2 (E(sp1) homolog, Drosophila)	M99436	7089	Cluster Incl. M99436:Human transducin-like enhancer protein (TLE2) mRNA, complete cds /cds=(25,2256) /gb=M99436 /gi=307511 /ug=Hs.173063 /len=2271	2.91	363.38	2.4e-05
226408_at	TEA domain family member 2	AA905942	8463	gb:AA905942 /DB_XREF=gi:3041065 /DB_XREF=oj83b12.s1 /CLONE=IMAGE:1504895 /FEA=EST /CNT=46 /TID=Hs.153053.1 /TIER=Stack /STK=29 /UG=Hs.153053 /LL=951 /UG_GENE=CD37 /UG_TITLE=CD37 antigen	2.91	221.51	0
219116_s_at	chromosome 13 open reading frame 17	NM_018185	55208	gb:NM_018185.1 /DB_XREF=gi:8922602 /GEN=FLJ10704 /FEA=FLmRNA /CNT=55 /TID=Hs.23618.0 /TIER=FL /STK=5 /UG=Hs.23618 /LL=55208 /DEF=Homo sapiens hypothetical protein FLJ10704 (FLJ10704), mRNA. /PROD=hypothetical protein FLJ10704 /FL=gb:NM_018185.1	2.9	311.11	0.00208
240478_at	gb:AA648983 /DB_XREF=gi:2575412 /DB_XREF=ns41f06.s1 /CLONE=IMAGE:1186211 /FEA=EST /CNT=4 /TID=Hs.212911.0 /TIER=ConsEnd /STK=4 /UG=Hs.212911 /UG_TITLE=ESTs	AA648983		gb:AA648983 /DB_XREF=gi:2575412 /DB_XREF=ns41f06.s1 /CLONE=IMAGE:1186211 /FEA=EST /CNT=4 /TID=Hs.212911.0 /TIER=ConsEnd /STK=4 /UG=Hs.212911 /UG_TITLE=ESTs	2.9	358.37	0.000725
212154_at	syndecan 2 (heparan sulfate proteoglycan 1, cell surface-associated, fibroglycan)	AI380298	6383	gb:AI380298 /DB_XREF=gi:4190151 /DB_XREF=tf99h06.x1 /CLONE=IMAGE:2107451 /FEA=mRNA /CNT=306 /TID=Hs.1501.0 /TIER=Stack /STK=12 /UG=Hs.1501 /LL=6383 /UG_GENE=SDC2 /UG_TITLE=syndecan 2 (heparan sulfate proteoglycan 1, cell surface-associated, fibroglycan)	2.89	316.6	9.1e-05
215198_s_at	caldesmon 1	AU147402	800	gb:AU147402 /DB_XREF=gi:11008923 /DB_XREF=AU147402 /CLONE=MAMMA1000567 /FEA=mRNA /CNT=7 /TID=Hs.287496.0 /TIER=ConsEnd /STK=4 /UG=Hs.287496 /UG_TITLE=Homo sapiens cDNA FLJ12160 fis, clone MAMMA1000567	2.89	140.58	9e-06
213122_at	TSPY-like 5	AI096375	85453	gb:AI096375 /DB_XREF=gi:3446286 /DB_XREF=qb91e08.x1 /CLONE=IMAGE:1707494 /FEA=mRNA /CNT=90 /TID=Hs.173094.0 /TIER=Stack /STK=36 /UG=Hs.173094 /UG_TITLE=Homo sapiens mRNA for KIAA1750 protein, partial cds	2.88	557.8	3.8e-05
218980_at	Formin homology 2 domain containing 3	NM_025135	80206	gb:NM_025135.1 /DB_XREF=gi:13399325 /GEN=KIAA1695 /FEA=FLmRNA /CNT=64 /TID=Hs.288841.0 /TIER=FL+Stack /STK=31 /UG=Hs.288841 /LL=80206 /DEF=Homo sapiens hypothetical protein FLJ22297 (KIAA1695), mRNA. /PROD=hypothetical protein KIAA1695 /FL=gb:NM_025135.1	2.88	127.78	0.023045
244377_at	Solute carrier family 1 (glutamate/neutral amino acid transporter), member 4	AA724708	6509	gb:AA724708 /DB_XREF=gi:2742415 /DB_XREF=ah92e02.s1 /CLONE=IMAGE:1326554 /FEA=EST /CNT=5 /TID=Hs.184513.0 /TIER=ConsEnd /STK=2 /UG=Hs.184513 /UG_TITLE=ESTs	2.88	105.52	2.3e-05
204431_at	transducin-like enhancer of split 2 (E(sp1) homolog, Drosophila)	NM_003260	7089	gb:NM_003260.1 /DB_XREF=gi:4507522 /GEN=TLE2 /FEA=FLmRNA /CNT=58 /TID=Hs.332173.0 /TIER=FL /STK=0 /UG=Hs.332173 /LL=7089 /DEF=Homo sapiens transducin-like enhancer of split 2, homolog of Drosophila E(sp1) (TLE2), mRNA. /PROD=transducin-like enhancer of split 2, homolog ofDrosophila E(sp1) /FL=gb:NM_003260.1 gb:M99436.1	2.87	136.6	0.000197
205419_at	Epstein-Barr virus induced gene 2 (lymphocyte-specific G protein-coupled receptor)	NM_004951	1880	gb:NM_004951.1 /DB_XREF=gi:4826705 /GEN=EBI2 /FEA=FLmRNA /CNT=43 /TID=Hs.784.0 /TIER=FL+Stack /STK=10 /UG=Hs.784 /LL=1880 /DEF=Homo sapiens Epstein-Barr virus induced gene 2 (lymphocyte-specific G protein-coupled receptor) (EBI2), mRNA. /PROD=Epstein-Barr virus induced gene 2(lymphocyte-specific G protein-coupled receptor) /FL=gb:L08177.1 gb:NM_004951.1	2.87	153.84	0.003901
228562_at	gb:N29918 /DB_XREF=gi:1148438 /DB_XREF=yy12g11.s1 /CLONE=IMAGE:271076 /FEA=EST /CNT=20 /TID=Hs.39982.0 /TIER=Stack /STK=9 /UG=Hs.39982 /UG_TITLE=ESTs	N29918		gb:N29918 /DB_XREF=gi:1148438 /DB_XREF=yy12g11.s1 /CLONE=IMAGE:271076 /FEA=EST /CNT=20 /TID=Hs.39982.0 /TIER=Stack /STK=9 /UG=Hs.39982 /UG_TITLE=ESTs	2.87	339.47	0.00241
229700_at	hypothetical protein LOC148203	BE966267	148203	gb:BE966267 /DB_XREF=gi:11771500 /DB_XREF=601660507R1 /CLONE=IMAGE:3906240 /FEA=EST /CNT=10 /TID=Hs.158101.0 /TIER=Stack /STK=9 /UG=Hs.158101 /UG_TITLE=ESTs	2.87	383.35	0
204061_at	protein kinase, X-linked	NM_005044	5613	gb:NM_005044.1 /DB_XREF=gi:4826947 /GEN=PRKX /FEA=FLmRNA /CNT=80 /TID=Hs.147996.0 /TIER=FL+Stack /STK=33 /UG=Hs.147996 /LL=5613 /DEF=Homo sapiens protein kinase, X-linked (PRKX), mRNA. /PROD=protein kinase, X-linked /FL=gb:NM_005044.1	2.86	134.03	0.001379
217691_x_at	solute carrier family 16 (monocarboxylic acid transporters), member 3	AA853175	9123	gb:AA853175 /DB_XREF=gi:2939914 /DB_XREF=NHTBCae03g02r1 /CLONE=NHTBCae03g02 /FEA=EST /CNT=6 /TID=Hs.333049.0 /TIER=ConsEnd /STK=0 /UG=Hs.333049 /UG_TITLE=Homo sapiens similar to solute carrier family 16 (monocarboxylic acid transporters), member 3 (H. sapiens) (LOC65816), mRNA	2.86	234.67	4.8e-05
232297_at	gb:AL049385.1 /DB_XREF=gi:4500174 /FEA=mRNA /CNT=9 /TID=Hs.272251.0 /TIER=ConsEnd /STK=0 /UG=Hs.272251 /UG_TITLE=Homo sapiens mRNA; cDNA DKFZp586M1418 (from clone DKFZp586M1418) /DEF=Homo sapiens mRNA; cDNA DKFZp586M1418 (from clone DKFZp586M1418).	AL049385		gb:AL049385.1 /DB_XREF=gi:4500174 /FEA=mRNA /CNT=9 /TID=Hs.272251.0 /TIER=ConsEnd /STK=0 /UG=Hs.272251 /UG_TITLE=Homo sapiens mRNA; cDNA DKFZp586M1418 (from clone DKFZp586M1418) /DEF=Homo sapiens mRNA; cDNA DKFZp586M1418 (from clone DKFZp586M1418).	2.86	229.55	0.001941
221276_s_at	intermediate filament protein syncoilin /// intermediate filament protein syncoilin	NM_030786	81493	gb:NM_030786.1 /DB_XREF=gi:13540560 /GEN=SYNCOILIN /FEA=FLmRNA /CNT=1 /TID=HsAffx.900059.68 /TIER=FL /STK=0 /DEF=Homo sapiens intermediate filament protein syncoilin (SYNCOILIN), mRNA. /PROD=intermediate filament protein syncoilin /FL=gb:NM_030786.1	2.85	173.17	0.000628
223541_at	hyaluronan synthase 3	AF232772	3038	gb:AF232772.1 /DB_XREF=gi:7110557 /GEN=HAS3 /FEA=FLmRNA /CNT=33 /TID=Hs.85962.0 /TIER=FL+Stack /STK=16 /UG=Hs.85962 /LL=3038 /DEF=Homo sapiens hyaluronan synthase 3 (HAS3) mRNA, complete cds. /PROD=hyaluronan synthase 3 /FL=gb:NM_005329.1 gb:AF232772.1	2.85	388.45	0.001431
243174_at	gb:AI733637 /DB_XREF=gi:5054750 /DB_XREF=ov18a03.x5 /CLONE=IMAGE:1637644 /FEA=EST /CNT=4 /TID=Hs.55415.0 /TIER=ConsEnd /STK=3 /UG=Hs.55415 /UG_TITLE=ESTs	AI733637		gb:AI733637 /DB_XREF=gi:5054750 /DB_XREF=ov18a03.x5 /CLONE=IMAGE:1637644 /FEA=EST /CNT=4 /TID=Hs.55415.0 /TIER=ConsEnd /STK=3 /UG=Hs.55415 /UG_TITLE=ESTs	2.85	116.97	0.000177
212488_at	Collagen, type V, alpha 1	N30339	1289	gb:N30339 /DB_XREF=gi:1148859 /DB_XREF=yw75f06.s1 /CLONE=IMAGE:258083 /FEA=EST /CNT=164 /TID=Hs.146428.2 /TIER=Stack /STK=53 /UG=Hs.146428 /LL=1289 /UG_GENE=COL5A1 /UG_TITLE=collagen, type V, alpha 1	2.84	376.63	1e-06
219142_at	RAS-like, family 11, member B	NM_023940	65997	gb:NM_023940.1 /DB_XREF=gi:13027611 /GEN=MGC2827 /FEA=FLmRNA /CNT=70 /TID=Hs.8035.0 /TIER=FL+Stack /STK=35 /UG=Hs.8035 /LL=65997 /DEF=Homo sapiens hypothetical protein MGC2827 (MGC2827), mRNA. /PROD=hypothetical protein MGC2827 /FL=gb:BC001087.1 gb:BC001846.1 gb:NM_023940.1	2.84	245.31	0.001602
225062_at	Hypothetical gene supported by AL713796	BF667120	389831	gb:BF667120 /DB_XREF=gi:11941015 /DB_XREF=602121902F1 /CLONE=IMAGE:4278865 /FEA=mRNA /CNT=118 /TID=Hs.90424.1 /TIER=Stack /STK=11 /UG=Hs.90424 /UG_TITLE=Homo sapiens cDNA: FLJ23285 fis, clone HEP09071	2.84	140.72	0.000288
228462_at	iroquois homeobox protein 2	AI928035	153572	gb:AI928035 /DB_XREF=gi:5663999 /DB_XREF=wo92g11.x1 /CLONE=IMAGE:2462852 /FEA=EST /CNT=53 /TID=Hs.130093.0 /TIER=ConsEnd /STK=0 /UG=Hs.130093 /UG_TITLE=ESTs	2.84	813.87	1e-05
239999_at	gb:N66393 /DB_XREF=gi:1218518 /DB_XREF=yz39f06.s1 /CLONE=IMAGE:285443 /FEA=EST /CNT=4 /TID=Hs.102754.0 /TIER=ConsEnd /STK=4 /UG=Hs.102754 /UG_TITLE=ESTs	N66393		gb:N66393 /DB_XREF=gi:1218518 /DB_XREF=yz39f06.s1 /CLONE=IMAGE:285443 /FEA=EST /CNT=4 /TID=Hs.102754.0 /TIER=ConsEnd /STK=4 /UG=Hs.102754 /UG_TITLE=ESTs	2.84	131.85	0.000741
200951_s_at	cyclin D2	AW026491	894	gb:AW026491 /DB_XREF=gi:5880021 /DB_XREF=wv14b06.x1 /CLONE=IMAGE:2529491 /FEA=FLmRNA /CNT=309 /TID=Hs.75586.0 /TIER=Stack /STK=15 /UG=Hs.75586 /LL=894 /UG_GENE=CCND2 /UG_TITLE=cyclin D2 /FL=gb:M90813.1 gb:NM_001759.1 gb:D13639.1	2.83	454.72	2e-06
225589_at	SH3 multiple domains 2	AB040927	57630	gb:AB040927.1 /DB_XREF=gi:7959248 /GEN=KIAA1494 /FEA=mRNA /CNT=76 /TID=Hs.301804.0 /TIER=Stack /STK=16 /UG=Hs.301804 /LL=57630 /DEF=Homo sapiens mRNA for KIAA1494 protein, partial cds. /PROD=KIAA1494 protein	2.83	430.52	1.2e-05
227816_at	gb:BF591483 /DB_XREF=gi:11683807 /DB_XREF=nab98c06.x1 /CLONE=IMAGE:3275890 /FEA=EST /CNT=23 /TID=Hs.96917.0 /TIER=Stack /STK=15 /UG=Hs.96917 /UG_TITLE=ESTs	BF591483		gb:BF591483 /DB_XREF=gi:11683807 /DB_XREF=nab98c06.x1 /CLONE=IMAGE:3275890 /FEA=EST /CNT=23 /TID=Hs.96917.0 /TIER=Stack /STK=15 /UG=Hs.96917 /UG_TITLE=ESTs	2.82	309.71	0.000786
204432_at	SRY (sex determining region Y)-box 12	NM_006943	6666	gb:NM_006943.1 /DB_XREF=gi:5902109 /GEN=SOX22 /FEA=FLmRNA /CNT=60 /TID=Hs.43627.0 /TIER=FL+Stack /STK=22 /UG=Hs.43627 /LL=6666 /DEF=Homo sapiens SRY (sex determining region Y)-box 22 (SOX22), mRNA. /PROD=SRY (sex determining region Y)-box 22 /FL=gb:NM_006943.1 gb:U35612.1	2.81	387.18	4.5e-05
211177_s_at	thioredoxin reductase 2	AB019695	10587	gb:AB019695.1 /DB_XREF=gi:4827178 /FEA=FLmRNA /CNT=1 /TID=Hs.12971.3 /TIER=FL /STK=0 /UG=Hs.12971 /LL=10587 /UG_GENE=TR /DEF=Homo sapiens mRNA for thioredoxin reductase II beta, complete cds. /PROD=thioredoxin reductase II beta /FL=gb:AB019695.1	2.81	209.16	0.002298
239544_at	gb:BE671251 /DB_XREF=gi:10031792 /DB_XREF=7e55h04.x1 /CLONE=IMAGE:3286423 /FEA=EST /CNT=5 /TID=Hs.201369.0 /TIER=ConsEnd /STK=4 /UG=Hs.201369 /UG_TITLE=ESTs	BE671251		gb:BE671251 /DB_XREF=gi:10031792 /DB_XREF=7e55h04.x1 /CLONE=IMAGE:3286423 /FEA=EST /CNT=5 /TID=Hs.201369.0 /TIER=ConsEnd /STK=4 /UG=Hs.201369 /UG_TITLE=ESTs	2.8	167.88	0.000373
222803_at	phosphoribosyl transferase domain containing 1	AI871620	56952	gb:AI871620 /DB_XREF=gi:5545669 /DB_XREF=we28d07.x1 /CLONE=IMAGE:2342413 /FEA=FLmRNA /CNT=47 /TID=Hs.22835.0 /TIER=Stack /STK=18 /UG=Hs.22835 /LL=56952 /UG_GENE=HHGP /UG_TITLE=HHGP protein /FL=gb:NM_020200.1 gb:AF226056.1	2.79	258.97	1e-06
223571_at	C1q and tumor necrosis factor related protein 6	AF329842	114904	gb:AF329842.1 /DB_XREF=gi:13274530 /GEN=CTRP6 /FEA=FLmRNA /CNT=35 /TID=Hs.22011.0 /TIER=FL+Stack /STK=23 /UG=Hs.22011 /DEF=Homo sapiens complement-c1q tumor necrosis factor-related protein (CTRP6) mRNA, complete cds. /PROD=complement-c1q tumor necrosis factor-relatedprotein /FL=gb:AF329842.1	2.79	103.46	0.00232
224940_s_at	pregnancy-associated plasma protein A, pappalysin 1	BF107618	5069	gb:BF107618 /DB_XREF=gi:10890144 /DB_XREF=601823976F1 /CLONE=IMAGE:4043586 /FEA=EST /CNT=353 /TID=Hs.250655.4 /TIER=Stack /STK=44 /UG=Hs.250655 /LL=5757 /UG_GENE=PTMA /UG_TITLE=prothymosin, alpha (gene sequence 28)	2.79	164.54	6.9e-05
1552735_at	protocadherin gamma subfamily A, 4	AL832028	56111	gb:AL832028.1 /DB_XREF=gi:21732568 /TID=Hs2.210349.1 /CNT=9 /FEA=FLmRNA /TIER=ConsEnd /STK=0 /LL=56111 /UG_GENE=PCDHGA4 /UG=Hs.210349 /UG_TITLE=protocadherin gamma subfamily A, 4 /DEF=Homo sapiens mRNA; cDNA DKFZp451N244 (from clone DKFZp451N244). /FL=gb:AF152511.1 gb:NM_032053.1	2.78	135.48	0.029435
202796_at	synaptopodin	NM_007286	11346	gb:NM_007286.1 /DB_XREF=gi:6005797 /GEN=KIAA1029 /FEA=FLmRNA /CNT=110 /TID=Hs.5307.0 /TIER=FL+Stack /STK=19 /UG=Hs.5307 /LL=11346 /DEF=Homo sapiens synaptopodin (KIAA1029), mRNA. /PROD=synaptopodin /FL=gb:AB028952.1 gb:NM_007286.1	2.77	462.9	0
203228_at	platelet-activating factor acetylhydrolase, isoform Ib, gamma subunit 29kDa	NM_002573	5050	gb:NM_002573.1 /DB_XREF=gi:4505586 /GEN=PAFAH1B3 /FEA=FLmRNA /CNT=141 /TID=Hs.6793.0 /TIER=FL+Stack /STK=80 /UG=Hs.6793 /LL=5050 /DEF=Homo sapiens platelet-activating factor acetylhydrolase, isoform Ib, gamma subunit (29kD) (PAFAH1B3), mRNA. /PROD=platelet-activating factor acetylhydrolase,isoform Ib, gamma subunit (29kD) /FL=gb:NM_002573.1 gb:BC003016.1 gb:D63391.1	2.77	420.46	2e-06
203354_s_at	pleckstrin and Sec7 domain containing 3	AW117368	23362	gb:AW117368 /DB_XREF=gi:6085952 /DB_XREF=xd88h01.x1 /CLONE=IMAGE:2604721 /FEA=FLmRNA /CNT=113 /TID=Hs.6763.0 /TIER=Stack /STK=11 /UG=Hs.6763 /LL=23362 /UG_GENE=KIAA0942 /UG_TITLE=KIAA0942 protein /FL=gb:AF243495.2 gb:NM_015310.1	2.77	224.53	6.9e-05
205968_at	potassium voltage-gated channel, delayed-rectifier, subfamily S, member 3	NM_002252	3790	gb:NM_002252.1 /DB_XREF=gi:4504862 /GEN=KCNS3 /FEA=FLmRNA /CNT=38 /TID=Hs.47584.0 /TIER=FL+Stack /STK=11 /UG=Hs.47584 /LL=3790 /DEF=Homo sapiens potassium voltage-gated channel, delayed-rectifier, subfamily S, member 3 (KCNS3), mRNA. /PROD=potassium voltage-gated channel,delayed-rectifier, subfamily S, member 3 /FL=gb:AF043472.1 gb:NM_002252.1 gb:BC004987.1 gb:BC004148.1	2.77	354.97	6e-06
1563881_at	Hypothetical protein LOC151878	AL831897	151878	gb:AL831897.1 /DB_XREF=gi:21732401 /TID=Hs2.377053.1 /CNT=1 /FEA=mRNA /TIER=ConsEnd /STK=0 /UG=Hs.377053 /UG_TITLE=Homo sapiens mRNA; cDNA DKFZp547O108 (from clone DKFZp547O108) /DEF=Homo sapiens mRNA; cDNA DKFZp547O108 (from clone DKFZp547O108).	2.77	120.18	0.000578
226934_at	Cleavage and polyadenylation specific factor 6, 68kDa	AU149663	11052	gb:AU149663 /DB_XREF=gi:11011184 /DB_XREF=AU149663 /CLONE=NT2RP2000166 /FEA=mRNA /CNT=41 /TID=Hs.34804.0 /TIER=Stack /STK=15 /UG=Hs.34804 /UG_TITLE=Homo sapiens cDNA FLJ11472 fis, clone HEMBA1001711	2.76	595.06	0
235834_at	gb:BF063186 /DB_XREF=gi:10822096 /DB_XREF=7h85b04.x1 /CLONE=IMAGE:3322735 /FEA=EST /CNT=8 /TID=Hs.128783.0 /TIER=ConsEnd /STK=6 /UG=Hs.128783 /UG_TITLE=ESTs	BF063186		gb:BF063186 /DB_XREF=gi:10822096 /DB_XREF=7h85b04.x1 /CLONE=IMAGE:3322735 /FEA=EST /CNT=8 /TID=Hs.128783.0 /TIER=ConsEnd /STK=6 /UG=Hs.128783 /UG_TITLE=ESTs	2.75	189.58	1.8e-05
223170_at	DKFZP564K1964 protein	AF132000	26022	gb:AF132000.1 /DB_XREF=gi:4530586 /FEA=FLmRNA /CNT=134 /TID=Hs.3447.0 /TIER=FL /STK=2 /UG=Hs.3447 /LL=26022 /UG_GENE=DKFZP564K1964 /DEF=Homo sapiens TADA1 protein mRNA, complete cds. /PROD=TADA1 protein /FL=gb:AL117619.1 gb:BC000526.1 gb:NM_015544.1 gb:AF132000.1	2.74	280.92	5e-06
225046_at	Hypothetical gene supported by AL713796	AL521247	389831	gb:AL521247 /DB_XREF=gi:12784740 /DB_XREF=AL521247 /CLONE=CS0DB001YH03 (3 prime) /FEA=mRNA /CNT=118 /TID=Hs.90424.1 /TIER=Stack /STK=8 /UG=Hs.90424 /UG_TITLE=Homo sapiens cDNA: FLJ23285 fis, clone HEP09071	2.74	243.63	0.001618
209204_at	LIM domain only 4	AI824831	8543	gb:AI824831 /DB_XREF=gi:5445502 /DB_XREF=wb02d08.x1 /CLONE=IMAGE:2304495 /FEA=FLmRNA /CNT=175 /TID=Hs.3844.0 /TIER=Stack /STK=13 /UG=Hs.3844 /LL=8543 /UG_GENE=LMO4 /UG_TITLE=LIM domain only 4 /FL=gb:NM_006769.2 gb:U24576.1 gb:BC003600.1	2.73	477.89	0.00013
231406_at	Hypothetical LOC402578	AW205664	402578	gb:AW205664 /DB_XREF=gi:6505138 /DB_XREF=UI-H-BI1-afr-h-07-0-UI.s1 /CLONE=IMAGE:2722813 /FEA=EST /CNT=8 /TID=Hs.129568.0 /TIER=Stack /STK=8 /UG=Hs.129568 /UG_TITLE=ESTs	2.73	133.17	0
224710_at	RAB34, member RAS oncogene family	AF322067	83871	gb:AF322067.1 /DB_XREF=gi:12958664 /GEN=RAB39 /FEA=FLmRNA /CNT=204 /TID=Hs.301853.0 /TIER=FL+Stack /STK=102 /UG=Hs.301853 /DEF=Homo sapiens RAB39 (RAB39) mRNA, complete cds. /PROD=RAB39 /FL=gb:AF322067.1	2.72	1226.9	0
228007_at	MRNA; cDNA DKFZp434O0921 (from clone DKFZp434O0921)	AL133101		gb:AL133101.1 /DB_XREF=gi:6453584 /FEA=mRNA /CNT=31 /TID=Hs.99508.0 /TIER=Stack /STK=18 /UG=Hs.99508 /UG_TITLE=Homo sapiens mRNA; cDNA DKFZp434O0921 (from clone DKFZp434O0921) /DEF=Homo sapiens mRNA; cDNA DKFZp434O0921 (from clone DKFZp434O0921).	2.72	486.18	0
1405_i_at	chemokine (C-C motif) ligand 5	M21121	6352	M21121 /FEATURE= /DEFINITION=HUMTCSM Human T cell-specific protein (RANTES) mRNA, complete cds	2.71	127.69	0.03629
204231_s_at	fatty acid amide hydrolase	NM_001441	2166	gb:NM_001441.1 /DB_XREF=gi:4557574 /GEN=FAAH /FEA=FLmRNA /CNT=69 /TID=Hs.326190.0 /TIER=FL+Stack /STK=31 /UG=Hs.326190 /LL=2166 /DEF=Homo sapiens fatty acid amide hydrolase (FAAH), mRNA. /PROD=fatty acid amide hydrolase /FL=gb:NM_001441.1 gb:U82535.1	2.7	221.74	7.3e-05
229383_at	Hypothetical protein FLJ20668	AI707896	55016	gb:AI707896 /DB_XREF=gi:4997672 /DB_XREF=as34a10.x1 /CLONE=IMAGE:2319066 /FEA=EST /CNT=18 /TID=Hs.107369.0 /TIER=Stack /STK=18 /UG=Hs.107369 /UG_TITLE=ESTs	2.7	212.47	0.00228
229860_x_at	Hypothetical gene supported by BC038466; BC062790	AI341602	401115	gb:AI341602 /DB_XREF=gi:4078529 /DB_XREF=qx92g05.x1 /CLONE=IMAGE:2010008 /FEA=EST /CNT=21 /TID=Hs.152932.0 /TIER=Stack /STK=11 /UG=Hs.152932 /UG_TITLE=ESTs	2.7	671.9	3.5e-05
1553081_at	WAP four-disulfide core domain 12	NM_080869	128488	gb:NM_080869.1 /DB_XREF=gi:20069857 /GEN=WFDC12 /TID=Hs2.352180.1 /CNT=2 /FEA=FLmRNA /TIER=FL /STK=2 /LL=128488 /UG=Hs.352180 /DEF=Homo sapiens WAP four-disulfide core domain 12 (WFDC12), mRNA. /PROD=WAP four-disulfide core domain 12 /FL=gb:NM_080869.1 gb:AY037803.1	2.7	308.94	0.007827
201818_at	hypothetical protein FLJ12443	NM_024830	79888	gb:NM_024830.1 /DB_XREF=gi:13376233 /GEN=FLJ12443 /FEA=FLmRNA /CNT=257 /TID=Hs.179882.0 /TIER=FL+Stack /STK=111 /UG=Hs.179882 /LL=79888 /DEF=Homo sapiens hypothetical protein FLJ12443 (FLJ12443), mRNA. /PROD=hypothetical protein FLJ12443 /FL=gb:NM_024830.1	2.69	296.64	0.000528
204205_at	apolipoprotein B mRNA editing enzyme, catalytic polypeptide-like 3G	NM_021822	60489	gb:NM_021822.1 /DB_XREF=gi:13399303 /GEN=MDS019 /FEA=FLmRNA /CNT=76 /TID=Hs.250619.0 /TIER=FL+Stack /STK=32 /UG=Hs.250619 /LL=60489 /DEF=Homo sapiens phorbolin-like protein MDS019 (MDS019), mRNA. /PROD=phorbolin-like protein MDS019 /FL=gb:AF182420.1 gb:NM_021822.1	2.69	444.16	0.002328
221530_s_at	basic helix-loop-helix domain containing, class B, 3	BE857425	79365	gb:BE857425 /DB_XREF=gi:10371439 /DB_XREF=7f97a11.x1 /CLONE=IMAGE:3304892 /FEA=FLmRNA /CNT=109 /TID=Hs.33829.0 /TIER=Stack /STK=21 /UG=Hs.33829 /LL=79365 /UG_GENE=DEC2 /UG_TITLE=bHLH protein DEC2 /FL=gb:AB044088.1	2.69	497.91	0.000182
211062_s_at	carboxypeptidase Z /// carboxypeptidase Z	BC006393	8532	gb:BC006393.1 /DB_XREF=gi:13623560 /FEA=FLmRNA /CNT=1 /TID=HsAffx.901051.700 /TIER=FL /STK=0 /DEF=Homo sapiens, Similar to carboxypeptidase Z, clone MGC:12742, mRNA, complete cds. /PROD=Similar to carboxypeptidase Z /FL=gb:BC006393.1	2.68	181.62	8e-05
225465_at	BAI1-associated protein 1	AK023358	9223	gb:AK023358.1 /DB_XREF=gi:10435260 /FEA=mRNA /CNT=104 /TID=Hs.21610.0 /TIER=Stack /STK=25 /UG=Hs.21610 /LL=25991 /UG_GENE=DKFZP434B203 /UG_TITLE=DKFZP434B203 protein /DEF=Homo sapiens cDNA FLJ13296 fis, clone OVARC1001261.	2.68	629.08	6.1e-05
242329_at	Hypothetical LOC402472	AW071804	402472	gb:AW071804 /DB_XREF=gi:6026729 /DB_XREF=ws53h03.x1 /CLONE=IMAGE:2500949 /FEA=EST /CNT=3 /TID=Hs.152541.0 /TIER=ConsEnd /STK=3 /UG=Hs.152541 /UG_TITLE=ESTs	2.68	107.23	0
203988_s_at	fucosyltransferase 8 (alpha (1,6) fucosyltransferase)	NM_004480	2530	gb:NM_004480.1 /DB_XREF=gi:4758407 /GEN=FUT8 /FEA=FLmRNA /CNT=78 /TID=Hs.118722.0 /TIER=FL /STK=0 /UG=Hs.118722 /LL=2530 /DEF=Homo sapiens fucosyltransferase 8 (alpha (1,6) fucosyltransferase) (FUT8), mRNA. /PROD=fucosyltransferase 8 (alpha (1,6)fucosyltransferase) /FL=gb:D89289.1 gb:NM_004480.1	2.67	382.97	1.4e-05
225566_at	neuropilin 2	AI819729	8828	gb:AI819729 /DB_XREF=gi:5438808 /DB_XREF=wj11f03.x1 /CLONE=IMAGE:2402525 /FEA=EST /CNT=131 /TID=Hs.17778.2 /TIER=Stack /STK=71 /UG=Hs.17778 /LL=8828 /UG_GENE=NRP2 /UG_TITLE=neuropilin 2	2.67	150.13	5e-06
225655_at	ubiquitin-like, containing PHD and RING finger domains, 1	AK025578	29128	gb:AK025578.1 /DB_XREF=gi:10438136 /FEA=FLmRNA /CNT=85 /TID=Hs.108106.0 /TIER=Stack /STK=24 /UG=Hs.108106 /LL=29128 /UG_GENE=ICBP90 /UG_TITLE=transcription factor /DEF=Homo sapiens cDNA: FLJ21925 fis, clone HEP04126. /FL=gb:NM_013282.1 gb:AF129507.1	2.67	573.46	1.7e-05
227350_at	Helicase, lymphoid-specific	AI889959	3070	gb:AI889959 /DB_XREF=gi:5595123 /DB_XREF=wm65f08.x1 /CLONE=IMAGE:2440839 /FEA=mRNA /CNT=38 /TID=Hs.127797.0 /TIER=ConsEnd /STK=6 /UG=Hs.127797 /UG_TITLE=Homo sapiens cDNA FLJ11381 fis, clone HEMBA1000501	2.67	527.74	5e-06
235501_at	FERM, RhoGEF (ARHGEF) and pleckstrin domain protein 1 (chondrocyte-derived)	AW961576	10160	gb:AW961576 /DB_XREF=gi:8151260 /DB_XREF=EST373648 /FEA=EST /CNT=11 /TID=Hs.60178.0 /TIER=ConsEnd /STK=0 /UG=Hs.60178 /UG_TITLE=ESTs	2.67	144.26	0.000343
242064_at	gb:N23651 /DB_XREF=gi:1137801 /DB_XREF=yw38g10.s1 /CLONE=IMAGE:254562 /FEA=EST /CNT=5 /TID=Hs.43410.0 /TIER=ConsEnd /STK=3 /UG=Hs.43410 /UG_TITLE=ESTs	N23651		gb:N23651 /DB_XREF=gi:1137801 /DB_XREF=yw38g10.s1 /CLONE=IMAGE:254562 /FEA=EST /CNT=5 /TID=Hs.43410.0 /TIER=ConsEnd /STK=3 /UG=Hs.43410 /UG_TITLE=ESTs	2.66	230.28	0.000181
1555630_a_at	RAB34, member RAS oncogene family	AF327350	83871	gb:AF327350.1 /DB_XREF=gi:15667940 /TID=Hs2.301853.2 /CNT=1 /FEA=FLmRNA /TIER=FL /STK=1 /LL=83871 /UG_GENE=RAB34 /UG=Hs.301853 /DEF=Homo sapiens Ras-related GTP-binding protein RAB39 mRNA, complete cds. /PROD=Ras-related GTP-binding protein RAB39 /FL=gb:AF327350.1	2.66	1094.29	0
210731_s_at	lectin, galactoside-binding, soluble, 8 (galectin 8)	AL136105	3964	gb:AL136105 /DB_XREF=gi:9801288 /FEA=FLmRNA /CNT=5 /TID=Hs.4082.1 /TIER=ConsEnd /STK=0 /UG=Hs.4082 /LL=3964 /UG_GENE=LGALS8 /UG_TITLE=lectin, galactoside-binding, soluble, 8 (galectin 8) /DEF=Human DNA sequence from clone RP4-670F13 on chromosome 1q42.2-43. Contains an enolase 1, (alpha) (ENO1) pseudogene, the gene for Po66 carbohydrate binding protein similar to soluble galactoside-binding lecti…	2.65	206.35	6.8e-05
213413_at	stoned B-like factor	BG434174	11037	gb:BG434174 /DB_XREF=gi:13340680 /DB_XREF=602506106F1 /CLONE=IMAGE:4603513 /FEA=mRNA /CNT=52 /TID=Hs.23437.0 /TIER=Stack /STK=25 /UG=Hs.23437 /UG_TITLE=Homo sapiens cDNA FLJ13555 fis, clone PLACE1007677	2.65	211.07	0.000815
230707_at	sortilin-related receptor, L(DLR class) A repeats-containing	AA290609	6653	gb:AA290609 /DB_XREF=gi:1938871 /DB_XREF=zs45d03.s1 /CLONE=IMAGE:700421 /FEA=EST /CNT=13 /TID=Hs.190561.0 /TIER=Stack /STK=8 /UG=Hs.190561 /UG_TITLE=ESTs, Highly similar to SORL_HUMAN SORTILIN-RELATED RECEPTOR PRECURSOR (H.sapiens)	2.65	100.75	0.000754
212489_at	Collagen, type V, alpha 1	AI983428	1289	gb:AI983428 /DB_XREF=gi:5810647 /DB_XREF=wt49a04.x1 /CLONE=IMAGE:2510766 /FEA=EST /CNT=164 /TID=Hs.146428.2 /TIER=Stack /STK=33 /UG=Hs.146428 /LL=1289 /UG_GENE=COL5A1 /UG_TITLE=collagen, type V, alpha 1	2.64	253.9	7.6e-05
226204_at	hypothetical protein FLJ21125	AI832193	79680	gb:AI832193 /DB_XREF=gi:5452864 /DB_XREF=td14b02.x1 /CLONE=IMAGE:2075595 /FEA=mRNA /CNT=50 /TID=Hs.105642.0 /TIER=Stack /STK=30 /UG=Hs.105642 /UG_TITLE=Homo sapiens cDNA: FLJ23271 fis, clone HEP00174	2.64	442.46	1e-06
226974_at	gb:AL536553 /DB_XREF=gi:12800046 /DB_XREF=AL536553 /CLONE=CS0DF038YD07 (3 prime) /FEA=EST /CNT=41 /TID=Hs.3731.0 /TIER=Stack /STK=21 /UG=Hs.3731 /UG_TITLE=ESTs	AL536553		gb:AL536553 /DB_XREF=gi:12800046 /DB_XREF=AL536553 /CLONE=CS0DF038YD07 (3 prime) /FEA=EST /CNT=41 /TID=Hs.3731.0 /TIER=Stack /STK=21 /UG=Hs.3731 /UG_TITLE=ESTs	2.63	216.46	0.00013
230245_s_at	hypothetical protein LOC283663	AI926479	283663	gb:AI926479 /DB_XREF=gi:5662443 /DB_XREF=wo45b06.x1 /CLONE=IMAGE:2458259 /FEA=EST /CNT=10 /TID=Hs.181297.0 /TIER=Stack /STK=8 /UG=Hs.181297 /UG_TITLE=ESTs	2.63	108.46	0.001625
232555_at	Hypothetical LOC402472	AI689210	402472	gb:AI689210 /DB_XREF=gi:4900504 /DB_XREF=tx82a04.x1 /CLONE=IMAGE:2276046 /FEA=mRNA /CNT=6 /TID=Hs.187276.0 /TIER=ConsEnd /STK=1 /UG=Hs.187276 /UG_TITLE=Homo sapiens cDNA FLJ11431 fis, clone HEMBA1001094	2.63	185.04	0.000532
203414_at	monocyte to macrophage differentiation-associated	NM_012329	23531	gb:NM_012329.1 /DB_XREF=gi:6912507 /GEN=MMD /FEA=FLmRNA /CNT=108 /TID=Hs.79889.0 /TIER=FL+Stack /STK=41 /UG=Hs.79889 /LL=23531 /DEF=Homo sapiens monocyte to macrophage differentiation-associated (MMD), mRNA. /PROD=monocyte to macrophagedifferentiation-associated, precursor /FL=gb:NM_012329.1	2.62	651.32	5e-06
213032_at	Nuclear factor I/B	AI186739	4781	gb:AI186739 /DB_XREF=gi:3737377 /DB_XREF=qe79c01.x1 /CLONE=IMAGE:1745184 /FEA=mRNA /CNT=97 /TID=Hs.326416.0 /TIER=Stack /STK=16 /UG=Hs.326416 /UG_TITLE=Homo sapiens mRNA; cDNA DKFZp564H1916 (from clone DKFZp564H1916)	2.62	946.99	4.8e-05
222557_at	stathmin-like 3	AL353715	50861	gb:AL353715 /DB_XREF=gi:11121028 /FEA=FLmRNA /CNT=140 /TID=Hs.285753.0 /TIER=Stack /STK=66 /UG=Hs.285753 /LL=50861 /UG_GENE=SCLIP /UG_TITLE=SCG10-like-protein /DEF=Human DNA sequence from clone CTD-3184A7 on chromosome 20 Contains the 5 end of the GMEB2 (KIAA1269) gene for glucocorticoid modulatory element binding protein 2, the gene for SCG10-like protein (SCLIP) (ortholog of rabbit neuroplastic…	2.61	613.84	0
223185_s_at	basic helix-loop-helix domain containing, class B, 3	AI819798	79365	gb:AI819798 /DB_XREF=gi:5438877 /DB_XREF=wj45a04.x1 /CLONE=IMAGE:2405742 /FEA=FLmRNA /CNT=109 /TID=Hs.33829.0 /TIER=Stack /STK=12 /UG=Hs.33829 /LL=79365 /UG_GENE=DEC2 /UG_TITLE=bHLH protein DEC2 /FL=gb:AB044088.1	2.61	104.27	0.000563
223358_s_at	Phosphodiesterase 7A	AW269834	5150	gb:AW269834 /DB_XREF=gi:6656864 /DB_XREF=xv45g12.x1 /CLONE=IMAGE:2816134 /FEA=FLmRNA /CNT=86 /TID=Hs.150395.0 /TIER=Stack /STK=40 /UG=Hs.150395 /LL=5150 /UG_GENE=PDE7A /UG_TITLE=phosphodiesterase 7A /FL=gb:L12052.1	2.61	330.2	0
227750_at	serine/threonine kinase with Dbl- and pleckstrin homology domains	AL137629	11139	gb:AL137629.1 /DB_XREF=gi:6808427 /GEN=DKFZp434A045 /FEA=mRNA /CNT=27 /TID=Hs.162189.1 /TIER=Stack /STK=18 /UG=Hs.162189 /LL=11139 /DEF=Homo sapiens mRNA; cDNA DKFZp434A045 (from clone DKFZp434A045); partial cds. /PROD=hypothetical protein	2.6	314.32	1e-06
228888_at	SH3 and cysteine rich domain 2	AI821472	342667	gb:AI821472 /DB_XREF=gi:5440551 /DB_XREF=nj04c07.x5 /CLONE=IMAGE:985356 /FEA=EST /CNT=20 /TID=Hs.145068.0 /TIER=Stack /STK=10 /UG=Hs.145068 /UG_TITLE=ESTs	2.6	203.04	0.000969
201289_at	cysteine-rich, angiogenic inducer, 61	NM_001554	3491	gb:NM_001554.1 /DB_XREF=gi:4504612 /GEN=CYR61 /FEA=FLmRNA /CNT=379 /TID=Hs.8867.0 /TIER=FL+Stack /STK=133 /UG=Hs.8867 /LL=3491 /DEF=Homo sapiens cysteine-rich, angiogenic inducer, 61 (CYR61), mRNA. /PROD=cysteine-rich, angiogenic inducer, 61 /FL=gb:NM_001554.1 gb:AF003594.1 gb:BC001271.1 gb:AF031385.1 gb:U62015.1	2.59	255.29	0.003428
221729_at	collagen, type V, alpha 2	AL575735	1290	gb:AL575735 /DB_XREF=gi:12937190 /DB_XREF=AL575735 /CLONE=CS0DI070YK23 (3 prime) /FEA=FLmRNA /CNT=405 /TID=Hs.82985.0 /TIER=Stack /STK=18 /UG=Hs.82985 /LL=1290 /UG_GENE=COL5A2 /UG_TITLE=collagen, type V, alpha 2 /FL=gb:NM_000393.1	2.59	1044.67	3e-06
221974_at	SNRPN upstream reading frame	AW770748	6638	gb:AW770748 /DB_XREF=gi:7702795 /DB_XREF=hl90a07.x1 /CLONE=IMAGE:3009204 /FEA=EST /CNT=22 /TID=Hs.5022.0 /TIER=Stack /STK=12 /UG=Hs.5022 /LL=3653 /UG_GENE=IPW /UG_TITLE=imprinted in Prader-Willi syndrome	2.59	188.1	0.000164
229264_at	LOC440667	AI675152	440667	gb:AI675152 /DB_XREF=gi:4875632 /DB_XREF=tm80e03.x1 /CLONE=IMAGE:2164444 /FEA=EST /CNT=13 /TID=Hs.295901.5 /TIER=Stack /STK=12 /UG=Hs.295901 /LL=57234 /UG_GENE=KIAA0493 /UG_TITLE=KIAA0493 protein	2.59	121	2.5e-05
229515_at	PRKC, apoptosis, WT1, regulator	AA632147	5074	gb:AA632147 /DB_XREF=gi:2555561 /DB_XREF=np74f11.s1 /CLONE=IMAGE:1132077 /FEA=EST /CNT=14 /TID=Hs.86828.0 /TIER=Stack /STK=8 /UG=Hs.86828 /UG_TITLE=ESTs	2.59	180.83	9.2e-05
231331_at	gb:AI085377 /DB_XREF=gi:3423800 /DB_XREF=oz80f11.x1 /CLONE=IMAGE:1681677 /FEA=EST /CNT=9 /TID=Hs.143610.0 /TIER=Stack /STK=9 /UG=Hs.143610 /UG_TITLE=ESTs	AI085377		gb:AI085377 /DB_XREF=gi:3423800 /DB_XREF=oz80f11.x1 /CLONE=IMAGE:1681677 /FEA=EST /CNT=9 /TID=Hs.143610.0 /TIER=Stack /STK=9 /UG=Hs.143610 /UG_TITLE=ESTs	2.59	304.8	1.7e-05
238949_at	gb:BF681162 /DB_XREF=gi:11955057 /DB_XREF=602156410F1 /CLONE=IMAGE:4297275 /FEA=EST /CNT=6 /TID=Hs.205805.0 /TIER=ConsEnd /STK=4 /UG=Hs.205805 /UG_TITLE=ESTs	BF681162		gb:BF681162 /DB_XREF=gi:11955057 /DB_XREF=602156410F1 /CLONE=IMAGE:4297275 /FEA=EST /CNT=6 /TID=Hs.205805.0 /TIER=ConsEnd /STK=4 /UG=Hs.205805 /UG_TITLE=ESTs	2.59	208	0.000211
206912_at	forkhead box E1 (thyroid transcription factor 2)	NM_004473	2304	gb:NM_004473.2 /DB_XREF=gi:9257220 /GEN=FOXE1 /FEA=FLmRNA /CNT=8 /TID=Hs.159234.0 /TIER=FL /STK=1 /UG=Hs.159234 /LL=2304 /DEF=Homo sapiens forkhead box E1 (thyroid transcription factor 2) (FOXE1), mRNA. /PROD=forkhead box E1 /FL=gb:NM_004473.2 gb:U89995.1	2.58	153.13	4.6e-05
209153_s_at	transcription factor 3 (E2A immunoglobulin enhancer binding factors E12/E47)	M31523	6929	gb:M31523.1 /DB_XREF=gi:339477 /GEN=TCF3 /FEA=FLmRNA /CNT=212 /TID=Hs.101047.1 /TIER=FL+Stack /STK=51 /UG=Hs.101047 /LL=6929 /UG_TITLE=transcription factor 3 (E2A immunoglobulin enhancer binding factors E12E47) /DEF=Human transcription factor (E2A) mRNA, complete cds. /FL=gb:M31523.1	2.58	757.28	0
201185_at	protease, serine, 11 (IGF binding)	NM_002775	5654	gb:NM_002775.1 /DB_XREF=gi:4506140 /GEN=PRSS11 /FEA=FLmRNA /CNT=347 /TID=Hs.75111.0 /TIER=FL+Stack /STK=154 /UG=Hs.75111 /LL=5654 /DEF=Homo sapiens protease, serine, 11 (IGF binding) (PRSS11), mRNA. /PROD=protease, serine, 11 (IGF binding) /FL=gb:D87258.1 gb:NM_002775.1	2.57	1600.99	6e-06
202267_at	laminin, gamma 2	NM_005562	3918	gb:NM_005562.1 /DB_XREF=gi:5031846 /GEN=LAMC2 /FEA=FLmRNA /CNT=205 /TID=Hs.54451.1 /TIER=FL+Stack /STK=14 /UG=Hs.54451 /LL=3918 /DEF=Homo sapiens laminin, gamma 2 (nicein (100kD), kalinin (105kD), BM600 (100kD), Herlitz junctional epidermolysis bullosa)) (LAMC2), transcript variant 1, mRNA. /PROD=laminin, gamma 2, isoform a precursor /FL=gb:NM_005562.1	2.56	376.97	3e-06
203744_at	high-mobility group box 3	NM_005342	3149	gb:NM_005342.1 /DB_XREF=gi:4885420 /GEN=HMG4 /FEA=FLmRNA /CNT=74 /TID=Hs.19114.0 /TIER=FL /STK=0 /UG=Hs.19114 /LL=3149 /DEF=Homo sapiens high-mobility group (nonhistone chromosomal) protein 4 (HMG4), mRNA. /PROD=high-mobility group (nonhistone chromosomal)protein 4 /FL=gb:NM_005342.1	2.56	1195.12	0
209031_at	Immunoglobulin superfamily, member 4	AL519710	23705	gb:AL519710 /DB_XREF=gi:12783203 /DB_XREF=AL519710 /CLONE=CS0DB004YK17 (5 prime) /FEA=FLmRNA /CNT=252 /TID=Hs.70337.0 /TIER=Stack /STK=28 /UG=Hs.70337 /LL=23705 /UG_GENE=IGSF4 /UG_TITLE=immunoglobulin superfamily, member 4 /FL=gb:NM_014333.1 gb:AF132811.1	2.56	1494.6	2e-06
222640_at	DNA (cytosine-5-)-methyltransferase 3 alpha	N26002	1788	gb:N26002 /DB_XREF=gi:1140350 /DB_XREF=yx88e08.s1 /CLONE=IMAGE:268838 /FEA=FLmRNA /CNT=158 /TID=Hs.241565.0 /TIER=Stack /STK=51 /UG=Hs.241565 /LL=1788 /UG_GENE=DNMT3A /UG_TITLE=DNA (cytosine-5-)-methyltransferase 3 alpha /FL=gb:AF067972.2 gb:NM_022552.2	2.56	206.87	0
230069_at	sideroflexin 1	BF593817	94081	gb:BF593817 /DB_XREF=gi:11686141 /DB_XREF=nac05a10.x1 /CLONE=IMAGE:3276210 /FEA=EST /CNT=10 /TID=Hs.21255.0 /TIER=Stack /STK=9 /UG=Hs.21255 /UG_TITLE=ESTs	2.56	278.41	2.7e-05
203992_s_at	ubiquitously transcribed tetratricopeptide repeat, X chromosome	AF000992	7403	gb:AF000992.1 /DB_XREF=gi:2580569 /GEN=UTX /FEA=FLmRNA /CNT=106 /TID=Hs.13980.0 /TIER=FL /STK=0 /UG=Hs.13980 /LL=7403 /DEF=Homo sapiens ubiquitous TPR motif, X isoform (UTX) mRNA, alternative transcript 1, complete cds. /PROD=ubiquitous TPR motif, X isoform /FL=gb:AF000993.1 gb:AF000992.1 gb:NM_021140.1	2.55	231.42	3e-06
208807_s_at	chromodomain helicase DNA binding protein 3	U91543	1107	gb:U91543.1 /DB_XREF=gi:3298561 /GEN=hZFH /FEA=FLmRNA /CNT=247 /TID=Hs.25601.1 /TIER=FL+Stack /STK=36 /UG=Hs.25601 /LL=1107 /DEF=Homo sapiens zinc-finger helicase (hZFH) mRNA, complete cds. /PROD=zinc-finger helicase /FL=gb:U91543.1	2.55	206.83	1e-06
226535_at	gb:AK026736.1 /DB_XREF=gi:10439657 /FEA=mRNA /CNT=83 /TID=Hs.57664.0 /TIER=Stack /STK=59 /UG=Hs.57664 /UG_TITLE=Homo sapiens mRNA full length insert cDNA clone EUROIMAGE 2005735 /DEF=Homo sapiens cDNA: FLJ23083 fis, clone LNG06541, highly similar to IR2005735 Homo sapiens mRNA full length insert cDNA clone EUROIMAGE 2005735.	AK026736		gb:AK026736.1 /DB_XREF=gi:10439657 /FEA=mRNA /CNT=83 /TID=Hs.57664.0 /TIER=Stack /STK=59 /UG=Hs.57664 /UG_TITLE=Homo sapiens mRNA full length insert cDNA clone EUROIMAGE 2005735 /DEF=Homo sapiens cDNA: FLJ23083 fis, clone LNG06541, highly similar to IR2005735 Homo sapiens mRNA full length insert cDNA clone EUROIMAGE 2005735.	2.55	305.22	0.000659
226932_at	gb:AW467136 /DB_XREF=gi:7037242 /DB_XREF=ha10f11.x1 /CLONE=IMAGE:2873325 /FEA=EST /CNT=55 /TID=Hs.30627.0 /TIER=Stack /STK=11 /UG=Hs.30627 /UG_TITLE=ESTs	AW467136		gb:AW467136 /DB_XREF=gi:7037242 /DB_XREF=ha10f11.x1 /CLONE=IMAGE:2873325 /FEA=EST /CNT=55 /TID=Hs.30627.0 /TIER=Stack /STK=11 /UG=Hs.30627 /UG_TITLE=ESTs	2.55	613.73	4.7e-05
228785_at	Zinc finger protein 281	AA121673	23528	gb:AA121673 /DB_XREF=gi:1679286 /DB_XREF=zn79e06.r1 /CLONE=IMAGE:564418 /FEA=EST /CNT=15 /TID=Hs.59757.1 /TIER=Stack /STK=12 /UG=Hs.59757 /LL=23528 /UG_GENE=ZNF281 /UG_TITLE=zinc finger protein 281	2.55	466.54	1e-06
230040_at	a disintegrin-like and metalloprotease (reprolysin type) with thrombospondin type 1 motif, 18	AI733120	170692	gb:AI733120 /DB_XREF=gi:5054233 /DB_XREF=ol07c03.x5 /CLONE=IMAGE:1522756 /FEA=EST /CNT=17 /TID=Hs.188746.0 /TIER=Stack /STK=8 /UG=Hs.188746 /UG_TITLE=ESTs	2.55	101.13	0.000589
234223_at	CDNA: FLJ21341 fis, clone COL02653	AK024994		gb:AK024994.1 /DB_XREF=gi:10437425 /FEA=mRNA /CNT=1 /TID=Hs.306738.0 /TIER=ConsEnd /STK=0 /UG=Hs.306738 /UG_TITLE=Homo sapiens cDNA: FLJ21341 fis, clone COL02653 /DEF=Homo sapiens cDNA: FLJ21341 fis, clone COL02653.	2.55	125.11	0.000333
242901_at	SET binding protein 1	AL037888	26040	gb:AL037888 /DB_XREF=gi:5866564 /DB_XREF=DKFZp564K157_s1 /CLONE=DKFZp564K157 /FEA=EST /CNT=4 /TID=Hs.208179.0 /TIER=ConsEnd /STK=3 /UG=Hs.208179 /UG_TITLE=ESTs	2.55	156.28	1.5e-05
207173_x_at	cadherin 11, type 2, OB-cadherin (osteoblast)	D21254	1009	gb:D21254.1 /DB_XREF=gi:575577 /GEN=osf-4 /FEA=FLmRNA /CNT=8 /TID=Hs.75929.0 /TIER=FL /STK=0 /UG=Hs.75929 /LL=1009 /DEF=Human mRNA for OB-cadherin-1, complete cds. /PROD=OB-cadherin-1 /FL=gb:L34056.1 gb:NM_001797.1 gb:D21254.1	2.54	481.07	0
223349_s_at	BCL2-related ovarian killer	BE614255	666	gb:BE614255 /DB_XREF=gi:9895852 /DB_XREF=601504292T1 /CLONE=IMAGE:3906094 /FEA=FLmRNA /CNT=86 /TID=Hs.293753.0 /TIER=Stack /STK=41 /UG=Hs.293753 /UG_TITLE=Homo sapiens BCL-2-related ovarian killer protein (BOK) mRNA, complete cds /FL=gb:AF174487.1	2.54	896.83	1.1e-05
230570_at	gb:AI702465 /DB_XREF=gi:4990365 /DB_XREF=tz94d02.x1 /CLONE=IMAGE:2296227 /FEA=EST /CNT=10 /TID=Hs.23606.0 /TIER=Stack /STK=8 /UG=Hs.23606 /UG_TITLE=ESTs	AI702465		gb:AI702465 /DB_XREF=gi:4990365 /DB_XREF=tz94d02.x1 /CLONE=IMAGE:2296227 /FEA=EST /CNT=10 /TID=Hs.23606.0 /TIER=Stack /STK=8 /UG=Hs.23606 /UG_TITLE=ESTs	2.54	181.19	0.003275
1558102_at	Transmembrane 6 superfamily member 1	AK055438	53346	gb:AK055438.1 /DB_XREF=gi:16550163 /TID=Hs2.270379.1 /CNT=30 /FEA=mRNA /TIER=ConsEnd /STK=0 /UG=Hs.270379 /UG_TITLE=Homo sapiens cDNA FLJ30876 fis, clone FEBRA2004412. /DEF=Homo sapiens cDNA FLJ30876 fis, clone FEBRA2004412.	2.54	148.94	4e-06
209431_s_at	zinc finger protein 278	AF254083	23598	gb:AF254083.1 /DB_XREF=gi:9954374 /GEN=ZSG /FEA=FLmRNA /CNT=94 /TID=Hs.27801.3 /TIER=FL+Stack /STK=29 /UG=Hs.27801 /LL=23598 /DEF=Homo sapiens zinc finger sarcoma gene long A isoform (ZSG) mRNA, complete cds. /PROD=zinc finger sarcoma gene long A isoform /FL=gb:AF254083.1 gb:NM_014323.1	2.53	394.79	1.8e-05
214436_at	F-box and leucine-rich repeat protein 2	AF176518	25827	gb:AF176518.1 /DB_XREF=gi:6063089 /FEA=FLmRNA /CNT=56 /TID=Hs.6092.0 /TIER=FL /STK=1 /UG=Hs.6092 /LL=25827 /UG_GENE=FBXL2 /DEF=Homo sapiens leucine-rich repeat-containing F-box protein FBL2 mRNA, complete cds. /PROD=F-box protein FBL2 /FL=gb:AF174589.1 gb:AF186273.1 gb:AF176518.1	2.53	193	0.001256
228128_x_at	pregnancy-associated plasma protein A, pappalysin 1	AI110886	5069	gb:AI110886 /DB_XREF=gi:6359749 /DB_XREF=HA0306 /FEA=EST /CNT=58 /TID=Hs.250655.5 /TIER=Stack /STK=10 /UG=Hs.250655 /LL=5757 /UG_GENE=PTMA /UG_TITLE=prothymosin, alpha (gene sequence 28)	2.53	180.12	0.000316
236126_at	gb:AI188710 /DB_XREF=gi:3739919 /DB_XREF=qd16b06.x1 /CLONE=IMAGE:1723859 /FEA=EST /CNT=9 /TID=Hs.42302.0 /TIER=ConsEnd /STK=0 /UG=Hs.42302 /UG_TITLE=ESTs	AI188710		gb:AI188710 /DB_XREF=gi:3739919 /DB_XREF=qd16b06.x1 /CLONE=IMAGE:1723859 /FEA=EST /CNT=9 /TID=Hs.42302.0 /TIER=ConsEnd /STK=0 /UG=Hs.42302 /UG_TITLE=ESTs	2.53	257.35	0.000109
201704_at	ectonucleoside triphosphate diphosphohydrolase 6 (putative function)	NM_001247	955	gb:NM_001247.1 /DB_XREF=gi:4557422 /GEN=ENTPD6 /FEA=FLmRNA /CNT=198 /TID=Hs.12330.0 /TIER=FL /STK=1 /UG=Hs.12330 /LL=955 /DEF=Homo sapiens ectonucleoside triphosphate diphosphohydrolase 6 (putative function) (ENTPD6), mRNA. /PROD=ectonucleoside triphosphate diphosphohydrolase 6(putative function) /FL=gb:AF039916.1 gb:NM_001247.1	2.52	302.07	3e-06
212013_at	Melanoma associated gene	D86983	7837	gb:D86983.1 /DB_XREF=gi:1504039 /GEN=KIAA0230 /FEA=mRNA /CNT=397 /TID=Hs.118893.0 /TIER=Stack /STK=98 /UG=Hs.118893 /LL=7837 /UG_TITLE=Melanoma associated gene /DEF=Human mRNA for KIAA0230 gene, partial cds.	2.52	224.18	2e-06
225081_s_at	transcription factor RAM2	AK022955	55536	gb:AK022955.1 /DB_XREF=gi:10434645 /FEA=mRNA /CNT=130 /TID=Hs.16520.0 /TIER=Stack /STK=61 /UG=Hs.16520 /LL=55536 /UG_GENE=DKFZp762L0311 /UG_TITLE=hypothetical protein DKFZp762L0311 /DEF=Homo sapiens cDNA FLJ12893 fis, clone NT2RP2004165.	2.52	1087.18	2e-06
225774_at	KIAA1972 protein	AA062971	89970	gb:AA062971 /DB_XREF=gi:1557632 /DB_XREF=ze89f11.s1 /CLONE=IMAGE:366189 /FEA=EST /CNT=67 /TID=Hs.181161.0 /TIER=Stack /STK=8 /UG=Hs.181161 /UG_TITLE=ESTs, Weakly similar to AF187016 1 myosin regulatory light chain interacting protein MIR (H.sapiens)	2.52	141.56	0.000252
229126_at	gb:AI597651 /DB_XREF=gi:4606699 /DB_XREF=tu51a10.x1 /CLONE=IMAGE:2254554 /FEA=EST /CNT=16 /TID=Hs.7337.1 /TIER=Stack /STK=13 /UG=Hs.7337 /LL=55266 /UG_GENE=FLJ10936 /UG_TITLE=hypothetical protein FLJ10936	AI597651		gb:AI597651 /DB_XREF=gi:4606699 /DB_XREF=tu51a10.x1 /CLONE=IMAGE:2254554 /FEA=EST /CNT=16 /TID=Hs.7337.1 /TIER=Stack /STK=13 /UG=Hs.7337 /LL=55266 /UG_GENE=FLJ10936 /UG_TITLE=hypothetical protein FLJ10936	2.52	389.4	0.001522
243955_at	gb:AI934364 /DB_XREF=gi:5673234 /DB_XREF=wp04h04.x1 /CLONE=IMAGE:2463895 /FEA=EST /CNT=3 /TID=Hs.145761.0 /TIER=ConsEnd /STK=3 /UG=Hs.145761 /UG_TITLE=ESTs	AI934364		gb:AI934364 /DB_XREF=gi:5673234 /DB_XREF=wp04h04.x1 /CLONE=IMAGE:2463895 /FEA=EST /CNT=3 /TID=Hs.145761.0 /TIER=ConsEnd /STK=3 /UG=Hs.145761 /UG_TITLE=ESTs	2.52	143.52	1.5e-05
1553313_s_at	solute carrier family 5 (inositol transporters), member 3	NM_006933	6526	gb:NM_006933.1 /DB_XREF=gi:5902091 /GEN=SLC5A3 /TID=Hs2.421196.1 /CNT=4 /FEA=FLmRNA /TIER=FL /STK=1 /LL=6526 /UG=Hs.421196 /DEF=Homo sapiens solute carrier family 5 (inositol transporters), member 3 (SLC5A3), mRNA. /PROD=solute carrier family 5 (inositol transporters),member 3 /FL=gb:NM_006933.1	2.52	111.32	0.048674
213942_at	EGF-like-domain, multiple 3	AL134303	1953	gb:AL134303 /DB_XREF=gi:6602490 /DB_XREF=DKFZp547K034_r1 /CLONE=DKFZp547K034 /FEA=mRNA /CNT=25 /TID=Hs.56186.0 /TIER=Stack /STK=15 /UG=Hs.56186 /LL=1953 /UG_GENE=EGFL3 /UG_TITLE=EGF-like-domain, multiple 3	2.51	165.84	0.00015
225385_s_at	hypothetical protein BC008217	AW273811	92906	gb:AW273811 /DB_XREF=gi:6660841 /DB_XREF=xv24c03.x1 /CLONE=IMAGE:2814052 /FEA=mRNA /CNT=95 /TID=Hs.91684.0 /TIER=Stack /STK=16 /UG=Hs.91684 /UG_TITLE=Homo sapiens mRNA; cDNA DKFZp667I103 (from clone DKFZp667I103)	2.51	264.47	8e-06
202156_s_at	CUG triplet repeat, RNA binding protein 2	N36839	10659	gb:N36839 /DB_XREF=gi:1157981 /DB_XREF=yy35f07.s1 /CLONE=IMAGE:273253 /FEA=FLmRNA /CNT=192 /TID=Hs.211610.0 /TIER=Stack /STK=33 /UG=Hs.211610 /LL=10659 /UG_GENE=CUGBP2 /UG_TITLE=CUG triplet repeat, RNA-binding protein 2 /FL=gb:AF090694.1 gb:AF036956.1 gb:U69546.1 gb:NM_006561.1	2.5	199.75	9.7e-05
235957_at	gb:BE672408 /DB_XREF=gi:10032949 /DB_XREF=7a60d03.x1 /CLONE=IMAGE:3223109 /FEA=EST /CNT=13 /TID=Hs.107708.0 /TIER=ConsEnd /STK=0 /UG=Hs.107708 /UG_TITLE=ESTs	BE672408		gb:BE672408 /DB_XREF=gi:10032949 /DB_XREF=7a60d03.x1 /CLONE=IMAGE:3223109 /FEA=EST /CNT=13 /TID=Hs.107708.0 /TIER=ConsEnd /STK=0 /UG=Hs.107708 /UG_TITLE=ESTs	2.5	342.77	4e-06
204121_at	growth arrest and DNA-damage-inducible, gamma	NM_006705	10912	gb:NM_006705.2 /DB_XREF=gi:9790905 /GEN=GADD45G /FEA=FLmRNA /CNT=117 /TID=Hs.9701.0 /TIER=FL+Stack /STK=84 /UG=Hs.9701 /LL=10912 /DEF=Homo sapiens growth arrest and DNA-damage-inducible, gamma (GADD45G), mRNA. /PROD=growth arrest and DNA-damage-inducible, gamma /FL=gb:AF087883.1 gb:D83023.1 gb:BC000465.1 gb:AF079806.1 gb:AF078078.1 gb:NM_006705.2	2.49	937.23	0.000308
205783_at	kallikrein 13	NM_015596	26085	gb:NM_015596.1 /DB_XREF=gi:11496280 /GEN=KLK13 /FEA=FLmRNA /CNT=27 /TID=Hs.165296.0 /TIER=FL /STK=0 /UG=Hs.165296 /LL=26085 /DEF=Homo sapiens kallikrein 13 (KLK13), mRNA. /PROD=kallikrein 13 /FL=gb:NM_015596.1	2.48	416.82	0.009193
225812_at	Transcribed locus, moderately similar to NP_899077.1 RIKEN cDNA 1700025K23 gene [Mus musculus]	N36759		gb:N36759 /DB_XREF=gi:1157901 /DB_XREF=yy34a02.s1 /CLONE=IMAGE:273098 /FEA=EST /CNT=98 /TID=Hs.8917.0 /TIER=Stack /STK=54 /UG=Hs.8917 /UG_TITLE=ESTs	2.48	226.13	2e-06
229317_at	gb:BG231980 /DB_XREF=gi:12727126 /DB_XREF=naf34h08.x1 /CLONE=IMAGE:4143206 /FEA=EST /CNT=14 /TID=Hs.32615.0 /TIER=Stack /STK=10 /UG=Hs.32615 /UG_TITLE=ESTs	BG231980		gb:BG231980 /DB_XREF=gi:12727126 /DB_XREF=naf34h08.x1 /CLONE=IMAGE:4143206 /FEA=EST /CNT=14 /TID=Hs.32615.0 /TIER=Stack /STK=10 /UG=Hs.32615 /UG_TITLE=ESTs	2.48	206.54	1.1e-05
208228_s_at	fibroblast growth factor receptor 2 (bacteria-expressed kinase, keratinocyte growth factor receptor, craniofacial dysostosis 1, Crouzon syndrome, Pfeiffer syndrome, Jackson-Weiss syndrome)	M87771	2263	gb:M87771.1 /DB_XREF=gi:186781 /GEN=K-sam-III /FEA=FLmRNA /CNT=2 /TID=Hs.278581.4 /TIER=FL /STK=0 /UG=Hs.278581 /LL=2263 /DEF=Human secreted fibroblast growth factor receptor (K-sam-III) mRNA, complete cds. /PROD=fibroblast growth factor receptor /FL=gb:M87771.1 gb:NM_022970.1	2.47	367.12	0.00012
211071_s_at	ALL1-fused gene from chromosome 1q /// ALL1-fused gene from chromosome 1q	BC006471	10962	gb:BC006471.1 /DB_XREF=gi:13623686 /FEA=FLmRNA /CNT=1 /TID=HsAffx.901103.278 /TIER=FL /STK=0 /DEF=Homo sapiens, ALL1-fused gene from chromosome 1q, clone MGC:4013, mRNA, complete cds. /PROD=ALL1-fused gene from chromosome 1q /FL=gb:BC006471.1	2.47	324.4	0.001322
223449_at	sema domain, transmembrane domain (TM), and cytoplasmic domain, (semaphorin) 6A	AF225425	57556	gb:AF225425.1 /DB_XREF=gi:9963852 /FEA=FLmRNA /CNT=69 /TID=Hs.108920.0 /TIER=FL /STK=0 /UG=Hs.108920 /LL=57411 /UG_GENE=HT018 /DEF=Homo sapiens HT018 mRNA, complete cds. /PROD=HT018 /FL=gb:NM_020681.1 gb:AF225425.1	2.47	178.48	2e-06
205666_at	flavin containing monooxygenase 1	NM_002021	2326	gb:NM_002021.1 /DB_XREF=gi:4503754 /GEN=FMO1 /FEA=FLmRNA /CNT=72 /TID=Hs.1424.0 /TIER=FL+Stack /STK=48 /UG=Hs.1424 /LL=2326 /DEF=Homo sapiens flavin containing monooxygenase 1 (FMO1), mRNA. /PROD=flavin containing monooxygenase 1 /FL=gb:NM_002021.1 gb:M64082.1	2.46	204.43	0.00026
216092_s_at	solute carrier family 7 (cationic amino acid transporter, y+ system), member 8	AL365347	23428	gb:AL365347.1 /DB_XREF=gi:9187134 /FEA=mRNA /CNT=2 /TID=Hs.22891.4 /TIER=ConsEnd /STK=0 /UG=Hs.22891 /LL=23428 /UG_GENE=SLC7A8 /UG_TITLE=solute carrier family 7 (cationic amino acid transporter, y+ system), member 8 /DEF=Homo sapiens mRNA full length insert cDNA clone EUROIMAGE 298948.	2.46	607.11	9e-06
226590_at	hypothetical protein LOC286334	AA910497	286334	gb:AA910497 /DB_XREF=gi:3049787 /DB_XREF=ok44g07.s1 /CLONE=IMAGE:1516860 /FEA=EST /CNT=46 /TID=Hs.241334.0 /TIER=Stack /STK=16 /UG=Hs.241334 /UG_TITLE=ESTs	2.46	134.88	0.001423
227376_at	gb:AW021102 /DB_XREF=gi:5874632 /DB_XREF=df18g11.y1 /CLONE=IMAGE:2483901 /FEA=EST /CNT=35 /TID=Hs.21509.0 /TIER=Stack /STK=21 /UG=Hs.21509 /UG_TITLE=ESTs	AW021102		gb:AW021102 /DB_XREF=gi:5874632 /DB_XREF=df18g11.y1 /CLONE=IMAGE:2483901 /FEA=EST /CNT=35 /TID=Hs.21509.0 /TIER=Stack /STK=21 /UG=Hs.21509 /UG_TITLE=ESTs	2.46	375.13	6e-06
235044_at	cysteine and tyrosine-rich 1	H06649	116159	gb:H06649 /DB_XREF=gi:870181 /DB_XREF=yl82b09.s1 /CLONE=IMAGE:44595 /FEA=EST /CNT=21 /TID=Hs.132275.0 /TIER=ConsEnd /STK=1 /UG=Hs.132275 /UG_TITLE=ESTs	2.46	114	4.2e-05
235170_at	zinc finger protein 92 (HTF12)	T52999	168374	gb:T52999 /DB_XREF=gi:654859 /DB_XREF=ya82f12.s1 /CLONE=IMAGE:68207 /FEA=EST /CNT=20 /TID=Hs.9521.0 /TIER=ConsEnd /STK=3 /UG=Hs.9521 /UG_TITLE=ESTs, Weakly similar to ZN43_HUMAN ZINC FINGER PROTEIN 43 (H.sapiens)	2.46	196.45	1e-06
203349_s_at	ets variant gene 5 (ets-related molecule)	NM_004454	2119	gb:NM_004454.1 /DB_XREF=gi:4758315 /GEN=ETV5 /FEA=FLmRNA /CNT=128 /TID=Hs.43697.0 /TIER=FL+Stack /STK=35 /UG=Hs.43697 /LL=2119 /DEF=Homo sapiens ets variant gene 5 (ets-related molecule) (ETV5), mRNA. /PROD=ets variant gene 5 (ets-related molecule) /FL=gb:NM_004454.1	2.45	306.09	5.8e-05
1552703_s_at	CARD only protein /// caspase 1, apoptosis-related cysteine protease (interleukin 1, beta, convertase)	NM_052889	114769 /// 834	gb:NM_052889.1 /DB_XREF=gi:16751832 /GEN=COP /TID=Hs2.348365.1 /CNT=9 /FEA=FLmRNA /TIER=FL /STK=2 /LL=114769 /UG=Hs.348365 /DEF=Homo sapiens CARD only protein (COP), mRNA. /PROD=CARD only protein /FL=gb:AF367017.1 gb:NM_052889.1	2.45	356.99	0.000825
203592_s_at	follistatin-like 3 (secreted glycoprotein)	NM_005860	10272	gb:NM_005860.1 /DB_XREF=gi:5031700 /GEN=FSTL3 /FEA=FLmRNA /CNT=129 /TID=Hs.25348.0 /TIER=FL+Stack /STK=33 /UG=Hs.25348 /LL=10272 /DEF=Homo sapiens follistatin-like 3 (secreted glycoprotein) (FSTL3), mRNA. /PROD=follistatin-like 3 glycoprotein /FL=gb:U76702.1 gb:NM_005860.1	2.44	152.05	2e-06
204992_s_at	profilin 2	NM_002628	5217	gb:NM_002628.1 /DB_XREF=gi:4505750 /GEN=PFN2 /FEA=FLmRNA /CNT=38 /TID=Hs.91747.0 /TIER=FL /STK=0 /UG=Hs.91747 /LL=5217 /DEF=Homo sapiens profilin 2 (PFN2), mRNA. /PROD=profilin 2 /FL=gb:NM_002628.1 gb:L10678.1	2.44	755.07	0.000105
213306_at	multiple PDZ domain protein	AA917899	8777	gb:AA917899 /DB_XREF=gi:3057789 /DB_XREF=ol76e05.s1 /CLONE=IMAGE:1535552 /FEA=mRNA /CNT=51 /TID=Hs.169378.1 /TIER=Stack /STK=15 /UG=Hs.169378 /LL=8777 /UG_GENE=MPDZ /UG_TITLE=multiple PDZ domain protein	2.44	206.26	0.000696
226001_at	kelch-like 5 (Drosophila)	AK002174	51088	gb:AK002174.1 /DB_XREF=gi:7023890 /FEA=mRNA /CNT=72 /TID=Hs.272239.1 /TIER=Stack /STK=15 /UG=Hs.272239 /LL=51088 /UG_GENE=LOC51088 /UG_TITLE=lymphocyte activation-associated protein /DEF=Homo sapiens cDNA FLJ11312 fis, clone PLACE1010105, weakly similar to RING CANAL PROTEIN.	2.44	230.42	7.4e-05
227899_at	vitrin	AI817458	5212	gb:AI817458 /DB_XREF=gi:5436537 /DB_XREF=wk38f03.x1 /CLONE=IMAGE:2417693 /FEA=DNA /CNT=32 /TID=Hs.137415.0 /TIER=Stack /STK=11 /UG=Hs.137415 /UG_TITLE=Homo sapiens BAC clone RP11-294L11 from 2	2.44	137.84	0.001662
1569453_a_at	Homo sapiens, Similar to carnitine deficiency-associated gene expressed in ventricle 1, clone IMAGE:4837775, mRNA	BG772667		gb:BG772667 /DB_XREF=gi:14083320 /DB_XREF=602720794F1 /CLONE=IMAGE:4837775 /TID=Hs2.128454.2 /CNT=4 /FEA=mRNA /TIER=ConsEnd /STK=0 /UG=Hs.128454 /UG_TITLE=Homo sapiens cDNA FLJ36520 fis, clone TRACH2002100.	2.44	124.05	0.000164
201616_s_at	caldesmon 1	AL577531	800	gb:AL577531 /DB_XREF=gi:12940753 /DB_XREF=AL577531 /CLONE=CS0DI087YP20 (3 prime) /FEA=FLmRNA /CNT=243 /TID=Hs.325474.0 /TIER=Stack /STK=11 /UG=Hs.325474 /LL=800 /UG_GENE=CALD1 /UG_TITLE=caldesmon 1 /FL=gb:M64110.1 gb:NM_004342.2	2.43	289.63	0.00022
213979_s_at	gb:BF984434 /DB_XREF=gi:12387246 /DB_XREF=602307971F1 /CLONE=IMAGE:4399313 /FEA=EST /CNT=16 /TID=Hs.239737.1 /TIER=Stack /STK=9 /UG=Hs.239737 /LL=1487 /UG_GENE=CTBP1 /UG_TITLE=C-terminal binding protein 1	BF984434		gb:BF984434 /DB_XREF=gi:12387246 /DB_XREF=602307971F1 /CLONE=IMAGE:4399313 /FEA=EST /CNT=16 /TID=Hs.239737.1 /TIER=Stack /STK=9 /UG=Hs.239737 /LL=1487 /UG_GENE=CTBP1 /UG_TITLE=C-terminal binding protein 1	2.43	1590.06	0.000101
222482_at	single stranded DNA binding protein 3	AA102468	23648	gb:AA102468 /DB_XREF=gi:1647486 /DB_XREF=zm26a12.s1 /CLONE=IMAGE:526750 /FEA=FLmRNA /CNT=194 /TID=Hs.266914.0 /TIER=Stack /STK=45 /UG=Hs.266914 /LL=55126 /UG_GENE=FLJ10355 /UG_TITLE=hypothetical protein FLJ10355 /FL=gb:NM_018070.1 gb:BC004335.1	2.43	825.13	0
236328_at	zinc finger protein 285	AW513227	26974	gb:AW513227 /DB_XREF=gi:7151305 /DB_XREF=xo42a09.x1 /CLONE=IMAGE:2706616 /FEA=EST /CNT=7 /TID=Hs.123451.0 /TIER=ConsEnd /STK=6 /UG=Hs.123451 /UG_TITLE=ESTs	2.43	100.44	0.000824
227719_at	gb:AA934610 /DB_XREF=gi:3091822 /DB_XREF=oo69c04.s1 /CLONE=IMAGE:1571430 /FEA=EST /CNT=21 /TID=Hs.103262.0 /TIER=Stack /STK=9 /UG=Hs.103262 /UG_TITLE=ESTs	AA934610		gb:AA934610 /DB_XREF=gi:3091822 /DB_XREF=oo69c04.s1 /CLONE=IMAGE:1571430 /FEA=EST /CNT=21 /TID=Hs.103262.0 /TIER=Stack /STK=9 /UG=Hs.103262 /UG_TITLE=ESTs	2.42	202.99	4.5e-05
224321_at	transmembrane protein with EGF-like and two follistatin-like domains 2 /// transmembrane protein with EGF-like and two follistatin-like domains 2	AB004064	23671	gb:AB004064.1 /DB_XREF=gi:6983841 /FEA=FLmRNA /CNT=1 /TID=HsAffx.900257.236 /TIER=FL /STK=0 /DEF=Homo sapiens mRNA for tomoregulin, complete cds. /PROD=tomoregulin /FL=gb:AB004064.1	2.41	332.44	0.014966
229733_s_at	gb:N54506 /DB_XREF=gi:1195826 /DB_XREF=yv37b03.s1 /CLONE=IMAGE:244877 /FEA=EST /CNT=20 /TID=Hs.107374.1 /TIER=Stack /STK=19 /UG=Hs.107374 /LL=23466 /UG_GENE=CBX6 /UG_TITLE=chromobox homolog 6	N54506		gb:N54506 /DB_XREF=gi:1195826 /DB_XREF=yv37b03.s1 /CLONE=IMAGE:244877 /FEA=EST /CNT=20 /TID=Hs.107374.1 /TIER=Stack /STK=19 /UG=Hs.107374 /LL=23466 /UG_GENE=CBX6 /UG_TITLE=chromobox homolog 6	2.41	372.92	9e-06
203325_s_at	collagen, type V, alpha 1	AI130969	1289	gb:AI130969 /DB_XREF=gi:3600985 /DB_XREF=qc15e01.x1 /CLONE=IMAGE:1709688 /FEA=FLmRNA /CNT=102 /TID=Hs.146428.0 /TIER=Stack /STK=37 /UG=Hs.146428 /LL=1289 /UG_GENE=COL5A1 /UG_TITLE=collagen, type V, alpha 1 /FL=gb:D90279.1 gb:NM_000093.1 gb:M76729.1	2.4	309.42	5.8e-05
213779_at	EMI domain containing 1	AL031186	129080	gb:AL031186 /DB_XREF=gi:4581429 /FEA=DNA_1 /CNT=31 /TID=Hs.289106.0 /TIER=Stack /STK=24 /UG=Hs.289106 /UG_TITLE=Human DNA sequence from clone CTA-984G1 on chromosome 22q12.1-12.2 Contains the 5 part of the EWSR1 gene for Ewing sarcoma breakpoint region 1 protein, a novel gene and the 3 part of a novel gene with Collagen triple helix repeats. Contains ESTs, GSSs and a putative CpG island /DEF=Huma…	2.4	244.69	3.1e-05
214806_at	Bicaudal D homolog 1 (Drosophila)	U90030	636	gb:U90030.1 /DB_XREF=gi:2745977 /GEN=BICD /FEA=mRNA /CNT=14 /TID=Hs.164975.2 /TIER=ConsEnd /STK=0 /UG=Hs.164975 /LL=636 /DEF=Homo sapiens bicaudal-D (BICD) mRNA, alternatively spliced, partial cds. /PROD=bicaudal-D	2.4	104.62	0.000528
219416_at	scavenger receptor class A, member 3	NM_016240	51435	gb:NM_016240.1 /DB_XREF=gi:7705335 /GEN=CSR1 /FEA=FLmRNA /CNT=30 /TID=Hs.128856.0 /TIER=FL+Stack /STK=10 /UG=Hs.128856 /LL=51435 /DEF=Homo sapiens CSR1 protein (CSR1), mRNA. /PROD=CSR1 protein /FL=gb:NM_016240.1 gb:AB007829.1	2.39	144.51	4.3e-05
218718_at	platelet derived growth factor C	NM_016205	56034	gb:NM_016205.1 /DB_XREF=gi:9994186 /GEN=PDGFC /FEA=FLmRNA /CNT=76 /TID=Hs.43080.0 /TIER=FL+Stack /STK=29 /UG=Hs.43080 /LL=56034 /DEF=Homo sapiens platelet derived growth factor C (PDGFC), mRNA. /PROD=secretory growth factor-like protein fallotein /FL=gb:NM_016205.1 gb:AB033831.1 gb:AF091434.1 gb:AF244813.1	2.38	1138.51	0.000827
219560_at	hypothetical protein FLJ21125	NM_024627	79680	gb:NM_024627.1 /DB_XREF=gi:13375851 /GEN=FLJ21125 /FEA=FLmRNA /CNT=28 /TID=Hs.36574.0 /TIER=FL /STK=6 /UG=Hs.36574 /LL=79680 /DEF=Homo sapiens hypothetical protein FLJ21125 (FLJ21125), mRNA. /PROD=hypothetical protein FLJ21125 /FL=gb:NM_024627.1	2.38	191.43	3.2e-05
227077_at	zinc finger protein 286	BF432238	57335	gb:BF432238 /DB_XREF=gi:11444352 /DB_XREF=nab87c07.x1 /CLONE=IMAGE:3274741 /FEA=EST /CNT=30 /TID=Hs.22216.0 /TIER=Stack /STK=18 /UG=Hs.22216 /LL=5466 /UG_GENE=PPARAL /UG_TITLE=peroxisome proliferative activated receptor, alpha-like	2.38	293.05	0.000161
1553186_x_at	RAS and EF hand domain containing	NM_152573	158158	gb:NM_152573.1 /DB_XREF=gi:22749180 /TID=Hs2.351442.1 /CNT=9 /FEA=FLmRNA /TIER=FL /STK=1 /LL=158158 /UG_GENE=FLJ31614 /UG=Hs.351442 /UG_TITLE=hypothetical protein FLJ31614 /DEF=Homo sapiens hypothetical protein FLJ31614 (FLJ31614), mRNA. /FL=gb:NM_152573.1	2.38	758.9	0.004737
202664_at	Wiskott-Aldrich syndrome protein interacting protein	AW058622	7456	gb:AW058622 /DB_XREF=gi:5934261 /DB_XREF=wy59c01.x1 /CLONE=IMAGE:2552832 /FEA=FLmRNA /CNT=163 /TID=Hs.24143.0 /TIER=Stack /STK=62 /UG=Hs.24143 /LL=7456 /UG_GENE=WASPIP /UG_TITLE=Wiskott-Aldrich syndrome protein interacting protein /FL=gb:NM_003387.2	2.37	777.29	0.001876
238115_at	gb:T03492 /DB_XREF=gi:314732 /DB_XREF=IB372 /CLONE=IB372 /FEA=EST /CNT=7 /TID=Hs.4845.0 /TIER=ConsEnd /STK=7 /UG=Hs.4845 /UG_TITLE=ESTs	T03492		gb:T03492 /DB_XREF=gi:314732 /DB_XREF=IB372 /CLONE=IB372 /FEA=EST /CNT=7 /TID=Hs.4845.0 /TIER=ConsEnd /STK=7 /UG=Hs.4845 /UG_TITLE=ESTs	2.37	100.52	5.9e-05
211980_at	collagen, type IV, alpha 1	AI922605	1282	gb:AI922605 /DB_XREF=gi:5658569 /DB_XREF=wm90c05.x1 /CLONE=IMAGE:2443208 /FEA=FLmRNA /CNT=492 /TID=Hs.119129.0 /TIER=Stack /STK=55 /UG=Hs.119129 /LL=1282 /UG_GENE=COL4A1 /UG_TITLE=collagen, type IV, alpha 1 /FL=gb:NM_001845.1	2.36	671.77	0.000137
212350_at	TBC1 (tre-2/USP6, BUB2, cdc16) domain family, member 1	AB029031	23216	gb:AB029031.1 /DB_XREF=gi:5689552 /GEN=KIAA1108 /FEA=mRNA /CNT=184 /TID=Hs.278586.1 /TIER=Stack /STK=66 /UG=Hs.278586 /LL=23216 /DEF=Homo sapiens mRNA for KIAA1108 protein, partial cds. /PROD=KIAA1108 protein	2.36	244.83	1e-06
1555989_at	Dishevelled associated activator of morphogenesis 1	AA890373	23002	gb:AA890373 /DB_XREF=gi:3017252 /DB_XREF=ak13e07.s1 /CLONE=IMAGE:1405860 /TID=Hs2.356537.1 /CNT=10 /FEA=mRNA /TIER=Stack /STK=9 /UG=Hs.356537 /UG_TITLE=Homo sapiens mRNA; cDNA DKFZp564M243 (from clone DKFZp564M243)	2.36	140.48	0.001952
203044_at	carbohydrate (chondroitin) synthase 1	NM_014918	22856	gb:NM_014918.1 /DB_XREF=gi:7662433 /GEN=KIAA0990 /FEA=FLmRNA /CNT=121 /TID=Hs.110488.0 /TIER=FL+Stack /STK=8 /UG=Hs.110488 /LL=22856 /DEF=Homo sapiens KIAA0990 protein (KIAA0990), mRNA. /PROD=KIAA0990 protein /FL=gb:AB023207.1 gb:NM_014918.1	2.35	1135.93	5e-06
204057_at	gb:AI073984 /DB_XREF=gi:3400628 /DB_XREF=oy66c05.x1 /CLONE=IMAGE:1670792 /FEA=FLmRNA /CNT=90 /TID=Hs.14453.0 /TIER=Stack /STK=45 /UG=Hs.14453 /LL=3394 /UG_GENE=ICSBP1 /UG_TITLE=interferon consensus sequence binding protein 1 /FL=gb:NM_002163.1 gb:M91196.1	AI073984		gb:AI073984 /DB_XREF=gi:3400628 /DB_XREF=oy66c05.x1 /CLONE=IMAGE:1670792 /FEA=FLmRNA /CNT=90 /TID=Hs.14453.0 /TIER=Stack /STK=45 /UG=Hs.14453 /LL=3394 /UG_GENE=ICSBP1 /UG_TITLE=interferon consensus sequence binding protein 1 /FL=gb:NM_002163.1 gb:M91196.1	2.35	304.52	0.003697
205990_s_at	wingless-type MMTV integration site family, member 5A	NM_003392	7474	gb:NM_003392.1 /DB_XREF=gi:4507928 /GEN=WNT5A /FEA=FLmRNA /CNT=30 /TID=Hs.152213.0 /TIER=FL /STK=0 /UG=Hs.152213 /LL=7474 /DEF=Homo sapiens wingless-type MMTV integration site family, member 5A (WNT5A), mRNA. /PROD=wingless-type MMTV integration site family,member 5A /FL=gb:NM_003392.1 gb:L20861.1	2.35	419.16	0.001455
201464_x_at	v-jun sarcoma virus 17 oncogene homolog (avian)	BG491844	3725	gb:BG491844 /DB_XREF=gi:13453356 /DB_XREF=602535931T1 /CLONE=IMAGE:4684998 /FEA=FLmRNA /CNT=376 /TID=Hs.78465.0 /TIER=Stack /STK=10 /UG=Hs.78465 /LL=3725 /UG_GENE=JUN /UG_TITLE=v-jun avian sarcoma virus 17 oncogene homolog /FL=gb:NM_002228.2 gb:BC002646.1	2.34	1176.15	6.2e-05
204917_s_at	myeloid/lymphoid or mixed-lineage leukemia (trithorax homolog, Drosophila); translocated to, 3	AV756536	4300	gb:AV756536 /DB_XREF=gi:10914384 /DB_XREF=AV756536 /CLONE=BMFAYD08 /FEA=FLmRNA /CNT=50 /TID=Hs.404.0 /TIER=Stack /STK=12 /UG=Hs.404 /LL=4300 /UG_GENE=MLLT3 /UG_TITLE=myeloidlymphoid or mixed-lineage leukemia (trithorax (Drosophila) homolog); translocated to, 3 /FL=gb:L13744.1 gb:NM_004529.1	2.34	112.11	0.000323
212865_s_at	Collagen, type XIV, alpha 1 (undulin)	BF449063	7373	gb:BF449063 /DB_XREF=gi:11515232 /DB_XREF=7o64f12.x1 /CLONE=IMAGE:3579023 /FEA=mRNA /CNT=105 /TID=Hs.36131.0 /TIER=Stack /STK=40 /UG=Hs.36131 /LL=7373 /UG_GENE=COL14A1 /UG_TITLE=collagen, type XIV, alpha 1 (undulin)	2.34	256.03	1.4e-05
228423_at	gb:AI887898 /DB_XREF=gi:5593062 /DB_XREF=tk14b05.x1 /CLONE=IMAGE:2150961 /FEA=EST /CNT=18 /TID=Hs.94122.0 /TIER=Stack /STK=17 /UG=Hs.94122 /UG_TITLE=ESTs	AI887898		gb:AI887898 /DB_XREF=gi:5593062 /DB_XREF=tk14b05.x1 /CLONE=IMAGE:2150961 /FEA=EST /CNT=18 /TID=Hs.94122.0 /TIER=Stack /STK=17 /UG=Hs.94122 /UG_TITLE=ESTs	2.34	279.07	0.000655
232843_s_at	dedicator of cytokinesis 8	AL161725	81704	gb:AL161725 /DB_XREF=gi:10045359 /FEA=DNA_2 /CNT=4 /TID=Hs.171118.1 /TIER=ConsEnd /STK=0 /UG=Hs.171118 /LL=81704 /UG_GENE=FLJ00026 /UG_TITLE=hypothetical protein FLJ00026 /DEF=Human DNA sequence from clone RP11-165F24 on chromosome 9. Contains the 3 end of the gene for a novel protein (similar to Drosophila CG6630 and CG11376, KIAA1058, rat TRG), an RPL12 (60S ribosomal protein L12) pseudogene, E…	2.34	273.42	0.00031
244646_at	gb:AW972881 /DB_XREF=gi:8162727 /DB_XREF=EST384976 /FEA=EST /CNT=5 /TID=Hs.276507.0 /TIER=ConsEnd /STK=0 /UG=Hs.276507 /UG_TITLE=ESTs	AW972881		gb:AW972881 /DB_XREF=gi:8162727 /DB_XREF=EST384976 /FEA=EST /CNT=5 /TID=Hs.276507.0 /TIER=ConsEnd /STK=0 /UG=Hs.276507 /UG_TITLE=ESTs	2.34	150.23	1e-06
204588_s_at	solute carrier family 7 (cationic amino acid transporter, y+ system), member 7	NM_003982	9056	gb:NM_003982.1 /DB_XREF=gi:4507054 /GEN=SLC7A7 /FEA=FLmRNA /CNT=88 /TID=Hs.194693.0 /TIER=FL+Stack /STK=26 /UG=Hs.194693 /LL=9056 /DEF=Homo sapiens solute carrier family 7 (cationic amino acid transporter, y+ system), member 7 (SLC7A7), mRNA. /PROD=solute carrier family 7 (cationic amino acidtransporter, y+ system), member 7 /FL=gb:NM_003982.1 gb:AF092032.1 gb:AB011263.1 gb:BC003062.1	2.33	132.52	0.001439
209172_s_at	centromere protein F, 350/400ka (mitosin) /// centromere protein F, 350/400ka (mitosin)	U30872	1063	gb:U30872.1 /DB_XREF=gi:1000093 /FEA=FLmRNA /CNT=175 /TID=Hs.77204.2 /TIER=FL+Stack /STK=11 /UG=Hs.77204 /LL=1063 /UG_GENE=CENPF /DEF=Human mitosin mRNA, complete cds. /PROD=mitosin /FL=gb:U30872.1	2.33	154.67	0.000649
235609_at	gb:BF056791 /DB_XREF=gi:10810687 /DB_XREF=7k09e12.x1 /CLONE=IMAGE:3443830 /FEA=EST /CNT=11 /TID=Hs.87507.0 /TIER=ConsEnd /STK=6 /UG=Hs.87507 /UG_TITLE=ESTs	BF056791		gb:BF056791 /DB_XREF=gi:10810687 /DB_XREF=7k09e12.x1 /CLONE=IMAGE:3443830 /FEA=EST /CNT=11 /TID=Hs.87507.0 /TIER=ConsEnd /STK=6 /UG=Hs.87507 /UG_TITLE=ESTs	2.33	269.08	9e-06
202969_at	Dual-specificity tyrosine-(Y)-phosphorylation regulated kinase 2	AI216690	8445	gb:AI216690 /DB_XREF=gi:3785731 /DB_XREF=qg66h07.x1 /CLONE=IMAGE:1840189 /FEA=FLmRNA /CNT=129 /TID=Hs.173135.1 /TIER=Stack /STK=19 /UG=Hs.173135 /LL=8445 /UG_GENE=DYRK2 /UG_TITLE=dual-specificity tyrosine-(Y)-phosphorylation regulated kinase 2 /FL=gb:NM_006482.1	2.32	189.45	0.001726
206580_s_at	EGF-containing fibulin-like extracellular matrix protein 2	NM_016938	30008	gb:NM_016938.1 /DB_XREF=gi:8393298 /GEN=EFEMP2 /FEA=FLmRNA /CNT=16 /TID=Hs.6059.0 /TIER=FL+Stack /STK=10 /UG=Hs.6059 /LL=30008 /DEF=Homo sapiens EGF-containing fibulin-like extracellular matrix protein 2 (EFEMP2), mRNA. /PROD=EGF-containing fibulin-like extracellular matrixprotein 2 /FL=gb:NM_016938.1 gb:AF093119.1 gb:AF109121.1	2.32	459.06	4e-06
213422_s_at	hypothetical protein MGC3047	AW888223	84308	gb:AW888223 /DB_XREF=gi:8050234 /DB_XREF=MXRA8 /CLONE=Incyte 3948614 /FEA=mRNA /CNT=50 /TID=Hs.59384.1 /TIER=Stack /STK=13 /UG=Hs.59384 /UG_TITLE=Homo sapiens mRNA; cDNA DKFZp586E2023 (from clone DKFZp586E2023)	2.32	564.36	0.003189
218641_at	hypothetical protein MGC3032	NM_023941	65998	gb:NM_023941.1 /DB_XREF=gi:13027613 /GEN=MGC3032 /FEA=FLmRNA /CNT=109 /TID=Hs.300383.0 /TIER=FL+Stack /STK=63 /UG=Hs.300383 /LL=65998 /DEF=Homo sapiens hypothetical protein MGC3032 (MGC3032), mRNA. /PROD=hypothetical protein MGC3032 /FL=gb:BC000572.1 gb:NM_023941.1	2.32	289.95	0.000196
223391_at	sphingosine-1-phosphate phosphatase 1	BE880703	81537	gb:BE880703 /DB_XREF=gi:10329479 /DB_XREF=601490317F1 /CLONE=IMAGE:3892493 /FEA=FLmRNA /CNT=70 /TID=Hs.24678.0 /TIER=Stack /STK=21 /UG=Hs.24678 /LL=81537 /UG_GENE=LOC81537 /UG_TITLE=sphingosine-1-phosphatase /FL=gb:AF349315.1	2.32	355.45	0.00011
227945_at	TBC1 (tre-2/USP6, BUB2, cdc16) domain family, member 1	BE882538	23216	gb:BE882538 /DB_XREF=gi:10331314 /DB_XREF=601507281F1 /CLONE=IMAGE:3908661 /FEA=EST /CNT=36 /TID=Hs.27356.0 /TIER=Stack /STK=32 /UG=Hs.27356 /UG_TITLE=ESTs	2.32	105.33	0.007141
228754_at	gb:BG150485 /DB_XREF=gi:12662515 /DB_XREF=7k01g03.x1 /CLONE=IMAGE:3443140 /FEA=mRNA /CNT=23 /TID=Hs.296770.0 /TIER=Stack /STK=17 /UG=Hs.296770 /LL=80852 /UG_GENE=KIAA1719 /UG_TITLE=KIAA1719 protein	BG150485		gb:BG150485 /DB_XREF=gi:12662515 /DB_XREF=7k01g03.x1 /CLONE=IMAGE:3443140 /FEA=mRNA /CNT=23 /TID=Hs.296770.0 /TIER=Stack /STK=17 /UG=Hs.296770 /LL=80852 /UG_GENE=KIAA1719 /UG_TITLE=KIAA1719 protein	2.32	740.76	8.9e-05
242626_at	gb:BF696216 /DB_XREF=gi:11981624 /DB_XREF=602124536F1 /CLONE=IMAGE:4281632 /FEA=EST /CNT=5 /TID=Hs.188724.0 /TIER=ConsEnd /STK=0 /UG=Hs.188724 /UG_TITLE=ESTs	BF696216		gb:BF696216 /DB_XREF=gi:11981624 /DB_XREF=602124536F1 /CLONE=IMAGE:4281632 /FEA=EST /CNT=5 /TID=Hs.188724.0 /TIER=ConsEnd /STK=0 /UG=Hs.188724 /UG_TITLE=ESTs	2.32	159.35	0.005029
201911_s_at	FERM, RhoGEF (ARHGEF) and pleckstrin domain protein 1 (chondrocyte-derived)	NM_005766	10160	gb:NM_005766.1 /DB_XREF=gi:5031632 /GEN=FARP1 /FEA=FLmRNA /CNT=244 /TID=Hs.183738.0 /TIER=FL /STK=0 /UG=Hs.183738 /LL=10160 /DEF=Homo sapiens FERM, RhoGEF (ARHGEF) and pleckstrin domain protein 1 (chondrocyte-derived) (FARP1), mRNA. /PROD=FERM, RhoGEF, and pleckstrin domain protein 1 /FL=gb:NM_005766.1 gb:AB008430.1	2.31	183.31	0.000315
203705_s_at	frizzled homolog 7 (Drosophila)	AI333651	8324	gb:AI333651 /DB_XREF=gi:4070210 /DB_XREF=qq08e12.x1 /CLONE=IMAGE:1931950 /FEA=FLmRNA /CNT=85 /TID=Hs.173859.0 /TIER=Stack /STK=15 /UG=Hs.173859 /LL=8324 /UG_GENE=FZD7 /UG_TITLE=frizzled (Drosophila) homolog 7 /FL=gb:AB017365.1 gb:NM_003507.1 gb:AB010881.1	2.31	362.11	8.5e-05
204415_at	interferon, alpha-inducible protein (clone IFI-6-16)	NM_022873	2537	gb:NM_022873.1 /DB_XREF=gi:13259549 /GEN=G1P3 /FEA=FLmRNA /CNT=63 /TID=Hs.265827.0 /TIER=FL+Stack /STK=21 /UG=Hs.265827 /LL=2537 /DEF=Homo sapiens interferon, alpha-inducible protein (clone IFI-6-16) (G1P3), transcript variant 3, mRNA. /PROD=interferon induced 6-16 protein, isoform c /FL=gb:NM_002038.2 gb:NM_022873.1 gb:NM_022872.1	2.31	681.26	0.001476
205488_at	granzyme A (granzyme 1, cytotoxic T-lymphocyte-associated serine esterase 3) /// granzyme A (granzyme 1, cytotoxic T-lymphocyte-associated serine esterase 3)	NM_006144	3001	gb:NM_006144.2 /DB_XREF=gi:6996012 /GEN=GZMA /FEA=FLmRNA /CNT=46 /TID=Hs.90708.0 /TIER=FL+Stack /STK=36 /UG=Hs.90708 /LL=3001 /DEF=Homo sapiens granzyme A (granzyme 1, cytotoxic T-lymphocyte-associated serine esterase 3) (GZMA), mRNA. /PROD=granzyme A precursor /FL=gb:NM_006144.2 gb:M18737.1	2.31	103.21	0.015358
217028_at	chemokine (C-X-C motif) receptor 4	AJ224869	7852	gb:AJ224869 /DB_XREF=gi:3059119 /FEA=DNA /CNT=1 /TID=Hs.89414.1 /TIER=ConsEnd /STK=0 /UG=Hs.89414 /LL=7852 /UG_GENE=CXCR4 /UG_TITLE=chemokine (C-X-C motif), receptor 4 (fusin) /DEF=Homo sapiens CXCR4 gene encoding receptor CXCR4	2.31	335.49	0.014893
225292_at	collagen, type XXVII, alpha 1	AU145229	85301	gb:AU145229 /DB_XREF=gi:11006750 /DB_XREF=AU145229 /CLONE=HEMBA1004247 /FEA=mRNA /CNT=129 /TID=Hs.284394.1 /TIER=Stack /STK=10 /UG=Hs.284394 /LL=718 /UG_GENE=C3 /UG_TITLE=complement component 3	2.31	167.01	4e-06
235924_at	CDNA FLJ42287 fis, clone TLIVE2005866	N73742		gb:N73742 /DB_XREF=gi:1231027 /DB_XREF=za61d02.s1 /CLONE=IMAGE:297027 /FEA=EST /CNT=8 /TID=Hs.36288.0 /TIER=ConsEnd /STK=7 /UG=Hs.36288 /UG_TITLE=ESTs	2.31	132.04	0.000419
202157_s_at	CUG triplet repeat, RNA binding protein 2	U69546	10659	gb:U69546.1 /DB_XREF=gi:1568642 /GEN=BRUNOL3 /FEA=FLmRNA /CNT=192 /TID=Hs.211610.0 /TIER=FL+Stack /STK=28 /UG=Hs.211610 /LL=10659 /DEF=Homo sapiens RNA-binding protein BRUNOL3 (BRUNOL3) mRNA, complete cds. /PROD=RNA-binding protein BRUNOL3 /FL=gb:AF090694.1 gb:AF036956.1 gb:U69546.1 gb:NM_006561.1	2.3	965.69	5e-06
203717_at	dipeptidylpeptidase 4 (CD26, adenosine deaminase complexing protein 2)	NM_001935	1803	gb:NM_001935.1 /DB_XREF=gi:4503366 /GEN=DPP4 /FEA=FLmRNA /CNT=186 /TID=Hs.44926.0 /TIER=FL+Stack /STK=67 /UG=Hs.44926 /LL=1803 /DEF=Homo sapiens dipeptidylpeptidase IV (CD26, adenosine deaminase complexing protein 2) (DPP4), mRNA. /PROD=dipeptidylpeptidase IV (CD26, adenosinedeaminase complexing protein 2) /FL=gb:NM_001935.1 gb:M80536.1	2.3	373.33	0.000817
213183_s_at	gb:N95363 /DB_XREF=gi:1267635 /DB_XREF=zb71b11.s1 /CLONE=IMAGE:309021 /FEA=EST /CNT=286 /TID=Hs.106070.2 /TIER=Stack /STK=217 /UG=Hs.106070 /LL=1028 /UG_GENE=CDKN1C /UG_TITLE=cyclin-dependent kinase inhibitor 1C (p57, Kip2)	N95363		gb:N95363 /DB_XREF=gi:1267635 /DB_XREF=zb71b11.s1 /CLONE=IMAGE:309021 /FEA=EST /CNT=286 /TID=Hs.106070.2 /TIER=Stack /STK=217 /UG=Hs.106070 /LL=1028 /UG_GENE=CDKN1C /UG_TITLE=cyclin-dependent kinase inhibitor 1C (p57, Kip2)	2.3	529.79	0.010028
228370_at	SNRPN upstream reading frame	BF114870	6638	gb:BF114870 /DB_XREF=gi:10984346 /DB_XREF=7i87g09.x1 /CLONE=IMAGE:3341728 /FEA=EST /CNT=23 /TID=Hs.58606.1 /TIER=Stack /STK=11 /UG=Hs.58606 /LL=8926 /UG_GENE=SNURF /UG_TITLE=SNRPN upstream reading frame	2.3	222.69	0.009891
230102_at	gb:AW206458 /DB_XREF=gi:6505954 /DB_XREF=UI-H-BI1-afg-h-01-0-UI.s1 /CLONE=IMAGE:2722008 /FEA=EST /CNT=13 /TID=Hs.43697.2 /TIER=Stack /STK=9 /UG=Hs.43697 /LL=2119 /UG_GENE=ETV5 /UG_TITLE=ets variant gene 5 (ets-related molecule)	AW206458		gb:AW206458 /DB_XREF=gi:6505954 /DB_XREF=UI-H-BI1-afg-h-01-0-UI.s1 /CLONE=IMAGE:2722008 /FEA=EST /CNT=13 /TID=Hs.43697.2 /TIER=Stack /STK=9 /UG=Hs.43697 /LL=2119 /UG_GENE=ETV5 /UG_TITLE=ets variant gene 5 (ets-related molecule)	2.3	162.5	0.000973
235692_at	FLJ16518 protein	AW024527	389840	gb:AW024527 /DB_XREF=gi:5878057 /DB_XREF=wv04h07.x1 /CLONE=IMAGE:2528605 /FEA=EST /CNT=9 /TID=Hs.31922.0 /TIER=ConsEnd /STK=0 /UG=Hs.31922 /UG_TITLE=ESTs	2.3	134.7	0.000627
236265_at	Homo sapiens, clone IMAGE:3887266, mRNA	BF438799		gb:BF438799 /DB_XREF=gi:11451316 /DB_XREF=nab54b05.x1 /CLONE=IMAGE:3269696 /FEA=EST /CNT=10 /TID=Hs.88013.0 /TIER=ConsEnd /STK=1 /UG=Hs.88013 /UG_TITLE=ESTs	2.3	371.99	3e-06
244741_s_at	Hypothetical protein MGC9913	BE855713	386759	gb:BE855713 /DB_XREF=gi:10368199 /DB_XREF=7g08d09.x1 /CLONE=IMAGE:3305873 /FEA=EST /CNT=6 /TID=Hs.23133.1 /TIER=ConsEnd /STK=2 /UG=Hs.23133 /UG_TITLE=ESTs, Weakly similar to A33569 alcohol sulfotransferase (R.norvegicus)	2.3	191.31	0.007733
201910_at	FERM, RhoGEF (ARHGEF) and pleckstrin domain protein 1 (chondrocyte-derived)	BF213279	10160	gb:BF213279 /DB_XREF=gi:11106865 /DB_XREF=601844779F1 /CLONE=IMAGE:4070203 /FEA=FLmRNA /CNT=244 /TID=Hs.183738.0 /TIER=Stack /STK=68 /UG=Hs.183738 /LL=10160 /UG_GENE=FARP1 /UG_TITLE=FERM, RhoGEF (ARHGEF) and pleckstrin domain protein 1 (chondrocyte-derived) /FL=gb:NM_005766.1 gb:AB008430.1	2.29	323.42	0.000136
226069_at	prickle-like 1 (Drosophila)	AA404269	144165	gb:AA404269 /DB_XREF=gi:2058993 /DB_XREF=zv63d03.s1 /CLONE=IMAGE:758309 /FEA=EST /CNT=65 /TID=Hs.6786.0 /TIER=Stack /STK=11 /UG=Hs.6786 /UG_TITLE=ESTs	2.29	124.83	0.001707
229811_at	gb:AI307745 /DB_XREF=gi:4002349 /DB_XREF=tb24f05.x1 /CLONE=IMAGE:2055297 /FEA=EST /CNT=12 /TID=Hs.97282.0 /TIER=Stack /STK=12 /UG=Hs.97282 /UG_TITLE=ESTs	AI307745		gb:AI307745 /DB_XREF=gi:4002349 /DB_XREF=tb24f05.x1 /CLONE=IMAGE:2055297 /FEA=EST /CNT=12 /TID=Hs.97282.0 /TIER=Stack /STK=12 /UG=Hs.97282 /UG_TITLE=ESTs	2.29	226.49	6.2e-05
203299_s_at	adaptor-related protein complex 1, sigma 2 subunit	AF251295	8905	gb:AF251295.1 /DB_XREF=gi:12005731 /FEA=FLmRNA /CNT=129 /TID=Hs.40368.0 /TIER=FL+Stack /STK=17 /UG=Hs.40368 /LL=8905 /UG_GENE=AP1S2 /DEF=Homo sapiens DC22 mRNA, complete cds. /PROD=DC22 /FL=gb:BC001117.1 gb:AB015320.1 gb:AF251295.1 gb:NM_003916.1	2.28	251.69	1e-06
219507_at	BM-011 protein	NM_016625	51319	gb:NM_016625.1 /DB_XREF=gi:7706163 /GEN=LOC51319 /FEA=FLmRNA /CNT=30 /TID=Hs.191381.0 /TIER=FL /STK=1 /UG=Hs.191381 /LL=51319 /DEF=Homo sapiens hypothetical protein (LOC51319), mRNA. /PROD=hypothetical protein /FL=gb:NM_016625.1 gb:AF208853.1	2.28	381.77	0.000241
226820_at	FLJ25476 protein	W72455	149076	gb:W72455 /DB_XREF=gi:1382442 /DB_XREF=zd67e07.s1 /CLONE=IMAGE:345732 /FEA=EST /CNT=38 /TID=Hs.21732.0 /TIER=Stack /STK=15 /UG=Hs.21732 /UG_TITLE=ESTs	2.28	630.56	5e-06
229819_at	alpha-1-B glycoprotein	AI022193	1	gb:AI022193 /DB_XREF=gi:3239546 /DB_XREF=ow92f09.x1 /CLONE=IMAGE:1654313 /FEA=EST /CNT=13 /TID=Hs.41997.0 /TIER=Stack /STK=9 /UG=Hs.41997 /LL=1 /UG_GENE=A1BG /UG_TITLE=alpha-1-B glycoprotein	2.28	149.5	3e-06
210845_s_at	plasminogen activator, urokinase receptor	U08839	5329	gb:U08839.1 /DB_XREF=gi:517197 /FEA=FLmRNA /CNT=4 /TID=Hs.179657.1 /TIER=FL /STK=0 /UG=Hs.179657 /LL=5329 /UG_GENE=PLAUR /DEF=Human urokinase-type plasminogen activator receptor mRNA, complete cds. /PROD=urokinase-type plasminogen activator receptor /FL=gb:U08839.1	2.27	220.3	8.3e-05
220330_s_at	SAM domain, SH3 domain and nuclear localisation signals, 1	NM_022136	64092	gb:NM_022136.1 /DB_XREF=gi:11545870 /GEN=SAMSN1 /FEA=FLmRNA /CNT=9 /TID=Hs.24633.0 /TIER=FL /STK=0 /UG=Hs.24633 /LL=64092 /DEF=Homo sapiens SAM domain, SH3 domain and nuclear localisation signals, 1 (SAMSN1), mRNA. /PROD=SAM domain, SH3 domain and nuclear localisationsignals, 1 /FL=gb:AF222927.1 gb:NM_022136.1	2.27	130.97	0.025063
225246_at	stromal interaction molecule 2	T97323	57620	gb:T97323 /DB_XREF=gi:746668 /DB_XREF=ye57b07.s1 /CLONE=IMAGE:121813 /FEA=mRNA /CNT=107 /TID=Hs.278894.0 /TIER=Stack /STK=13 /UG=Hs.278894 /LL=57620 /UG_GENE=KIAA1482 /UG_TITLE=KIAA1482 protein	2.27	117.21	0.005366
238183_at	gb:AI632259 /DB_XREF=gi:4683589 /DB_XREF=tt20g10.x1 /CLONE=IMAGE:2241378 /FEA=EST /CNT=7 /TID=Hs.184073.0 /TIER=ConsEnd /STK=7 /UG=Hs.184073 /UG_TITLE=ESTs	AI632259		gb:AI632259 /DB_XREF=gi:4683589 /DB_XREF=tt20g10.x1 /CLONE=IMAGE:2241378 /FEA=EST /CNT=7 /TID=Hs.184073.0 /TIER=ConsEnd /STK=7 /UG=Hs.184073 /UG_TITLE=ESTs	2.27	104.03	0.000498
238712_at	gb:BF801735 /DB_XREF=gi:12130724 /DB_XREF=IL5-CI0001-281000-191-h05 /FEA=EST /CNT=8 /TID=Hs.181574.0 /TIER=ConsEnd /STK=0 /UG=Hs.181574 /UG_TITLE=ESTs	BF801735		gb:BF801735 /DB_XREF=gi:12130724 /DB_XREF=IL5-CI0001-281000-191-h05 /FEA=EST /CNT=8 /TID=Hs.181574.0 /TIER=ConsEnd /STK=0 /UG=Hs.181574 /UG_TITLE=ESTs	2.27	187.95	0.000834
243463_s_at	gb:AA417878 /DB_XREF=gi:2079724 /DB_XREF=zv05f09.s1 /CLONE=IMAGE:752777 /FEA=EST /CNT=3 /TID=Hs.48401.1 /TIER=ConsEnd /STK=3 /UG=Hs.48401 /UG_TITLE=ESTs, Weakly similar to ALU8_HUMAN ALU SUBFAMILY SX SEQUENCE CONTAMINATION WARNING ENTRY (H.sapiens)	AA417878		gb:AA417878 /DB_XREF=gi:2079724 /DB_XREF=zv05f09.s1 /CLONE=IMAGE:752777 /FEA=EST /CNT=3 /TID=Hs.48401.1 /TIER=ConsEnd /STK=3 /UG=Hs.48401 /UG_TITLE=ESTs, Weakly similar to ALU8_HUMAN ALU SUBFAMILY SX SEQUENCE CONTAMINATION WARNING ENTRY (H.sapiens)	2.27	133.85	9.9e-05
203875_at	SWI/SNF related, matrix associated, actin dependent regulator of chromatin, subfamily a, member 1	NM_003069	6594	gb:NM_003069.1 /DB_XREF=gi:4507066 /GEN=SMARCA1 /FEA=FLmRNA /CNT=98 /TID=Hs.152292.0 /TIER=FL+Stack /STK=28 /UG=Hs.152292 /LL=6594 /DEF=Homo sapiens SWISNF related, matrix associated, actin dependent regulator of chromatin, subfamily a, member 1 (SMARCA1), mRNA. /PROD=SWISNF related, matrix associated, actindependent regulator of chromatin, subfamily a, member 1 /FL=gb:NM_003069.1 gb:M88163.1	2.26	205.17	2e-06
204967_at	apical protein-like (Xenopus laevis)	NM_001649	357	gb:NM_001649.1 /DB_XREF=gi:4502174 /GEN=APXL /FEA=FLmRNA /CNT=48 /TID=Hs.2391.0 /TIER=FL+Stack /STK=11 /UG=Hs.2391 /LL=357 /DEF=Homo sapiens apical protein, Xenopus laevis-like (APXL), mRNA. /PROD=apical protein, Xenopus laevis-like /FL=gb:NM_001649.1	2.26	337.08	0.006689
205624_at	carboxypeptidase A3 (mast cell)	NM_001870	1359	gb:NM_001870.1 /DB_XREF=gi:4503000 /GEN=CPA3 /FEA=FLmRNA /CNT=28 /TID=Hs.646.0 /TIER=FL+Stack /STK=11 /UG=Hs.646 /LL=1359 /DEF=Homo sapiens carboxypeptidase A3 (mast cell) (CPA3), mRNA. /PROD=mast cell carboxypeptidase A3 precursor /FL=gb:M27717.1 gb:NM_001870.1	2.26	156.92	0.005065
230403_at	CDNA FLJ45905 fis, clone OCBBF3026576	AV723984		gb:AV723984 /DB_XREF=gi:10827923 /DB_XREF=AV723984 /CLONE=HTBAAG07 /FEA=EST /CNT=12 /TID=Hs.7154.0 /TIER=Stack /STK=10 /UG=Hs.7154 /UG_TITLE=ESTs	2.26	166.45	0.00101
221730_at	collagen, type V, alpha 2	NM_000393	1290	gb:NM_000393.1 /DB_XREF=gi:4502958 /GEN=COL5A2 /FEA=FLmRNA /CNT=405 /TID=Hs.82985.0 /TIER=FL+Stack /STK=45 /UG=Hs.82985 /LL=1290 /DEF=Homo sapiens collagen, type V, alpha 2 (COL5A2), mRNA. /PROD=collagen, type V, alpha 2 /FL=gb:NM_000393.1	2.25	198.43	5e-06
235944_at	hemicentin	BF446673	83872	gb:BF446673 /DB_XREF=gi:11511811 /DB_XREF=7q90e09.x1 /CLONE=IMAGE:3705689 /FEA=EST /CNT=10 /TID=Hs.150042.0 /TIER=ConsEnd /STK=1 /UG=Hs.150042 /UG_TITLE=ESTs	2.25	245.53	4.6e-05
1553185_at	RAS and EF hand domain containing	NM_152573	158158	gb:NM_152573.1 /DB_XREF=gi:22749180 /TID=Hs2.351442.1 /CNT=9 /FEA=FLmRNA /TIER=FL /STK=1 /LL=158158 /UG_GENE=FLJ31614 /UG=Hs.351442 /UG_TITLE=hypothetical protein FLJ31614 /DEF=Homo sapiens hypothetical protein FLJ31614 (FLJ31614), mRNA. /FL=gb:NM_152573.1	2.25	749.67	0.005822
212810_s_at	solute carrier family 1 (glutamate/neutral amino acid transporter), member 4	W72527	6509	gb:W72527 /DB_XREF=gi:1382184 /DB_XREF=zd63a09.s1 /CLONE=IMAGE:345304 /FEA=EST /CNT=108 /TID=Hs.286049.2 /TIER=Stack /STK=29 /UG=Hs.286049 /LL=29968 /UG_GENE=PSA /UG_TITLE=phosphoserine aminotransferase	2.24	400.85	0.003778
213182_x_at	cyclin-dependent kinase inhibitor 1C (p57, Kip2)	R78668	1028	gb:R78668 /DB_XREF=gi:854949 /DB_XREF=yi74c04.r1 /CLONE=IMAGE:144966 /FEA=EST /CNT=286 /TID=Hs.106070.2 /TIER=ConsEnd /STK=0 /UG=Hs.106070 /LL=1028 /UG_GENE=CDKN1C /UG_TITLE=cyclin-dependent kinase inhibitor 1C (p57, Kip2)	2.23	154.16	0.001834
224180_x_at	hypothetical protein LOC51057	AF131737	51057	gb:AF131737.1 /DB_XREF=gi:4406546 /FEA=FLmRNA /CNT=1 /TID=Hs.13475.0 /TIER=FL /STK=0 /UG=Hs.13475 /LL=51057 /UG_GENE=LOC51057 /DEF=Homo sapiens clone 24963 mRNA sequence, complete cds. /PROD=Unknown /FL=gb:AF131737.1	2.23	109.61	1.3e-05
225306_s_at	solute carrier family 25, member 29	AI826268	123096	gb:AI826268 /DB_XREF=gi:5446939 /DB_XREF=wk33d06.x1 /CLONE=IMAGE:2417195 /FEA=EST /CNT=108 /TID=Hs.27769.0 /TIER=Stack /STK=69 /UG=Hs.27769 /UG_TITLE=ESTs, Weakly similar to MCAT_HUMAN MITOCHONDRIAL CARNITINEACYLCARNITINE CARRIER PROTEIN (H.sapiens)	2.23	615.9	0.000508
227191_at	gb:AI743744 /DB_XREF=gi:5112032 /DB_XREF=wg53d05.x1 /CLONE=IMAGE:2368809 /FEA=EST /CNT=35 /TID=Hs.23047.1 /TIER=Stack /STK=23 /UG=Hs.23047 /LL=81533 /UG_GENE=CDA08 /UG_TITLE=hypothetical protein CDA08	AI743744		gb:AI743744 /DB_XREF=gi:5112032 /DB_XREF=wg53d05.x1 /CLONE=IMAGE:2368809 /FEA=EST /CNT=35 /TID=Hs.23047.1 /TIER=Stack /STK=23 /UG=Hs.23047 /LL=81533 /UG_GENE=CDA08 /UG_TITLE=hypothetical protein CDA08	2.23	263.46	0.000181
201615_x_at	caldesmon 1	AI685060	800	gb:AI685060 /DB_XREF=gi:4896365 /DB_XREF=wc67a07.x1 /CLONE=IMAGE:2323668 /FEA=FLmRNA /CNT=243 /TID=Hs.325474.0 /TIER=Stack /STK=10 /UG=Hs.325474 /LL=800 /UG_GENE=CALD1 /UG_TITLE=caldesmon 1 /FL=gb:M64110.1 gb:NM_004342.2	2.22	472.94	2e-06
203028_s_at	cytochrome b-245, alpha polypeptide	NM_000101	1535	gb:NM_000101.1 /DB_XREF=gi:4557504 /GEN=CYBA /FEA=FLmRNA /CNT=160 /TID=Hs.68877.0 /TIER=FL+Stack /STK=12 /UG=Hs.68877 /LL=1535 /DEF=Homo sapiens cytochrome b-245, alpha polypeptide (CYBA), mRNA. /PROD=flavocytochrome b-558 alpha polypeptide /FL=gb:NM_000101.1 gb:M21186.1	2.22	660.05	5.6e-05
209290_s_at	nuclear factor I/B	BC001283	4781	gb:BC001283.1 /DB_XREF=gi:12654878 /FEA=FLmRNA /CNT=149 /TID=Hs.33287.1 /TIER=FL+Stack /STK=18 /UG=Hs.33287 /LL=4781 /UG_GENE=NFIB /DEF=Homo sapiens, Similar to nuclear factor IB, clone MGC:5146, mRNA, complete cds. /PROD=Similar to nuclear factor IB /FL=gb:BC001283.1 gb:NM_005596.1 gb:U85193.1	2.22	1385.51	2.6e-05
220620_at	chromosome 1 open reading frame 42	NM_019060	54544	gb:NM_019060.1 /DB_XREF=gi:9506922 /GEN=NICE-1 /FEA=FLmRNA /CNT=12 /TID=Hs.110196.0 /TIER=FL /STK=7 /UG=Hs.110196 /LL=54544 /DEF=Homo sapiens NICE-1 protein (NICE-1), mRNA. /PROD=NICE-1 protein /FL=gb:NM_019060.1	2.22	1123.16	0.024608
226473_at	chromobox homolog 2 (Pc class homolog, Drosophila)	BE514414	876	gb:BE514414 /DB_XREF=gi:9721627 /DB_XREF=601315624F1 /CLONE=IMAGE:3634421 /FEA=mRNA /CNT=47 /TID=Hs.103305.0 /TIER=Stack /STK=24 /UG=Hs.103305 /UG_TITLE=Homo sapiens mRNA; cDNA DKFZp434B0425 (from clone DKFZp434B0425)	2.22	130.78	2e-06
232231_at	Runt-related transcription factor 2	AL353944	860	gb:AL353944.1 /DB_XREF=gi:7669984 /FEA=mRNA /CNT=13 /TID=Hs.50115.0 /TIER=ConsEnd /STK=7 /UG=Hs.50115 /UG_TITLE=Homo sapiens mRNA; cDNA DKFZp761J1112 (from clone DKFZp761J1112) /DEF=Homo sapiens mRNA; cDNA DKFZp761J1112 (from clone DKFZp761J1112).	2.22	110.14	5e-06
235079_at	gb:AW265065 /DB_XREF=gi:6641881 /DB_XREF=xq60f10.x1 /CLONE=IMAGE:2755051 /FEA=EST /CNT=24 /TID=Hs.285864.0 /TIER=ConsEnd /STK=7 /UG=Hs.285864 /UG_TITLE=ESTs	AW265065		gb:AW265065 /DB_XREF=gi:6641881 /DB_XREF=xq60f10.x1 /CLONE=IMAGE:2755051 /FEA=EST /CNT=24 /TID=Hs.285864.0 /TIER=ConsEnd /STK=7 /UG=Hs.285864 /UG_TITLE=ESTs	2.22	223.69	2.9e-05
225762_x_at	hypothetical protein LOC284801	AL531683	284801	gb:AL531683 /DB_XREF=gi:12795176 /DB_XREF=AL531683 /CLONE=CS0DM008YI01 (3 prime) /FEA=EST /CNT=82 /TID=Hs.155364.0 /TIER=Stack /STK=8 /UG=Hs.155364 /UG_TITLE=ESTs, Weakly similar to PIHUB6 salivary proline-rich protein precursor PRB1 (H.sapiens)	2.21	159.72	8e-06
230291_s_at	gb:T90642 /DB_XREF=gi:719155 /DB_XREF=yd41d05.s1 /CLONE=IMAGE:110793 /FEA=EST /CNT=12 /TID=Hs.326416.1 /TIER=Stack /STK=10 /UG=Hs.326416 /UG_TITLE=Homo sapiens mRNA; cDNA DKFZp564H1916 (from clone DKFZp564H1916)	T90642		gb:T90642 /DB_XREF=gi:719155 /DB_XREF=yd41d05.s1 /CLONE=IMAGE:110793 /FEA=EST /CNT=12 /TID=Hs.326416.1 /TIER=Stack /STK=10 /UG=Hs.326416 /UG_TITLE=Homo sapiens mRNA; cDNA DKFZp564H1916 (from clone DKFZp564H1916)	2.21	683.9	0.00181
242417_at	hypothetical protein LOC283278	AI690465	283278	gb:AI690465 /DB_XREF=gi:4901767 /DB_XREF=tx98b04.x1 /CLONE=IMAGE:2277583 /FEA=EST /CNT=6 /TID=Hs.201661.0 /TIER=ConsEnd /STK=0 /UG=Hs.201661 /UG_TITLE=ESTs	2.21	118.05	0.000899
204784_s_at	myeloid leukemia factor 1	NM_022443	4291	gb:NM_022443.1 /DB_XREF=gi:11967974 /GEN=MLF1 /FEA=FLmRNA /CNT=64 /TID=Hs.85195.0 /TIER=FL /STK=5 /UG=Hs.85195 /LL=4291 /DEF=Homo sapiens myeloid leukemia factor 1 (MLF1), mRNA. /PROD=myeloid leukemia factor 1 /FL=gb:NM_022443.1	2.2	233.03	0.000569
209081_s_at	collagen, type XVIII, alpha 1	NM_030582	80781	gb:NM_030582.1 /DB_XREF=gi:13385619 /GEN=COL18A1 /FEA=FLmRNA /CNT=274 /TID=Hs.78409.0 /TIER=FL+Stack /STK=71 /UG=Hs.78409 /LL=80781 /DEF=Homo sapiens collagen, type XVIII, alpha 1 (COL18A1), mRNA. /PROD=collagen, type XVIII, alpha 1 /FL=gb:AF018081.1 gb:NM_016214.1 gb:NM_030582.1 gb:AF184060.1	2.2	616.46	4e-06
209156_s_at	collagen, type VI, alpha 2	AY029208	1292	gb:AY029208.1 /DB_XREF=gi:13603393 /GEN=COL6A2 /FEA=FLmRNA /CNT=294 /TID=Hs.159263.1 /TIER=FL+Stack /STK=223 /UG=Hs.159263 /LL=1292 /DEF=Homo sapiens type VI collagen alpha 2 chain precursor (COL6A2) mRNA, complete cds, alternatively spliced. /PROD=type VI collagen alpha 2 chain precursor /FL=gb:AY029208.1	2.2	343.97	0.002417
209550_at	necdin homolog (mouse)	U35139	4692	gb:U35139.1 /DB_XREF=gi:1754970 /FEA=FLmRNA /CNT=122 /TID=Hs.50130.0 /TIER=FL+Stack /STK=51 /UG=Hs.50130 /LL=4692 /UG_GENE=NDN /DEF=Human NECDIN related protein mRNA, complete cds. /PROD=NECDIN related protein /FL=gb:U35139.1 gb:NM_002487.2	2.2	418.54	4.6e-05
212012_at	Melanoma associated gene	BF342851	7837	gb:BF342851 /DB_XREF=gi:11289878 /DB_XREF=602015135F1 /CLONE=IMAGE:4150664 /FEA=mRNA /CNT=397 /TID=Hs.118893.0 /TIER=Stack /STK=116 /UG=Hs.118893 /LL=7837 /UG_GENE=D2S448 /UG_TITLE=Melanoma associated gene	2.2	418.91	0.000141
219304_s_at	platelet derived growth factor D	NM_025208	80310	gb:NM_025208.1 /DB_XREF=gi:13376807 /GEN=SCDGF-B /FEA=FLmRNA /CNT=65 /TID=Hs.112885.0 /TIER=FL+Stack /STK=29 /UG=Hs.112885 /LL=80310 /DEF=Homo sapiens spinal cord-derived growth factor-B (SCDGF-B), mRNA. /PROD=spinal cord-derived growth factor-B /FL=gb:AY027517.1 gb:NM_025208.1 gb:AB033832.1 gb:AF113216.1	2.2	169.91	0.005514
220753_s_at	crystallin, lambda 1	NM_015974	51084	gb:NM_015974.1 /DB_XREF=gi:7705743 /GEN=LOC51084 /FEA=FLmRNA /CNT=3 /TID=Hs.108896.0 /TIER=FL /STK=0 /UG=Hs.108896 /LL=51084 /DEF=Homo sapiens lambda-crystallin (LOC51084), mRNA. /PROD=lambda-crystallin /FL=gb:NM_015974.1 gb:AF077049.1	2.2	197.92	0.00015
222619_at	Zinc finger protein 281	AU150752	23528	gb:AU150752 /DB_XREF=gi:11012273 /DB_XREF=AU150752 /CLONE=NT2RP2003522 /FEA=FLmRNA /CNT=100 /TID=Hs.59757.0 /TIER=Stack /STK=17 /UG=Hs.59757 /LL=23528 /UG_GENE=ZNF281 /UG_TITLE=zinc finger protein 281 /FL=gb:NM_012482.1 gb:AF125158.1	2.2	213.98	0.000166
224807_at	KIAA1533	AB040966	57655	gb:AB040966.1 /DB_XREF=gi:7959332 /GEN=KIAA1533 /FEA=mRNA /CNT=154 /TID=Hs.83575.0 /TIER=Stack /STK=77 /UG=Hs.83575 /LL=57655 /DEF=Homo sapiens mRNA for KIAA1533 protein, partial cds. /PROD=KIAA1533 protein	2.2	193.38	1e-05
229553_at	phosphoglucomutase 2-like 1	AA736452	283209	gb:AA736452 /DB_XREF=gi:2767209 /DB_XREF=zh31d02.s1 /CLONE=IMAGE:413667 /FEA=EST /CNT=18 /TID=Hs.13337.0 /TIER=Stack /STK=9 /UG=Hs.13337 /UG_TITLE=ESTs, Weakly similar to unnamed protein product (H.sapiens)	2.2	182.28	0.000879
239294_at	gb:AA810265 /DB_XREF=gi:2879624 /DB_XREF=od14f02.s1 /CLONE=IMAGE:1367931 /FEA=EST /CNT=8 /TID=Hs.122915.0 /TIER=ConsEnd /STK=4 /UG=Hs.122915 /UG_TITLE=ESTs	AA810265		gb:AA810265 /DB_XREF=gi:2879624 /DB_XREF=od14f02.s1 /CLONE=IMAGE:1367931 /FEA=EST /CNT=8 /TID=Hs.122915.0 /TIER=ConsEnd /STK=4 /UG=Hs.122915 /UG_TITLE=ESTs	2.2	107.08	0.024109
205525_at	caldesmon 1	NM_018495	800	gb:NM_018495.3 /DB_XREF=gi:13236500 /GEN=LOC55873 /FEA=FLmRNA /CNT=35 /TID=Hs.283080.0 /TIER=FL /STK=0 /UG=Hs.283080 /LL=55873 /DEF=Homo sapiens NAG22 protein (LOC55873), mRNA. /PROD=NAG22 protein /FL=gb:AF247820.3 gb:NM_018495.3	2.19	105.47	0.000754
225224_at	gb:AL034550 /DB_XREF=gi:9187334 /FEA=mRNA /CNT=127 /TID=Hs.19221.0 /TIER=Stack /STK=49 /UG=Hs.19221 /LL=63890 /UG_GENE=DKFZP566G1424 /UG_TITLE=hypothetical protein DKFZp566G1424 /DEF=Human DNA sequence from clone RP5-1184F4 on chromosome 20q11.1-11.23. Contains the 3 end of gene KIAA0978, two genes for novel proteins similar to nucleolar protein 4 (NOL4) (NOLP), and one or two novel genes. Contai…	AL034550		gb:AL034550 /DB_XREF=gi:9187334 /FEA=mRNA /CNT=127 /TID=Hs.19221.0 /TIER=Stack /STK=49 /UG=Hs.19221 /LL=63890 /UG_GENE=DKFZP566G1424 /UG_TITLE=hypothetical protein DKFZp566G1424 /DEF=Human DNA sequence from clone RP5-1184F4 on chromosome 20q11.1-11.23. Contains the 3 end of gene KIAA0978, two genes for novel proteins similar to nucleolar protein 4 (NOL4) (NOLP), and one or two novel genes. Contai…	2.19	189.98	0.000415
227488_at	hypothetical protein MGC16121	AV728999	84848	gb:AV728999 /DB_XREF=gi:10838420 /DB_XREF=AV728999 /CLONE=HTCALG04 /FEA=EST /CNT=60 /TID=Hs.17649.0 /TIER=Stack /STK=41 /UG=Hs.17649 /UG_TITLE=ESTs	2.19	119.28	2.3e-05
227697_at	suppressor of cytokine signaling 3	AI244908	9021	gb:AI244908 /DB_XREF=gi:3840305 /DB_XREF=qj98g11.x1 /CLONE=IMAGE:1867556 /FEA=EST /CNT=26 /TID=Hs.311405.0 /TIER=Stack /STK=22 /UG=Hs.311405 /UG_TITLE=ESTs	2.19	247.89	0.023447
239545_at	gb:AI335004 /DB_XREF=gi:4071931 /DB_XREF=tb21e09.x1 /CLONE=IMAGE:2055016 /FEA=EST /CNT=4 /TID=Hs.148558.0 /TIER=ConsEnd /STK=4 /UG=Hs.148558 /UG_TITLE=ESTs	AI335004		gb:AI335004 /DB_XREF=gi:4071931 /DB_XREF=tb21e09.x1 /CLONE=IMAGE:2055016 /FEA=EST /CNT=4 /TID=Hs.148558.0 /TIER=ConsEnd /STK=4 /UG=Hs.148558 /UG_TITLE=ESTs	2.19	177.41	6e-05
202391_at	brain abundant, membrane attached signal protein 1	NM_006317	10409	gb:NM_006317.1 /DB_XREF=gi:5453749 /GEN=BASP1 /FEA=FLmRNA /CNT=228 /TID=Hs.79516.0 /TIER=FL+Stack /STK=47 /UG=Hs.79516 /LL=10409 /DEF=Homo sapiens brain acid-soluble protein 1 (BASP1), mRNA. /PROD=brain acid-soluble protein 1 /FL=gb:AF039656.1 gb:NM_006317.1 gb:BC000518.1	2.18	1106.93	1e-06
203685_at	B-cell CLL/lymphoma 2	NM_000633	596	gb:NM_000633.1 /DB_XREF=gi:4557354 /GEN=BCL2 /FEA=FLmRNA /CNT=113 /TID=Hs.79241.1 /TIER=FL+Stack /STK=39 /UG=Hs.79241 /LL=596 /DEF=Homo sapiens B-cell CLLlymphoma 2 (BCL2), nuclear gene encoding mitochondrial protein, transcript variant alpha, mRNA. /PROD=B-cell lymphoma protein 2 alpha /FL=gb:M13994.1 gb:NM_000633.1	2.18	567.47	0.000631
213479_at	neuronal pentraxin II	U26662	4885	gb:U26662.1 /DB_XREF=gi:881933 /GEN=NPTX2 /FEA=mRNA /CNT=49 /TID=Hs.3281.0 /TIER=Stack /STK=22 /UG=Hs.3281 /LL=4885 /DEF=Human neuronal pentraxin II (NPTX2) mRNA, partial cds. /PROD=neuronal pentraxin II	2.18	104.1	0.015457
216941_s_at	TATA box binding protein (TBP)-associated factor, RNA polymerase I, B, 63kDa	AK026521	9014	gb:AK026521.1 /DB_XREF=gi:10439398 /FEA=mRNA /CNT=1 /TID=Hs.121044.0 /TIER=ConsEnd /STK=0 /UG=Hs.121044 /LL=9014 /UG_GENE=TAF1B /UG_TITLE=TATA box binding protein (TBP)-associated factor, RNA polymerase I, B, 63kD /DEF=Homo sapiens cDNA: FLJ22868 fis, clone KAT02340, highly similar to HUMTFSL1C Homo sapiens transcription factor SL1 mRNA.	2.18	157.81	0.000112
227037_at	similar to CG12314 gene product	AA029500	201164	gb:AA029500 /DB_XREF=gi:1497112 /DB_XREF=ze95c08.s1 /CLONE=IMAGE:366734 /FEA=EST /CNT=40 /TID=Hs.31652.0 /TIER=Stack /STK=14 /UG=Hs.31652 /UG_TITLE=ESTs	2.18	113.57	0.00042
201792_at	AE binding protein 1	NM_001129	165	gb:NM_001129.2 /DB_XREF=gi:4755145 /GEN=AEBP1 /FEA=FLmRNA /CNT=208 /TID=Hs.118397.0 /TIER=FL+Stack /STK=78 /UG=Hs.118397 /LL=165 /DEF=Homo sapiens AE-binding protein 1 (AEBP1), mRNA. /PROD=adipocyte enhancer binding protein 1 precursor /FL=gb:AF053944.1 gb:NM_001129.2 gb:D86479.1	2.17	495.69	0.000242
202171_at	zinc finger protein 161	AU146275	7716	gb:AU146275 /DB_XREF=gi:11007796 /DB_XREF=AU146275 /CLONE=HEMBB1000004 /FEA=FLmRNA /CNT=228 /TID=Hs.6557.0 /TIER=Stack /STK=20 /UG=Hs.6557 /LL=7716 /UG_GENE=ZNF161 /UG_TITLE=zinc finger protein 161 /FL=gb:D28118.1 gb:NM_007146.1	2.17	453.15	0
218900_at	cyclin M4	NM_020184	26504	gb:NM_020184.1 /DB_XREF=gi:9910369 /GEN=LOC56939 /FEA=FLmRNA /CNT=62 /TID=Hs.175043.0 /TIER=FL+Stack /STK=26 /UG=Hs.175043 /LL=56939 /DEF=Homo sapiens ancient conserved domain protein 4 (LOC56939), mRNA. /PROD=ancient conserved domain protein 4 /FL=gb:NM_020184.1 gb:AF202777.1	2.17	227.89	3e-06
223343_at	membrane-spanning 4-domains, subfamily A, member 7	AI301935	58475	gb:AI301935 /DB_XREF=gi:3961281 /DB_XREF=qn57a12.x1 /CLONE=IMAGE:1902334 /FEA=FLmRNA /CNT=80 /TID=Hs.11090.0 /TIER=Stack /STK=16 /UG=Hs.11090 /LL=58475 /UG_GENE=MS4A7 /UG_TITLE=membrane-spanning 4-domains, subfamily A, member 7 /FL=gb:NM_021201.1 gb:AB026043.1 gb:AF201951.1 gb:AF309653.1	2.17	143.21	0.009328
226546_at	Transcribed locus, weakly similar to NP_079012.2 gasdermin domain containing 1 [Homo sapiens]	BG477064		gb:BG477064 /DB_XREF=gi:13409343 /DB_XREF=602524421F1 /CLONE=IMAGE:4642660 /FEA=EST /CNT=53 /TID=Hs.90286.0 /TIER=Stack /STK=30 /UG=Hs.90286 /UG_TITLE=ESTs	2.17	144.72	2.5e-05
236016_at	SWI/SNF related, matrix associated, actin dependent regulator of chromatin, subfamily e, member 1	AI702962	6605	gb:AI702962 /DB_XREF=gi:4990862 /DB_XREF=wd91f07.x1 /CLONE=IMAGE:2338981 /FEA=EST /CNT=6 /TID=Hs.127211.0 /TIER=ConsEnd /STK=6 /UG=Hs.127211 /UG_TITLE=ESTs	2.17	112.57	0.000694
1556121_at	Nucleosome assembly protein 1-like 1	AK021751	4673	gb:AK021751.1 /DB_XREF=gi:10432997 /TID=Hs2.419776.1 /CNT=28 /FEA=mRNA /TIER=ConsEnd /STK=5 /UG=Hs.419776 /UG_TITLE=Homo sapiens cDNA FLJ11689 fis, clone HEMBA1004977. /DEF=Homo sapiens cDNA FLJ11689 fis, clone HEMBA1004977.	2.17	322.47	3.2e-05
1568611_at	gb:CA418310 /DB_XREF=gi:24780955 /DB_XREF=UI-H-FH0-bcf-p-01-0-UI.s1 /CLONE=UI-H-FH0-bcf-p-01-0-UI /TID=Hs2.104772.1 /CNT=18 /FEA=mRNA /TIER=Stack /STK=8 /UG=Hs.104772 /UG_TITLE=Homo sapiens, clone IMAGE:3892140, mRNA	CA418310		gb:CA418310 /DB_XREF=gi:24780955 /DB_XREF=UI-H-FH0-bcf-p-01-0-UI.s1 /CLONE=UI-H-FH0-bcf-p-01-0-UI /TID=Hs2.104772.1 /CNT=18 /FEA=mRNA /TIER=Stack /STK=8 /UG=Hs.104772 /UG_TITLE=Homo sapiens, clone IMAGE:3892140, mRNA	2.17	104.61	0.00352
202007_at	nidogen (enactin)	BF940043	4811	gb:BF940043 /DB_XREF=gi:12357363 /DB_XREF=nac66f12.x1 /CLONE=IMAGE:3439271 /FEA=FLmRNA /CNT=231 /TID=Hs.62041.0 /TIER=Stack /STK=12 /UG=Hs.62041 /LL=4811 /UG_GENE=NID /UG_TITLE=nidogen (enactin) /FL=gb:NM_002508.1 gb:M30269.1	2.16	138.93	0.003004
223475_at	CocoaCrisp	AF142573	83690	gb:AF142573.1 /DB_XREF=gi:12002310 /FEA=FLmRNA /CNT=56 /TID=Hs.182364.0 /TIER=FL+Stack /STK=19 /UG=Hs.182364 /DEF=Homo sapiens putative secretory protein precursor, mRNA, complete cds. /PROD=putative secretory protein precursor /FL=gb:AF329197.1 gb:AF142573.1	2.16	212.06	0.002464
226158_at	hypothetical protein LOC339924	AL120021	339924	gb:AL120021 /DB_XREF=gi:5925920 /DB_XREF=DKFZp761H042_r1 /CLONE=DKFZp761H042 /FEA=mRNA /CNT=99 /TID=Hs.4094.0 /TIER=Stack /STK=23 /UG=Hs.4094 /UG_TITLE=Homo sapiens cDNA FLJ14208 fis, clone NT2RP3003264	2.16	170.21	4.2e-05
226989_at	hypothetical protein LOC285705	BE855765	285705	gb:BE855765 /DB_XREF=gi:10367981 /DB_XREF=7g12d02.x1 /CLONE=IMAGE:3306243 /FEA=EST /CNT=47 /TID=Hs.108972.0 /TIER=Stack /STK=32 /UG=Hs.108972 /UG_TITLE=Homo sapiens mRNA; cDNA DKFZp434P228 (from clone DKFZp434P228)	2.16	556.51	0.000596
204286_s_at	phorbol-12-myristate-13-acetate-induced protein 1	NM_021127	5366	gb:NM_021127.1 /DB_XREF=gi:10863922 /GEN=PMAIP1 /FEA=FLmRNA /CNT=69 /TID=Hs.96.0 /TIER=FL+Stack /STK=12 /UG=Hs.96 /LL=5366 /DEF=Homo sapiens phorbol-12-myristate-13-acetate-induced protein 1 (PMAIP1), mRNA. /PROD=phorbol-12-myristate-13-acetate-induced protein1 /FL=gb:NM_021127.1	2.15	269.86	5.7e-05
210074_at	cathepsin L2	AF070448	1515	gb:AF070448.1 /DB_XREF=gi:3228671 /GEN=CTSU /FEA=FLmRNA /CNT=31 /TID=Hs.87417.0 /TIER=FL /STK=0 /UG=Hs.87417 /LL=1515 /DEF=Homo sapiens cathepsin U (CTSU) mRNA, complete cds. /PROD=cathepsin U /FL=gb:NM_001333.1 gb:AB001928.1 gb:AF070448.1	2.15	796.17	0.013519
218469_at	gremlin 1 homolog, cysteine knot superfamily (Xenopus laevis)	NM_013372	26585	gb:NM_013372.1 /DB_XREF=gi:7019348 /GEN=CKTSF1B1 /FEA=FLmRNA /CNT=228 /TID=Hs.40098.0 /TIER=FL+Stack /STK=70 /UG=Hs.40098 /LL=26585 /DEF=Homo sapiens cysteine knot superfamily 1, BMP antagonist 1 (CKTSF1B1), mRNA. /PROD=cysteine knot superfamily 1, BMP antagonist 1 /FL=gb:NM_013372.1 gb:AF110137.2 gb:AF045800.1 gb:AF154054.1	2.15	160.63	0.035915
222848_at	leucine zipper protein FKSG14	BC005400	64105	gb:BC005400.1 /DB_XREF=gi:13529292 /FEA=FLmRNA /CNT=62 /TID=Hs.192843.0 /TIER=FL /STK=0 /UG=Hs.192843 /LL=64105 /UG_GENE=FKSG14 /DEF=Homo sapiens, Similar to leucine zipper protein FKSG14, clone MGC:12540, mRNA, complete cds. /PROD=Similar to leucine zipper protein FKSG14 /FL=gb:NM_022145.1 gb:AY009151.1 gb:BC005400.1	2.15	166.92	0.0013
229983_at	tigger transposable element derived 2	AI610112	166815	gb:AI610112 /DB_XREF=gi:4619279 /DB_XREF=tp13b02.x1 /CLONE=IMAGE:2187627 /FEA=EST /CNT=16 /TID=Hs.58924.0 /TIER=Stack /STK=8 /UG=Hs.58924 /UG_TITLE=ESTs, Weakly similar to JC5594 jerky gene protein homolog (H.sapiens)	2.15	144.34	0.000632
203313_s_at	TGFB-induced factor (TALE family homeobox)	NM_003244	7050	gb:NM_003244.1 /DB_XREF=gi:4507472 /GEN=TGIF /FEA=FLmRNA /CNT=128 /TID=Hs.90077.0 /TIER=FL+Stack /STK=32 /UG=Hs.90077 /LL=7050 /DEF=Homo sapiens TG-interacting factor (TALE family homeobox) (TGIF), mRNA. /PROD=TG-interacting factor (TALE family homeobox) /FL=gb:NM_003244.1 gb:BC000814.1 gb:AF179900.1	2.14	649.16	0
203706_s_at	frizzled homolog 7 (Drosophila)	NM_003507	8324	gb:NM_003507.1 /DB_XREF=gi:4503832 /GEN=FZD7 /FEA=FLmRNA /CNT=85 /TID=Hs.173859.0 /TIER=FL+Stack /STK=24 /UG=Hs.173859 /LL=8324 /DEF=Homo sapiens frizzled (Drosophila) homolog 7 (FZD7), mRNA. /PROD=frizzled 7 /FL=gb:AB017365.1 gb:NM_003507.1 gb:AB010881.1	2.14	584.21	0.000747
203936_s_at	matrix metalloproteinase 9 (gelatinase B, 92kDa gelatinase, 92kDa type IV collagenase)	NM_004994	4318	gb:NM_004994.1 /DB_XREF=gi:4826835 /GEN=MMP9 /FEA=FLmRNA /CNT=130 /TID=Hs.151738.0 /TIER=FL+Stack /STK=42 /UG=Hs.151738 /LL=4318 /DEF=Homo sapiens matrix metalloproteinase 9 (gelatinase B, 92kD gelatinase, 92kD type IV collagenase) (MMP9), mRNA. /PROD=matrix metalloproteinase 9 preproprotein /FL=gb:J05070.1 gb:NM_004994.1	2.14	212.82	0.031512
209465_x_at	pleiotrophin (heparin binding growth factor 8, neurite growth-promoting factor 1)	AL565812	5764	gb:AL565812 /DB_XREF=gi:12917557 /DB_XREF=AL565812 /CLONE=CS0DF008YL14 (3 prime) /FEA=FLmRNA /CNT=158 /TID=Hs.44.1 /TIER=Stack /STK=8 /UG=Hs.44 /LL=5764 /UG_GENE=PTN /UG_TITLE=pleiotrophin (heparin binding growth factor 8, neurite growth-promoting factor 1) /FL=gb:M57399.1	2.14	641.19	0.003082
212448_at	neural precursor cell expressed, developmentally down-regulated 4-like	AB007899	23327	gb:AB007899.1 /DB_XREF=gi:2662158 /GEN=KIAA0439 /FEA=mRNA /CNT=169 /TID=Hs.12017.1 /TIER=Stack /STK=40 /UG=Hs.12017 /LL=23327 /UG_TITLE=homolog of yeast ubiquitin-protein ligase Rsp5; potential epithelial sodium channel regulator /DEF=Homo sapiens KIAA0439 mRNA, partial cds.	2.14	252.19	0.005059
224759_s_at	hypothetical protein MGC17943	AK001731	90488	gb:AK001731.1 /DB_XREF=gi:7023175 /FEA=mRNA /CNT=212 /TID=Hs.106390.0 /TIER=Stack /STK=25 /UG=Hs.106390 /UG_TITLE=Homo sapiens mRNA; cDNA DKFZp586H0924 (from clone DKFZp586H0924) /DEF=Homo sapiens cDNA FLJ10869 fis, clone NT2RP4001677.	2.14	302.75	9e-06
226889_at	WD repeat domain 35	AU151732	57539	gb:AU151732 /DB_XREF=gi:11013253 /DB_XREF=AU151732 /CLONE=NT2RP2005965 /FEA=mRNA /CNT=55 /TID=Hs.145365.0 /TIER=Stack /STK=23 /UG=Hs.145365 /LL=57539 /UG_GENE=KIAA1336 /UG_TITLE=KIAA1336 protein	2.14	192.84	0.001728
232493_at	gb:AK022015.1 /DB_XREF=gi:10433329 /FEA=mRNA /CNT=7 /TID=Hs.98269.0 /TIER=ConsEnd /STK=0 /UG=Hs.98269 /UG_TITLE=Homo sapiens cDNA FLJ11953 fis, clone HEMBB1000883 /DEF=Homo sapiens cDNA FLJ11953 fis, clone HEMBB1000883.	AK022015		gb:AK022015.1 /DB_XREF=gi:10433329 /FEA=mRNA /CNT=7 /TID=Hs.98269.0 /TIER=ConsEnd /STK=0 /UG=Hs.98269 /UG_TITLE=Homo sapiens cDNA FLJ11953 fis, clone HEMBB1000883 /DEF=Homo sapiens cDNA FLJ11953 fis, clone HEMBB1000883.	2.14	141.7	0.002108
204963_at	sarcospan (Kras oncogene-associated gene)	AL136756	8082	gb:AL136756.1 /DB_XREF=gi:12053028 /GEN=DKFZp434B0115 /FEA=FLmRNA /CNT=59 /TID=Hs.183428.0 /TIER=FL+Stack /STK=15 /UG=Hs.183428 /LL=8082 /DEF=Homo sapiens mRNA; cDNA DKFZp434B0115 (from clone DKFZp434B0115); complete cds. /PROD=hypothetical protein /FL=gb:AF016028.2 gb:AL136756.1 gb:NM_005086.2	2.13	182.83	0.000541
206382_s_at	brain-derived neurotrophic factor	NM_001709	627	gb:NM_001709.1 /DB_XREF=gi:4502392 /GEN=BDNF /FEA=FLmRNA /CNT=19 /TID=Hs.56023.0 /TIER=FL /STK=5 /UG=Hs.56023 /LL=627 /DEF=Homo sapiens brain-derived neurotrophic factor (BDNF), mRNA. /PROD=brain-derived neurotrophic factor /FL=gb:NM_001709.1	2.13	121.63	0.001757
202968_s_at	dual-specificity tyrosine-(Y)-phosphorylation regulated kinase 2	Y09216	8445	gb:Y09216.1 /DB_XREF=gi:1666065 /GEN=Dyrk2 /FEA=FLmRNA /CNT=129 /TID=Hs.173135.1 /TIER=Stack /STK=8 /UG=Hs.173135 /LL=8445 /UG_TITLE=dual-specificity tyrosine-(Y)-phosphorylation regulated kinase 2 /DEF=H.sapiens mRNA for protein kinase, Dyrk2. /FL=gb:NM_006482.1	2.12	194.53	2.9e-05
203935_at	activin A receptor, type I	NM_001105	90	gb:NM_001105.2 /DB_XREF=gi:10862690 /GEN=ACVR1 /FEA=FLmRNA /CNT=97 /TID=Hs.150402.0 /TIER=FL+Stack /STK=48 /UG=Hs.150402 /LL=90 /DEF=Homo sapiens activin A receptor, type I (ACVR1), mRNA. /PROD=activin A type I receptor precursor /FL=gb:L02911.1 gb:NM_001105.2	2.12	352.63	1.5e-05
223065_s_at	STARD3 N-terminal like	BC003074	83930	gb:BC003074.1 /DB_XREF=gi:13111773 /FEA=FLmRNA /CNT=219 /TID=Hs.13467.0 /TIER=FL+Stack /STK=47 /UG=Hs.13467 /DEF=Homo sapiens, Similar to steroidogenic acute regulatory protein related, clone MGC:3251, mRNA, complete cds. /PROD=Similar to steroidogenic acute regulatoryprotein related /FL=gb:BC003074.1	2.12	348.69	0
225210_s_at	chromosome 6 open reading frame 119	AW025216	83640	gb:AW025216 /DB_XREF=gi:5878746 /DB_XREF=wu95a05.x1 /CLONE=IMAGE:2527760 /FEA=mRNA /CNT=111 /TID=Hs.80624.1 /TIER=Stack /STK=12 /UG=Hs.80624 /UG_TITLE=Homo sapiens cDNA: FLJ23442 fis, clone HSI00956	2.12	645.5	0.001759
225910_at	gb:BF514723 /DB_XREF=gi:11599902 /DB_XREF=UI-H-BW1-ans-b-05-0-UI.s1 /CLONE=IMAGE:3083097 /FEA=mRNA /CNT=69 /TID=Hs.99437.0 /TIER=Stack /STK=41 /UG=Hs.99437 /UG_TITLE=Homo sapiens mRNA; cDNA DKFZp586G1924 (from clone DKFZp586G1924)	BF514723		gb:BF514723 /DB_XREF=gi:11599902 /DB_XREF=UI-H-BW1-ans-b-05-0-UI.s1 /CLONE=IMAGE:3083097 /FEA=mRNA /CNT=69 /TID=Hs.99437.0 /TIER=Stack /STK=41 /UG=Hs.99437 /UG_TITLE=Homo sapiens mRNA; cDNA DKFZp586G1924 (from clone DKFZp586G1924)	2.12	244.83	1e-06
242960_at	gb:AA721240 /DB_XREF=gi:2737375 /DB_XREF=nz72c06.s1 /CLONE=IMAGE:1301002 /FEA=EST /CNT=5 /TID=Hs.111030.0 /TIER=ConsEnd /STK=1 /UG=Hs.111030 /UG_TITLE=ESTs	AA721240		gb:AA721240 /DB_XREF=gi:2737375 /DB_XREF=nz72c06.s1 /CLONE=IMAGE:1301002 /FEA=EST /CNT=5 /TID=Hs.111030.0 /TIER=ConsEnd /STK=1 /UG=Hs.111030 /UG_TITLE=ESTs	2.12	102.8	0.003049
1560741_at	Ubiquitin protein ligase E3A (human papilloma virus E6-associated protein, Angelman syndrome)	AL832250	7337	gb:AL832250.1 /DB_XREF=gi:21732797 /TID=Hs2.379947.1 /CNT=3 /FEA=mRNA /TIER=ConsEnd /STK=0 /UG=Hs.379947 /UG_TITLE=Homo sapiens mRNA; cDNA DKFZp667A2417 (from clone DKFZp667A2417) /DEF=Homo sapiens mRNA; cDNA DKFZp667A2417 (from clone DKFZp667A2417).	2.12	106.44	0.002598
214463_x_at	histone 1, H4j /// histone 1, H4k	NM_003541	8362 /// 8363	gb:NM_003541.1 /DB_XREF=gi:4504306 /GEN=H4FD /FEA=FLmRNA /CNT=13 /TID=Hs.91031.0 /TIER=FL /STK=0 /UG=Hs.91031 /LL=8362 /DEF=Homo sapiens H4 histone family, member D (H4FD), mRNA. /PROD=H4 histone family, member D /FL=gb:NM_003541.1	2.11	722.95	1.7e-05
215768_at	gb:AL049337.1 /DB_XREF=gi:4500118 /FEA=mRNA /CNT=4 /TID=Hs.132571.0 /TIER=ConsEnd /STK=0 /UG=Hs.132571 /UG_TITLE=Homo sapiens mRNA; cDNA DKFZp564P016 (from clone DKFZp564P016) /DEF=Homo sapiens mRNA; cDNA DKFZp564P016 (from clone DKFZp564P016).	AL049337		gb:AL049337.1 /DB_XREF=gi:4500118 /FEA=mRNA /CNT=4 /TID=Hs.132571.0 /TIER=ConsEnd /STK=0 /UG=Hs.132571 /UG_TITLE=Homo sapiens mRNA; cDNA DKFZp564P016 (from clone DKFZp564P016) /DEF=Homo sapiens mRNA; cDNA DKFZp564P016 (from clone DKFZp564P016).	2.11	297.89	0.016725
227418_at	KIAA1826 protein	AI808746	84437	gb:AI808746 /DB_XREF=gi:5395312 /DB_XREF=wf57f07.x1 /CLONE=IMAGE:2359717 /FEA=EST /CNT=30 /TID=Hs.4842.0 /TIER=Stack /STK=19 /UG=Hs.4842 /UG_TITLE=ESTs	2.11	280.59	0.000109
232098_at	dystonin	AK025142	667	gb:AK025142.1 /DB_XREF=gi:10437600 /FEA=mRNA /CNT=15 /TID=Hs.287669.0 /TIER=ConsEnd /STK=0 /UG=Hs.287669 /UG_TITLE=Homo sapiens cDNA: FLJ21489 fis, clone COL05450 /DEF=Homo sapiens cDNA: FLJ21489 fis, clone COL05450.	2.11	322.55	0.000554
232350_x_at	G protein-coupled receptor 161	AI754926	23432	gb:AI754926 /DB_XREF=gi:5133190 /DB_XREF=cr32g10.x1 /CLONE=HBMSC_cr32g10 /FEA=mRNA /CNT=13 /TID=Hs.271809.0 /TIER=ConsEnd /STK=1 /UG=Hs.271809 /UG_TITLE=Homo sapiens cDNA: FLJ22406 fis, clone HRC08351	2.11	191.05	0.002801
203284_s_at	heparan sulfate 2-O-sulfotransferase 1	AW151887	9653	gb:AW151887 /DB_XREF=gi:6199872 /DB_XREF=xf72c12.x1 /CLONE=IMAGE:2623606 /FEA=FLmRNA /CNT=210 /TID=Hs.169939.0 /TIER=Stack /STK=10 /UG=Hs.169939 /LL=9653 /UG_GENE=HS2ST1 /UG_TITLE=heparan sulfate 2-O-sulfotransferase /FL=gb:NM_012262.2 gb:AB024568.1 gb:AB007917.1	2.1	230.03	1e-06
203373_at	suppressor of cytokine signaling 2	NM_003877	8835	gb:NM_003877.1 /DB_XREF=gi:4507262 /GEN=STATI2 /FEA=FLmRNA /CNT=152 /TID=Hs.110776.0 /TIER=FL+Stack /STK=67 /UG=Hs.110776 /LL=8835 /DEF=Homo sapiens STAT induced STAT inhibitor-2 (STATI2), mRNA. /PROD=STAT induced STAT inhibitor-2 /FL=gb:AF037989.1 gb:NM_003877.1 gb:AB006966.1 gb:AF020590.1 gb:AB004903.1	2.1	212.19	0.000135
226402_at	cytochrome P450, family 2, subfamily U, polypeptide 1	AK026498	113612	gb:AK026498.1 /DB_XREF=gi:10439372 /FEA=mRNA /CNT=81 /TID=Hs.109087.0 /TIER=Stack /STK=19 /UG=Hs.109087 /UG_TITLE=Homo sapiens cDNA: FLJ22845 fis, clone KAIA5195 /DEF=Homo sapiens cDNA: FLJ22845 fis, clone KAIA5195.	2.1	161.67	0.000147
201645_at	tenascin C (hexabrachion)	NM_002160	3371	gb:NM_002160.1 /DB_XREF=gi:4504548 /GEN=HXB /FEA=FLmRNA /CNT=282 /TID=Hs.289114.0 /TIER=FL+Stack /STK=79 /UG=Hs.289114 /LL=3371 /DEF=Homo sapiens hexabrachion (tenascin C, cytotactin) (HXB), mRNA. /PROD=hexabrachion (tenascin C, cytotactin) /FL=gb:M55618.1 gb:NM_002160.1	2.09	1181.79	0.001345
204510_at	CDC7 cell division cycle 7 (S. cerevisiae)	NM_003503	8317	gb:NM_003503.2 /DB_XREF=gi:11038647 /GEN=CDC7L1 /FEA=FLmRNA /CNT=69 /TID=Hs.28853.0 /TIER=FL+Stack /STK=28 /UG=Hs.28853 /LL=8317 /DEF=Homo sapiens CDC7 (cell division cycle 7, S. cerevisiae, homolog)-like 1 (CDC7L1), mRNA. /PROD=CDC7-like 1 /FL=gb:AF005209.1 gb:AB003698.1 gb:AF015592.1 gb:NM_003503.2	2.09	283.08	1.9e-05
205215_at	ring finger protein 2	NM_007212	6045	gb:NM_007212.1 /DB_XREF=gi:6005746 /GEN=RNF2 /FEA=FLmRNA /CNT=37 /TID=Hs.124186.0 /TIER=FL /STK=0 /UG=Hs.124186 /LL=6045 /DEF=Homo sapiens ring finger protein 2 (RNF2), mRNA. /PROD=ring finger protein 2 /FL=gb:AF141327.1 gb:NM_007212.1	2.09	219.32	0.000114
209083_at	coronin, actin binding protein, 1A	U34690	11151	gb:U34690.1 /DB_XREF=gi:1002922 /GEN=HCORO1 /FEA=FLmRNA /CNT=326 /TID=Hs.109606.0 /TIER=FL+Stack /STK=91 /UG=Hs.109606 /LL=11151 /DEF=Human coronin-like protein (HCORO1) mRNA, complete cds. /PROD=coronin-like protein /FL=gb:U34690.1 gb:NM_007074.1 gb:D44497.1	2.09	159.69	0.036907
209537_at	exostoses (multiple)-like 2	AF000416	2135	gb:AF000416.1 /DB_XREF=gi:2895061 /GEN=EXTL2 /FEA=FLmRNA /CNT=88 /TID=Hs.61152.0 /TIER=FL+Stack /STK=30 /UG=Hs.61152 /LL=2135 /DEF=Homo sapiens EXT-like protein 2 (EXTL2) mRNA, complete cds. /PROD=EXT-like protein 2 /FL=gb:AF000416.1 gb:AB009284.1	2.09	305.73	1e-06
209657_s_at	heat shock transcription factor 2	M65217	3298	gb:M65217.1 /DB_XREF=gi:184404 /GEN=heat shock factor 2 /FEA=FLmRNA /CNT=90 /TID=Hs.158195.0 /TIER=FL /STK=6 /UG=Hs.158195 /LL=3298 /DEF=Human heat shock factor 2 (HSF2) mRNA, complete cds. /PROD=HSF2 /FL=gb:NM_004506.2 gb:M65217.1	2.09	255.54	0
213308_at	SH3 and multiple ankyrin repeat domains 2	BF435773	22941	gb:BF435773 /DB_XREF=gi:11448088 /DB_XREF=nab41f03.x1 /CLONE=IMAGE:3268373 /FEA=mRNA /CNT=50 /TID=Hs.12696.0 /TIER=Stack /STK=8 /UG=Hs.12696 /LL=22941 /UG_GENE=KIAA1022 /UG_TITLE=cortactin SH3 domain-binding protein	2.09	146.32	0.006162
213547_at	TBP-interacting protein	AB014567	23066	gb:AB014567.1 /DB_XREF=gi:3327147 /GEN=KIAA0667 /FEA=mRNA /CNT=39 /TID=Hs.154740.0 /TIER=Stack /STK=21 /UG=Hs.154740 /LL=23066 /DEF=Homo sapiens mRNA for KIAA0667 protein, partial cds. /PROD=KIAA0667 protein	2.09	125.45	0.000668
216207_x_at	immunoglobulin kappa variable 1D-13	AW408194	28902	gb:AW408194 /DB_XREF=gi:6927251 /DB_XREF=UI-HF-BL0-abw-b-10-0-UI.r1 /CLONE=IMAGE:3057763 /FEA=DNA /CNT=2 /TID=Hs.37089.0 /TIER=ConsEnd /STK=0 /UG=Hs.37089 /LL=28939 /UG_GENE=IGKV1-13 /UG_TITLE=immunoglobulin kappa variable 1-13	2.09	114.48	0.002961
218868_at	actin-related protein 3-beta	NM_020445	57180	gb:NM_020445.1 /DB_XREF=gi:9966912 /GEN=ARP3BETA /FEA=FLmRNA /CNT=68 /TID=Hs.12887.0 /TIER=FL+Stack /STK=16 /UG=Hs.12887 /LL=57180 /DEF=Homo sapiens actin-related protein 3-beta (ARP3BETA), mRNA. /PROD=actin-related protein 3-beta /FL=gb:NM_020445.1 gb:AF023453.1	2.09	383.84	0.00257
241680_at	gb:BE535717 /DB_XREF=gi:9764362 /DB_XREF=601060384F1 /CLONE=IMAGE:3446853 /FEA=EST /CNT=7 /TID=Hs.270486.0 /TIER=ConsEnd /STK=0 /UG=Hs.270486 /UG_TITLE=ESTs, Weakly similar to ALU1_HUMAN ALU SUBFAMILY J SEQUENCE CONTAMINATION WARNING ENTRY (H.sapiens)	BE535717		gb:BE535717 /DB_XREF=gi:9764362 /DB_XREF=601060384F1 /CLONE=IMAGE:3446853 /FEA=EST /CNT=7 /TID=Hs.270486.0 /TIER=ConsEnd /STK=0 /UG=Hs.270486 /UG_TITLE=ESTs, Weakly similar to ALU1_HUMAN ALU SUBFAMILY J SEQUENCE CONTAMINATION WARNING ENTRY (H.sapiens)	2.09	131.32	0.000427
201466_s_at	v-jun sarcoma virus 17 oncogene homolog (avian)	NM_002228	3725	gb:NM_002228.2 /DB_XREF=gi:7710122 /GEN=JUN /FEA=FLmRNA /CNT=376 /TID=Hs.78465.0 /TIER=FL+Stack /STK=45 /UG=Hs.78465 /LL=3725 /DEF=Homo sapiens v-jun avian sarcoma virus 17 oncogene homolog (JUN), mRNA. /PROD=v-jun avian sarcoma virus 17 oncogene homolog /FL=gb:NM_002228.2 gb:BC002646.1	2.08	298.92	0.001711
206734_at	jerky homolog-like (mouse)	NM_003772	8690	gb:NM_003772.1 /DB_XREF=gi:4504806 /GEN=JRKL /FEA=FLmRNA /CNT=10 /TID=Hs.105940.0 /TIER=FL /STK=0 /UG=Hs.105940 /LL=8690 /DEF=Homo sapiens jerky (mouse) homolog-like (JRKL), mRNA. /PROD=jerky (mouse) homolog-like /FL=gb:NM_003772.1 gb:AF004715.1	2.08	375.37	0.009674
213539_at	CD3D antigen, delta polypeptide (TiT3 complex)	NM_000732	915	gb:NM_000732.1 /DB_XREF=gi:4502668 /GEN=CD3D /FEA=FLmRNA /CNT=49 /TID=Hs.95327.0 /TIER=FL+Stack /STK=18 /UG=Hs.95327 /LL=915 /DEF=Homo sapiens CD3D antigen, delta polypeptide (TiT3 complex) (CD3D), mRNA. /PROD=CD3D antigen, delta polypeptide (TiT3 complex) /FL=gb:NM_000732.1	2.08	228.77	0.046652
227574_at	KIAA0657 protein	BF446688	23363	gb:BF446688 /DB_XREF=gi:11511826 /DB_XREF=7q90g04.x1 /CLONE=IMAGE:3705775 /FEA=mRNA /CNT=26 /TID=Hs.154751.0 /TIER=Stack /STK=9 /UG=Hs.154751 /UG_TITLE=Homo sapiens cDNA FLJ13792 fis, clone THYRO1000072, weakly similar to MYOSIN LIGHT CHAIN KINASE, SMOOTH MUSCLE AND NON-MUSCLE ISOZYMES (EC 2.7.1.117)	2.08	140.98	0.006362
230087_at	gb:AI823645 /DB_XREF=gi:5444316 /DB_XREF=wi85f10.x1 /CLONE=IMAGE:2400139 /FEA=EST /CNT=17 /TID=Hs.77667.1 /TIER=Stack /STK=14 /UG=Hs.77667 /LL=4061 /UG_GENE=LY6E /UG_TITLE=lymphocyte antigen 6 complex, locus E	AI823645		gb:AI823645 /DB_XREF=gi:5444316 /DB_XREF=wi85f10.x1 /CLONE=IMAGE:2400139 /FEA=EST /CNT=17 /TID=Hs.77667.1 /TIER=Stack /STK=14 /UG=Hs.77667 /LL=4061 /UG_GENE=LY6E /UG_TITLE=lymphocyte antigen 6 complex, locus E	2.08	116.88	0.002635
203695_s_at	deafness, autosomal dominant 5	NM_004403	1687	gb:NM_004403.1 /DB_XREF=gi:4758153 /GEN=DFNA5 /FEA=FLmRNA /CNT=84 /TID=Hs.13530.0 /TIER=FL+Stack /STK=34 /UG=Hs.13530 /LL=1687 /DEF=Homo sapiens deafness, autosomal dominant 5 (DFNA5), mRNA. /PROD=deafness, autosomal dominant 5 protein /FL=gb:AF073308.1 gb:NM_004403.1 gb:AF007790.2	2.07	171.67	0.014152
205730_s_at	actin binding LIM protein family, member 3	NM_014945	22885	gb:NM_014945.1 /DB_XREF=gi:7662329 /GEN=KIAA0843 /FEA=FLmRNA /CNT=26 /TID=Hs.26777.0 /TIER=FL /STK=2 /UG=Hs.26777 /LL=22885 /DEF=Homo sapiens KIAA0843 protein (KIAA0843), mRNA. /PROD=KIAA0843 protein /FL=gb:NM_014945.1 gb:AB020650.1	2.07	141.95	0.013653
212464_s_at	fibronectin 1	X02761	2335	gb:X02761.1 /DB_XREF=gi:31396 /FEA=mRNA /CNT=525 /TID=Hs.287820.1 /TIER=Stack /STK=509 /UG=Hs.287820 /LL=2335 /UG_GENE=FN1 /DEF=Human mRNA for fibronectin (FN precursor). /PROD=fibronectin precursor	2.07	849.2	0.009241
212614_at	AT rich interactive domain 5B (MRF1-like)	BG285011	84159	gb:BG285011 /DB_XREF=gi:13036541 /DB_XREF=602409278F1 /CLONE=IMAGE:4538275 /FEA=mRNA /CNT=108 /TID=Hs.12702.0 /TIER=Stack /STK=42 /UG=Hs.12702 /UG_TITLE=Homo sapiens mRNA; cDNA DKFZp586N012 (from clone DKFZp586N012)	2.07	669.62	2e-05
213415_at	chloride intracellular channel 2	AI768628	1193	gb:AI768628 /DB_XREF=gi:5235137 /DB_XREF=wh24b11.x1 /CLONE=IMAGE:2381661 /FEA=FLmRNA /CNT=43 /TID=Hs.54570.0 /TIER=Stack /STK=8 /UG=Hs.54570 /LL=1193 /UG_GENE=CLIC2 /UG_TITLE=chloride intracellular channel 2 /FL=gb:NM_001289.2	2.07	206.81	0.013796
222449_at	transmembrane, prostate androgen induced RNA	AL035541	56937	gb:AL035541 /DB_XREF=gi:10198628 /FEA=FLmRNA /CNT=273 /TID=Hs.83883.0 /TIER=Stack /STK=21 /UG=Hs.83883 /LL=56937 /UG_GENE=TMEPAI /UG_TITLE=transmembrane, prostate androgen induced RNA /DEF=Human DNA sequence from clone 718J7 on chromosome 20q13.31-13.33. Contains part of a gene for a novel protein, the PCK1 gene for soluble phosphoenolpyruvate carboxykinase 1, ESTs, an STS, GSSs and a putative Cp…	2.07	289.16	0.001457
229797_at	mucolipin 3	AI636080	55283	gb:AI636080 /DB_XREF=gi:4687410 /DB_XREF=tz92e10.x1 /CLONE=IMAGE:2296074 /FEA=EST /CNT=12 /TID=Hs.49344.1 /TIER=Stack /STK=11 /UG=Hs.49344 /LL=55283 /UG_GENE=FLJ11006 /UG_TITLE=hypothetical protein FLJ11006	2.07	167.98	0.003223
201719_s_at	erythrocyte membrane protein band 4.1-like 2	NM_001431	2037	gb:NM_001431.1 /DB_XREF=gi:4503578 /GEN=EPB41L2 /FEA=FLmRNA /CNT=241 /TID=Hs.7857.0 /TIER=FL+Stack /STK=95 /UG=Hs.7857 /LL=2037 /DEF=Homo sapiens erythrocyte membrane protein band 4.1-like 2 (EPB41L2), mRNA. /PROD=erythrocyte membrane protein band 4.1-like 2 /FL=gb:NM_001431.1 gb:AF027299.1	2.06	364.94	0.000256
204783_at	Myeloid leukemia factor 1	AI911434	4291	gb:AI911434 /DB_XREF=gi:5631170 /DB_XREF=wd25a11.x1 /CLONE=IMAGE:2329148 /FEA=FLmRNA /CNT=64 /TID=Hs.85195.0 /TIER=Stack /STK=9 /UG=Hs.85195 /LL=4291 /UG_GENE=MLF1 /UG_TITLE=myeloid leukemia factor 1 /FL=gb:NM_022443.1	2.06	103.73	0.026171
209610_s_at	solute carrier family 1 (glutamate/neutral amino acid transporter), member 4	BF340083	6509	gb:BF340083 /DB_XREF=gi:11286545 /DB_XREF=602037236F1 /CLONE=IMAGE:4185248 /FEA=FLmRNA /CNT=59 /TID=Hs.323878.0 /TIER=ConsEnd /STK=0 /UG=Hs.323878 /LL=6509 /UG_GENE=SLC1A4 /UG_TITLE=solute carrier family 1 (glutamateneutral amino acid transporter), member 4 /FL=gb:L14595.1 gb:L19444.1 gb:AB026689.1 gb:NM_003038.1	2.06	281.01	0.008363
209644_x_at	cyclin-dependent kinase inhibitor 2A (melanoma, p16, inhibits CDK4)	U38945	1029	gb:U38945.1 /DB_XREF=gi:1353569 /GEN=CDKN2A /FEA=FLmRNA /CNT=112 /TID=Hs.1174.1 /TIER=FL+Stack /STK=49 /UG=Hs.1174 /LL=1029 /UG_TITLE=cyclin-dependent kinase inhibitor 2A (melanoma, p16, inhibits CDK4) /DEF=Human hypothetical 18.1 kDa protein (CDKN2A) mRNA, complete cds. /FL=gb:U38945.1 gb:U26727.1	2.06	107.83	0.00306
213033_s_at	Nuclear factor I/B	AI186739	4781	gb:AI186739 /DB_XREF=gi:3737377 /DB_XREF=qe79c01.x1 /CLONE=IMAGE:1745184 /FEA=mRNA /CNT=97 /TID=Hs.326416.0 /TIER=Stack /STK=16 /UG=Hs.326416 /UG_TITLE=Homo sapiens mRNA; cDNA DKFZp564H1916 (from clone DKFZp564H1916)	2.06	112.3	0.007891
214751_at	Hypothetical protein LOC90333	BE541042	90333	gb:BE541042 /DB_XREF=gi:9769786 /DB_XREF=601064390F1 /CLONE=IMAGE:3450599 /FEA=mRNA /CNT=18 /TID=Hs.23240.0 /TIER=ConsEnd /STK=0 /UG=Hs.23240 /UG_TITLE=Homo sapiens cDNA FLJ13496 fis, clone PLACE1004471, weakly similar to ZINC FINGER PROTEIN 83	2.06	327.7	1.4e-05
217901_at	Desmoglein 2	BF031829	1829	gb:BF031829 /DB_XREF=gi:10739541 /DB_XREF=601557983F1 /CLONE=IMAGE:3827709 /FEA=FLmRNA /CNT=219 /TID=Hs.2631.0 /TIER=Stack /STK=33 /UG=Hs.2631 /LL=1829 /UG_GENE=DSG2 /UG_TITLE=desmoglein 2 /FL=gb:NM_001943.1	2.06	554.77	0.011489
223366_at	HepG2 partial cDNA, clone hmd1a08m5.	BC004287		gb:BC004287.1 /DB_XREF=gi:13279127 /FEA=FLmRNA /CNT=84 /TID=Hs.141693.0 /TIER=FL+Stack /STK=33 /UG=Hs.141693 /DEF=Homo sapiens, clone MGC:10858, mRNA, complete cds. /PROD=Unknown (protein for MGC:10858) /FL=gb:BC004287.1	2.06	205.75	0.000796
227628_at	Transcribed locus, moderately similar to XP_215486.2 similar to RIKEN cDNA 2310016C16 [Rattus norvegicus]	AL571557		gb:AL571557 /DB_XREF=gi:12928970 /DB_XREF=AL571557 /CLONE=CS0DI024YP08 (3 prime) /FEA=EST /CNT=34 /TID=Hs.252280.2 /TIER=Stack /STK=17 /UG=Hs.252280 /LL=9138 /UG_GENE=ARHGEF1 /UG_TITLE=Rho guanine nucleotide exchange factor (GEF) 1	2.06	158.16	6e-06
228999_at	chromodomain helicase DNA binding protein 2	AW514564	1106	gb:AW514564 /DB_XREF=gi:7152646 /DB_XREF=hd25f09.x1 /CLONE=IMAGE:2910569 /FEA=EST /CNT=15 /TID=Hs.36787.1 /TIER=Stack /STK=8 /UG=Hs.36787 /LL=1106 /UG_GENE=CHD2 /UG_TITLE=chromodomain helicase DNA binding protein 2	2.06	183.99	0.002194
232681_at	PC4 and SFRS1 interacting protein 1	AI252087	11168	gb:AI252087 /DB_XREF=gi:3848616 /DB_XREF=qv58c02.x1 /CLONE=IMAGE:1985762 /FEA=mRNA /CNT=8 /TID=Hs.82110.3 /TIER=ConsEnd /STK=0 /UG=Hs.82110 /LL=9090 /UG_GENE=PSIP1 /UG_TITLE=PC4 and SFRS1 interacting protein 1	2.06	143.74	1.7e-05
236268_at	gb:BF732413 /DB_XREF=gi:12057416 /DB_XREF=nae09e09.x1 /CLONE=IMAGE:3434968 /FEA=EST /CNT=7 /TID=Hs.323929.0 /TIER=ConsEnd /STK=6 /UG=Hs.323929 /UG_TITLE=ESTs, Weakly similar to ALU1_HUMAN ALU SUBFAMILY J SEQUENCE CONTAMINATION WARNING ENTRY (H.sapiens)	BF732413		gb:BF732413 /DB_XREF=gi:12057416 /DB_XREF=nae09e09.x1 /CLONE=IMAGE:3434968 /FEA=EST /CNT=7 /TID=Hs.323929.0 /TIER=ConsEnd /STK=6 /UG=Hs.323929 /UG_TITLE=ESTs, Weakly similar to ALU1_HUMAN ALU SUBFAMILY J SEQUENCE CONTAMINATION WARNING ENTRY (H.sapiens)	2.06	129.01	0.001095
200919_at	polyhomeotic-like 2 (Drosophila)	NM_004427	1912	gb:NM_004427.1 /DB_XREF=gi:4758241 /GEN=EDR2 /FEA=FLmRNA /CNT=332 /TID=Hs.75878.0 /TIER=FL+Stack /STK=133 /UG=Hs.75878 /LL=1912 /DEF=Homo sapiens early development regulator 2 (homolog of polyhomeotic 2) (EDR2), mRNA. /PROD=early development regulator 2 /FL=gb:NM_004427.1 gb:U89278.1	2.05	471.22	0
205250_s_at	centrosome protein cep290	NM_014684	80184	gb:NM_014684.1 /DB_XREF=gi:7662079 /GEN=KIAA0373 /FEA=FLmRNA /CNT=32 /TID=Hs.150444.0 /TIER=FL+Stack /STK=10 /UG=Hs.150444 /LL=9707 /DEF=Homo sapiens KIAA0373 gene product (KIAA0373), mRNA. /PROD=KIAA0373 gene product /FL=gb:AB002371.1 gb:NM_014684.1	2.05	131.28	4.4e-05
228255_at	Amyotrophic lateral sclerosis 2 (juvenile) chromosome region, candidate 4	AU150140	65062	gb:AU150140 /DB_XREF=gi:11011661 /DB_XREF=AU150140 /CLONE=NT2RP2001663 /FEA=mRNA /CNT=35 /TID=Hs.12319.0 /TIER=Stack /STK=13 /UG=Hs.12319 /UG_TITLE=Homo sapiens cDNA FLJ12774 fis, clone NT2RP2001663, moderately similar to ENOLASE (EC 4.2.1.11)	2.05	244.9	0.000275
228531_at	sterile alpha motif domain containing 9	AA741307	54809	gb:AA741307 /DB_XREF=gi:2779899 /DB_XREF=oc86b09.s1 /CLONE=IMAGE:1356569 /FEA=EST /CNT=18 /TID=Hs.65641.1 /TIER=Stack /STK=18 /UG=Hs.65641 /LL=54809 /UG_GENE=FLJ20073 /UG_TITLE=hypothetical protein FLJ20073	2.05	271.76	0.002619
229129_at	gb:AI948456 /DB_XREF=gi:5740766 /DB_XREF=wq06a06.x1 /CLONE=IMAGE:2470450 /FEA=EST /CNT=18 /TID=Hs.61795.0 /TIER=Stack /STK=18 /UG=Hs.61795 /UG_TITLE=ESTs	AI948456		gb:AI948456 /DB_XREF=gi:5740766 /DB_XREF=wq06a06.x1 /CLONE=IMAGE:2470450 /FEA=EST /CNT=18 /TID=Hs.61795.0 /TIER=Stack /STK=18 /UG=Hs.61795 /UG_TITLE=ESTs	2.05	235.25	0.00023
203120_at	tumor protein p53 binding protein, 2	NM_005426	7159	gb:NM_005426.1 /DB_XREF=gi:4885642 /GEN=TP53BP2 /FEA=FLmRNA /CNT=104 /TID=Hs.44585.0 /TIER=FL+Stack /STK=31 /UG=Hs.44585 /LL=7159 /DEF=Homo sapiens tumor protein p53-binding protein, 2 (TP53BP2), mRNA. /PROD=tumor protein p53-binding protein, 2 /FL=gb:NM_005426.1 gb:U58334.1	2.04	430.18	2.2e-05
203628_at	insulin-like growth factor 1 receptor	H05812	3480	gb:H05812 /DB_XREF=gi:869364 /DB_XREF=yl77f04.s1 /CLONE=IMAGE:44149 /FEA=FLmRNA /CNT=95 /TID=Hs.239176.0 /TIER=Stack /STK=24 /UG=Hs.239176 /LL=3480 /UG_GENE=IGF1R /UG_TITLE=insulin-like growth factor 1 receptor /FL=gb:NM_000875.2	2.04	391.94	0.002462
212636_at	quaking homolog, KH domain RNA binding (mouse)	AL031781	9444	gb:AL031781 /DB_XREF=gi:4038570 /FEA=FLmRNA /CNT=160 /TID=Hs.15020.2 /TIER=Stack /STK=72 /UG=Hs.15020 /LL=9444 /UG_GENE=QKI /UG_TITLE=homolog of mouse quaking QKI (KH domain RNA binding protein) /DEF=Human DNA sequence from clone 51J12 on chromosome 6q26-27. Contains the 3 part of the alternatively spliced gene for the human orthologs of mouse QKI-7 and QKI-7B (KH Domain RNA Binding proteins) and…	2.04	743.23	0.000289
219897_at	ring finger protein 122	NM_024787	79845	gb:NM_024787.1 /DB_XREF=gi:13376151 /GEN=FLJ12526 /FEA=FLmRNA /CNT=16 /TID=Hs.151237.0 /TIER=FL /STK=2 /UG=Hs.151237 /LL=79845 /DEF=Homo sapiens hypothetical protein FLJ12526 (FLJ12526), mRNA. /PROD=hypothetical protein FLJ12526 /FL=gb:NM_024787.1	2.04	177.82	1.6e-05
227045_at	zinc finger protein 614	AI087872	80110	gb:AI087872 /DB_XREF=gi:3426905 /DB_XREF=ow60c10.x1 /CLONE=IMAGE:1651218 /FEA=mRNA /CNT=36 /TID=Hs.34955.0 /TIER=Stack /STK=11 /UG=Hs.34955 /UG_TITLE=Homo sapiens cDNA FLJ13485 fis, clone PLACE1003892	2.04	101.58	7.1e-05
229614_at	Hypothetical protein LOC162967	AI277652	162967	gb:AI277652 /DB_XREF=gi:3899920 /DB_XREF=qm61d11.x1 /CLONE=IMAGE:1893237 /FEA=EST /CNT=13 /TID=Hs.54578.0 /TIER=Stack /STK=11 /UG=Hs.54578 /UG_TITLE=ESTs	2.04	184.93	1.2e-05
235122_at	gb:AI800713 /DB_XREF=gi:5366107 /DB_XREF=tc13c06.x1 /CLONE=IMAGE:2063722 /FEA=EST /CNT=30 /TID=Hs.16365.0 /TIER=ConsEnd /STK=3 /UG=Hs.16365 /UG_TITLE=ESTs	AI800713		gb:AI800713 /DB_XREF=gi:5366107 /DB_XREF=tc13c06.x1 /CLONE=IMAGE:2063722 /FEA=EST /CNT=30 /TID=Hs.16365.0 /TIER=ConsEnd /STK=3 /UG=Hs.16365 /UG_TITLE=ESTs	2.04	192.43	0.002403
235721_at	deltex 3 homolog (Drosophila)	N62126	196403	gb:N62126 /DB_XREF=gi:1209939 /DB_XREF=yz61h05.s1 /CLONE=IMAGE:287577 /FEA=EST /CNT=9 /TID=Hs.48461.0 /TIER=ConsEnd /STK=5 /UG=Hs.48461 /UG_TITLE=ESTs	2.04	173.47	0.000281
201744_s_at	lumican	NM_002345	4060	gb:NM_002345.1 /DB_XREF=gi:4505046 /GEN=LUM /FEA=FLmRNA /CNT=472 /TID=Hs.79914.0 /TIER=FL+Stack /STK=235 /UG=Hs.79914 /LL=4060 /DEF=Homo sapiens lumican (LUM), mRNA. /PROD=lumican /FL=gb:NM_002345.1 gb:U18728.1 gb:U21128.1	2.03	1835.84	1.1e-05
203139_at	death-associated protein kinase 1	NM_004938	1612	gb:NM_004938.1 /DB_XREF=gi:4826683 /GEN=DAPK1 /FEA=FLmRNA /CNT=118 /TID=Hs.153924.0 /TIER=FL+Stack /STK=50 /UG=Hs.153924 /LL=1612 /DEF=Homo sapiens death-associated protein kinase 1 (DAPK1), mRNA. /PROD=death-associated protein kinase 1 /FL=gb:NM_004938.1	2.03	163.14	0.013557
213423_x_at	tumor suppressor candidate 3	AI884858	7991	gb:AI884858 /DB_XREF=gi:5590022 /DB_XREF=wl85f06.x1 /CLONE=IMAGE:2431715 /FEA=EST /CNT=33 /TID=Hs.71119.1 /TIER=Stack /STK=12 /UG=Hs.71119 /LL=7991 /UG_GENE=N33 /UG_TITLE=Putative prostate cancer tumor suppressor	2.03	259.52	0.003141
214953_s_at	amyloid beta (A4) precursor protein (protease nexin-II, Alzheimer disease)	X06989	351	gb:X06989.1 /DB_XREF=gi:28720 /FEA=mRNA /CNT=8 /TID=Hs.177486.2 /TIER=ConsEnd /STK=0 /UG=Hs.177486 /LL=351 /UG_GENE=APP /UG_TITLE=amyloid beta (A4) precursor protein (protease nexin-II, Alzheimer disease) /DEF=Human mRNA for amyloid A4(751) protein.	2.03	165.55	0.032972
201566_x_at	inhibitor of DNA binding 2, dominant negative helix-loop-helix protein	D13891	3398	gb:D13891.1 /DB_XREF=gi:464183 /GEN=Id-2H /FEA=FLmRNA /CNT=306 /TID=Hs.180919.0 /TIER=FL /STK=0 /UG=Hs.180919 /LL=3398 /DEF=Human mRNA for Id-2H, complete cds. /PROD=Id-2H /FL=gb:NM_002166.1 gb:M97796.1 gb:D13891.1	2.02	334.91	0.011574
202752_x_at	solute carrier family 7 (cationic amino acid transporter, y+ system), member 8	NM_012244	23428	gb:NM_012244.1 /DB_XREF=gi:6912669 /GEN=SLC7A8 /FEA=FLmRNA /CNT=149 /TID=Hs.22891.0 /TIER=FL+Stack /STK=57 /UG=Hs.22891 /LL=23428 /DEF=Homo sapiens solute carrier family 7 (cationic amino acid transporter, y+ system), member 8 (SLC7A8), mRNA. /PROD=solute carrier family 7 (cationic amino acidtransporter, y+ system), member 8 /FL=gb:NM_012244.1 gb:AB037669.1 gb:AF171669.1	2.02	193.34	0.000309
202983_at	SWI/SNF related, matrix associated, actin dependent regulator of chromatin, subfamily a, member 3	AI760760	6596	gb:AI760760 /DB_XREF=gi:5176427 /DB_XREF=wi67b09.x1 /CLONE=IMAGE:2398361 /FEA=FLmRNA /CNT=152 /TID=Hs.3068.0 /TIER=Stack /STK=64 /UG=Hs.3068 /LL=6596 /UG_GENE=SMARCA3 /UG_TITLE=SWISNF related, matrix associated, actin dependent regulator of chromatin, subfamily a, member 3 /FL=gb:NM_003071.1	2.02	387.91	0.000176
204266_s_at	choline kinase alpha	NM_001277	1119	gb:NM_001277.1 /DB_XREF=gi:4557454 /GEN=CHK /FEA=FLmRNA /CNT=71 /TID=Hs.77221.0 /TIER=FL /STK=0 /UG=Hs.77221 /LL=1119 /DEF=Homo sapiens choline kinase (CHK), mRNA. /PROD=choline kinase /FL=gb:NM_001277.1	2.02	115.86	0.007594
208580_x_at	histone 1, H4j /// histone 1, H4k	NM_021968	8362 /// 8363	gb:NM_021968.1 /DB_XREF=gi:11415029 /GEN=H4FE /FEA=FLmRNA /CNT=3 /TID=Hs.278483.0 /TIER=FL /STK=0 /UG=Hs.278483 /LL=8363 /DEF=Homo sapiens H4 histone family, member E (H4FE), mRNA. /PROD=H4 histone family, member E /FL=gb:NM_021968.1	2.02	137.79	0.000101
216262_s_at	TGFB-induced factor 2 (TALE family homeobox)	AL050318	60436	gb:AL050318 /DB_XREF=gi:9581785 /FEA=DNA_5 /CNT=2 /TID=Hs.94785.1 /TIER=ConsEnd /STK=0 /UG=Hs.94785 /LL=60436 /UG_GENE=TGIF2 /UG_TITLE=TGF(beta)-induced transcription factor 2 /DEF=Human DNA sequence from clone RP5-977B1 on chromosome 20 Contains ESTs, STSs, GSSs and three putative CpG islands. Contains the 3 end of the gene for a novel protein tyrosine kinase with Src homology domain 2 domains, …	2.02	132.15	0.00114
218573_at	melanoma antigen, family H, 1	NM_014061	28986	gb:NM_014061.1 /DB_XREF=gi:7661529 /GEN=APR-1 /FEA=FLmRNA /CNT=96 /TID=Hs.279819.0 /TIER=FL+Stack /STK=42 /UG=Hs.279819 /LL=28986 /DEF=Homo sapiens APR-1 protein (APR-1), mRNA. /PROD=APR-1 protein /FL=gb:AF320912.1 gb:AF143235.3 gb:NM_014061.1	2.02	227.16	6e-05
219534_x_at	cyclin-dependent kinase inhibitor 1C (p57, Kip2)	NM_000076	1028	gb:NM_000076.1 /DB_XREF=gi:4557440 /GEN=CDKN1C /FEA=FLmRNA /CNT=54 /TID=Hs.106070.0 /TIER=FL /STK=7 /UG=Hs.106070 /LL=1028 /DEF=Homo sapiens cyclin-dependent kinase inhibitor 1C (p57, Kip2) (CDKN1C), mRNA. /PROD=cyclin-dependent kinase inhibitor 1C /FL=gb:U22398.1 gb:NM_000076.1	2.02	245.53	0.00369
224722_at	mindbomb homolog 1 (Drosophila)	BE048628	57534	gb:BE048628 /DB_XREF=gi:8365681 /DB_XREF=hr51e03.x1 /CLONE=IMAGE:3132028 /FEA=mRNA /CNT=214 /TID=Hs.34892.0 /TIER=Stack /STK=10 /UG=Hs.34892 /LL=57534 /UG_GENE=KIAA1323 /UG_TITLE=KIAA1323 protein	2.02	172.03	3.6e-05
201419_at	BRCA1 associated protein-1 (ubiquitin carboxy-terminal hydrolase)	NM_004656	8314	gb:NM_004656.1 /DB_XREF=gi:4757835 /GEN=BAP1 /FEA=FLmRNA /CNT=204 /TID=Hs.106674.0 /TIER=FL+Stack /STK=90 /UG=Hs.106674 /LL=8314 /DEF=Homo sapiens BRCA1 associated protein-1 (ubiquitin carboxy-terminal hydrolase) (BAP1), mRNA. /PROD=BRCA1 associated protein-1 (ubiquitincarboxy-terminal hydrolase) /FL=gb:BC001596.1 gb:AF045581.1 gb:NM_004656.1	2.01	414.32	1.6e-05
205079_s_at	multiple PDZ domain protein	NM_003829	8777	gb:NM_003829.1 /DB_XREF=gi:4505230 /GEN=MPDZ /FEA=FLmRNA /CNT=51 /TID=Hs.169378.0 /TIER=FL /STK=0 /UG=Hs.169378 /LL=8777 /DEF=Homo sapiens multiple PDZ domain protein (MPDZ), mRNA. /PROD=multiple PDZ domain protein /FL=gb:NM_003829.1 gb:AF093419.1	2.01	103.13	0.003878
209848_s_at	silver homolog (mouse)	U01874	6490	gb:U01874.1 /DB_XREF=gi:494939 /FEA=FLmRNA /CNT=177 /TID=Hs.95972.0 /TIER=FL /STK=0 /UG=Hs.95972 /LL=6490 /UG_GENE=SILV /DEF=Human me20m mRNA, complete cds. /PROD=me20m /FL=gb:NM_006928.1 gb:BC001414.1 gb:U01874.1	2.01	809.53	0.010419
212811_x_at	solute carrier family 1 (glutamate/neutral amino acid transporter), member 4	AI889380	6509	gb:AI889380 /DB_XREF=gi:5594544 /DB_XREF=wm98e02.x1 /CLONE=IMAGE:2443994 /FEA=EST /CNT=108 /TID=Hs.286049.2 /TIER=Stack /STK=22 /UG=Hs.286049 /LL=29968 /UG_GENE=PSA /UG_TITLE=phosphoserine aminotransferase	2.01	256.3	0.008663
213029_at	Nuclear factor I/B	BG478428	4781	gb:BG478428 /DB_XREF=gi:13410807 /DB_XREF=602523839F1 /CLONE=IMAGE:4642353 /FEA=mRNA /CNT=97 /TID=Hs.326416.0 /TIER=Stack /STK=53 /UG=Hs.326416 /UG_TITLE=Homo sapiens mRNA; cDNA DKFZp564H1916 (from clone DKFZp564H1916)	2.01	1400.26	0.000871
218585_s_at	RA-regulated nuclear matrix-associated protein	NM_016448	51514	gb:NM_016448.1 /DB_XREF=gi:7705575 /GEN=L2DTL /FEA=FLmRNA /CNT=88 /TID=Hs.126774.0 /TIER=FL+Stack /STK=15 /UG=Hs.126774 /LL=51514 /DEF=Homo sapiens L2DTL protein (L2DTL), mRNA. /PROD=L2DTL protein /FL=gb:NM_016448.1 gb:AF195765.1	2.01	140.26	0.00015
219372_at	carnitine deficiency-associated gene expressed in ventricle 1	NM_014055	28981	gb:NM_014055.1 /DB_XREF=gi:7661539 /GEN=CDV-1 /FEA=FLmRNA /CNT=42 /TID=Hs.108881.0 /TIER=FL+Stack /STK=22 /UG=Hs.108881 /LL=28981 /DEF=Homo sapiens CDV-1 protein (CDV-1), mRNA. /PROD=CDV-1 protein /FL=gb:NM_014055.1 gb:AF078932.1	2.01	132.35	8.2e-05
201635_s_at	fragile X mental retardation, autosomal homolog 1	AI990766	8087	gb:AI990766 /DB_XREF=gi:5837647 /DB_XREF=ws23e06.x1 /CLONE=IMAGE:2498050 /FEA=FLmRNA /CNT=210 /TID=Hs.82712.0 /TIER=Stack /STK=14 /UG=Hs.82712 /LL=8087 /UG_GENE=FXR1 /UG_TITLE=fragile X mental retardation, autosomal homolog 1 /FL=gb:U25165.1 gb:NM_005087.1	2	581.54	0.004583
206083_at	brain-specific angiogenesis inhibitor 1	NM_001702	575	gb:NM_001702.1 /DB_XREF=gi:4502354 /GEN=BAI1 /FEA=FLmRNA /CNT=21 /TID=Hs.194654.0 /TIER=FL+Stack /STK=8 /UG=Hs.194654 /LL=575 /DEF=Homo sapiens brain-specific angiogenesis inhibitor 1 (BAI1), mRNA. /PROD=brain-specific angiogenesis inhibitor 1precursor /FL=gb:AB005297.1 gb:NM_001702.1	2	145.49	0.000326
209790_s_at	caspase 6, apoptosis-related cysteine protease	BC000305	839	gb:BC000305.1 /DB_XREF=gi:12653078 /FEA=FLmRNA /CNT=53 /TID=Hs.3280.0 /TIER=FL+Stack /STK=8 /UG=Hs.3280 /LL=839 /UG_GENE=CASP6 /DEF=Homo sapiens, caspase 6, apoptosis-related cysteine protease, clone MGC:8388, mRNA, complete cds. /PROD=caspase 6, apoptosis-related cysteine protease /FL=gb:BC000305.1 gb:NM_001226.1 gb:BC004460.1 gb:U20536.1	2	173.82	2.7e-05
36552_at	DKFZP586P0123 protein	AL080220	26005	Cluster Incl. AL080220:Homo sapiens mRNA; cDNA DKFZp586P0123 (from clone DKFZp586P0123) /cds=(0,1067) /gb=AL080220 /gi=5262711 /ug=Hs.6285 /len=1732	2	199.37	0.000154
232333_at	Mastermind-like 2 (Drosophila)	AU147805	84441	gb:AU147805 /DB_XREF=gi:11009326 /DB_XREF=AU147805 /CLONE=MAMMA1001757 /FEA=mRNA /CNT=19 /TID=Hs.45184.0 /TIER=ConsEnd /STK=7 /UG=Hs.45184 /UG_TITLE=Homo sapiens cDNA FLJ12284 fis, clone MAMMA1001757	2	243.49	7e-06
238651_at	gb:BF512491 /DB_XREF=gi:11597593 /DB_XREF=UI-H-BI3-alw-h-01-0-UI.s1 /CLONE=IMAGE:3069144 /FEA=EST /CNT=8 /TID=Hs.23096.0 /TIER=ConsEnd /STK=1 /UG=Hs.23096 /UG_TITLE=ESTs	BF512491		gb:BF512491 /DB_XREF=gi:11597593 /DB_XREF=UI-H-BI3-alw-h-01-0-UI.s1 /CLONE=IMAGE:3069144 /FEA=EST /CNT=8 /TID=Hs.23096.0 /TIER=ConsEnd /STK=1 /UG=Hs.23096 /UG_TITLE=ESTs	2	230.65	7.1e-05
201764_at	hypothetical protein MGC5576	NM_024056	79022	gb:NM_024056.1 /DB_XREF=gi:13129025 /GEN=MGC5576 /FEA=FLmRNA /CNT=231 /TID=Hs.103834.0 /TIER=FL+Stack /STK=74 /UG=Hs.103834 /LL=79022 /DEF=Homo sapiens hypothetical protein MGC5576 (MGC5576), mRNA. /PROD=hypothetical protein MGC5576 /FL=gb:BC000854.1 gb:NM_024056.1	1.99	734.3	2.5e-05
202894_at	EPH receptor B4	NM_004444	2050	gb:NM_004444.1 /DB_XREF=gi:4758289 /GEN=HTK /FEA=FLmRNA /CNT=118 /TID=Hs.155227.0 /TIER=FL+Stack /STK=43 /UG=Hs.155227 /LL=2050 /DEF=Homo sapiens EphB4 (EPHB4) mRNA. /PROD=EphB4 /FL=gb:NM_004444.1 gb:U07695.1	1.99	478.6	0
223082_at	SH3-domain kinase binding protein 1	AF230904	30011	gb:AF230904.1 /DB_XREF=gi:7188748 /GEN=CIN85 /FEA=FLmRNA /CNT=137 /TID=Hs.153260.0 /TIER=FL /STK=0 /UG=Hs.153260 /DEF=Homo sapiens c-Cbl-interacting protein (CIN85) mRNA, complete cds. /PROD=c-Cbl-interacting protein /FL=gb:AF230904.1	1.99	514.15	0.000365
223781_x_at	alcohol dehydrogenase 4 (class II), pi polypeptide	M15943	127	gb:M15943.1 /DB_XREF=gi:178120 /GEN=ADH4 /FEA=FLmRNA /CNT=53 /TID=Hs.1219.0 /TIER=FL /STK=0 /UG=Hs.1219 /LL=127 /UG_TITLE=alcohol dehydrogenase 4 (class II), pi polypeptide /DEF=Human class II alchohol dehydrogenase (ADH4) pi subunit mRNA, complete cds. /FL=gb:M15943.1 gb:NM_000670.2	1.99	176.96	0.030788
225799_at	hypothetical protein MGC4677	BF209337	112597	gb:BF209337 /DB_XREF=gi:11102923 /DB_XREF=601872564F1 /CLONE=IMAGE:4096743 /FEA=EST /CNT=67 /TID=Hs.50724.0 /TIER=Stack /STK=44 /UG=Hs.50724 /UG_TITLE=Homo sapiens cDNA FLJ10934 fis, clone OVARC1000640	1.99	275.71	0.002261
230147_at	coagulation factor II (thrombin) receptor-like 2	AI378647	2151	gb:AI378647 /DB_XREF=gi:4188500 /DB_XREF=tc57a04.x1 /CLONE=IMAGE:2068686 /FEA=EST /CNT=22 /TID=Hs.42502.0 /TIER=Stack /STK=11 /UG=Hs.42502 /UG_TITLE=ESTs	1.99	293.46	0.000122
235309_at	CDNA clone IMAGE:4140029, partial cds	AA126311		gb:AA126311 /DB_XREF=gi:1685924 /DB_XREF=zm79b06.s1 /CLONE=IMAGE:531827 /FEA=EST /CNT=13 /TID=Hs.9879.0 /TIER=ConsEnd /STK=0 /UG=Hs.9879 /UG_TITLE=ESTs	1.99	517.49	0.015629
243933_at	gb:AI096634 /DB_XREF=gi:3446128 /DB_XREF=qb57c10.x1 /CLONE=IMAGE:1704210 /FEA=EST /CNT=5 /TID=Hs.293273.0 /TIER=ConsEnd /STK=3 /UG=Hs.293273 /UG_TITLE=ESTs	AI096634		gb:AI096634 /DB_XREF=gi:3446128 /DB_XREF=qb57c10.x1 /CLONE=IMAGE:1704210 /FEA=EST /CNT=5 /TID=Hs.293273.0 /TIER=ConsEnd /STK=3 /UG=Hs.293273 /UG_TITLE=ESTs	1.99	213.07	0.040249
208935_s_at	lectin, galactoside-binding, soluble, 8 (galectin 8)	L78132	3964	gb:L78132.1 /DB_XREF=gi:1932711 /GEN=pcta-1 /FEA=FLmRNA /CNT=266 /TID=Hs.4082.0 /TIER=FL+Stack /STK=18 /UG=Hs.4082 /LL=3964 /DEF=Human prostate carcinoma tumor antigen (pcta-1) mRNA, complete cds. /PROD=prostate carcinoma tumor antigen /FL=gb:AF074000.1 gb:L78132.1 gb:AF342815.1 gb:NM_006499.1	1.98	335.46	0.002427
213761_at	nuclear protein double minute 1	AW664850	56890	gb:AW664850 /DB_XREF=gi:7457394 /DB_XREF=hj09f02.x1 /CLONE=IMAGE:2981307 /FEA=mRNA /CNT=28 /TID=Hs.12871.0 /TIER=Stack /STK=18 /UG=Hs.12871 /LL=54104 /UG_GENE=LOC54104 /UG_TITLE=hypothetical protein	1.98	118.16	0.000312
216894_x_at	cyclin-dependent kinase inhibitor 1C (p57, Kip2)	D64137	1028	gb:D64137 /DB_XREF=gi:992945 /FEA=DNA_4 /CNT=2 /TID=Hs.106070.3 /TIER=ConsEnd /STK=0 /UG=Hs.106070 /LL=1028 /UG_GENE=CDKN1C /UG_TITLE=cyclin-dependent kinase inhibitor 1C (p57, Kip2) /DEF=Human KIP2 gene for Cdk-inhibitor p57KIP2, complete cds (exon1-4)	1.98	239.58	0.004674
222369_at	gb:AW971254 /DB_XREF=gi:8161099 /DB_XREF=EST383343 /FEA=EST /CNT=6 /TID=Hs.178433.0 /TIER=ConsEnd /STK=0 /UG=Hs.178433 /UG_TITLE=ESTs	AW971254		gb:AW971254 /DB_XREF=gi:8161099 /DB_XREF=EST383343 /FEA=EST /CNT=6 /TID=Hs.178433.0 /TIER=ConsEnd /STK=0 /UG=Hs.178433 /UG_TITLE=ESTs	1.98	515.4	0.001898
231867_at	Odz, odd Oz/ten-m homolog 2 (Drosophila)	AB032953	57451	gb:AB032953.1 /DB_XREF=gi:6329762 /GEN=KIAA1127 /FEA=mRNA /CNT=32 /TID=Hs.173560.0 /TIER=ConsEnd /STK=2 /UG=Hs.173560 /LL=57451 /DEF=Homo sapiens mRNA for KIAA1127 protein, partial cds. /PROD=KIAA1127 protein	1.98	1189.96	0.006253
200953_s_at	cyclin D2	NM_001759	894	gb:NM_001759.1 /DB_XREF=gi:4502616 /GEN=CCND2 /FEA=FLmRNA /CNT=309 /TID=Hs.75586.0 /TIER=FL+Stack /STK=68 /UG=Hs.75586 /LL=894 /DEF=Homo sapiens cyclin D2 (CCND2), mRNA. /PROD=cyclin D2 /FL=gb:M90813.1 gb:NM_001759.1 gb:D13639.1	1.97	951.49	0.000946
204559_s_at	LSM7 homolog, U6 small nuclear RNA associated (S. cerevisiae)	NM_016199	51690	gb:NM_016199.1 /DB_XREF=gi:7706422 /GEN=LOC51690 /FEA=FLmRNA /CNT=69 /TID=Hs.70830.0 /TIER=FL+Stack /STK=54 /UG=Hs.70830 /LL=51690 /DEF=Homo sapiens U6 snRNA-associated Sm-like protein LSm7 (LOC51690), mRNA. /PROD=U6 snRNA-associated Sm-like protein LSm7 /FL=gb:NM_016199.1 gb:AF182293.1	1.97	631.59	0.000702
209355_s_at	phosphatidic acid phosphatase type 2B	AB000889	8613	gb:AB000889.1 /DB_XREF=gi:2467299 /FEA=FLmRNA /CNT=126 /TID=Hs.331371.1 /TIER=FL+Stack /STK=8 /UG=Hs.331371 /LL=8613 /UG_GENE=PPAP2B /DEF=Homo sapiens mRNA for phosphatidic acid phosphatase 2b, complete cds. /PROD=phosphatidic acid phosphatase 2b /FL=gb:AF017786.1 gb:AB000889.1 gb:U79294.1	1.97	137.62	0.022487
225532_at	Cdk5 and Abl enzyme substrate 1	AI889160	91768	gb:AI889160 /DB_XREF=gi:5594324 /DB_XREF=wm46d12.x1 /CLONE=IMAGE:2438999 /FEA=mRNA /CNT=95 /TID=Hs.17901.0 /TIER=Stack /STK=24 /UG=Hs.17901 /UG_TITLE=Homo sapiens, clone IMAGE:3937015, mRNA, partial cds	1.97	216.16	0.000333
226043_at	G-protein signalling modulator 1 (AGS3-like, C. elegans)	AI242661	26086	gb:AI242661 /DB_XREF=gi:3838058 /DB_XREF=qi18a10.x1 /CLONE=IMAGE:1856826 /FEA=mRNA /CNT=75 /TID=Hs.239370.0 /TIER=Stack /STK=35 /UG=Hs.239370 /LL=26086 /UG_GENE=DKFZP727I051 /UG_TITLE=DKFZP727I051 protein	1.97	440.06	0.00014
226358_at	hypothetical protein LOC145842	AW237258	145842	gb:AW237258 /DB_XREF=gi:6569647 /DB_XREF=xm69a05.x1 /CLONE=IMAGE:2689424 /FEA=EST /CNT=57 /TID=Hs.29894.0 /TIER=Stack /STK=31 /UG=Hs.29894 /UG_TITLE=ESTs	1.97	106.07	7e-05
226496_at	zinc finger, CCHC domain containing 7	BG291039	84186	gb:BG291039 /DB_XREF=gi:13048607 /DB_XREF=602386841F1 /CLONE=IMAGE:4515730 /FEA=EST /CNT=53 /TID=Hs.27774.0 /TIER=Stack /STK=12 /UG=Hs.27774 /UG_TITLE=ESTs, Highly similar to AF161349 1 HSPC086 (H.sapiens)	1.97	454.34	0.001187
227178_at	CUG triplet repeat, RNA binding protein 2	AI652861	10659	gb:AI652861 /DB_XREF=gi:4736840 /DB_XREF=wb40b06.x1 /CLONE=IMAGE:2308115 /FEA=EST /CNT=45 /TID=Hs.90043.0 /TIER=Stack /STK=25 /UG=Hs.90043 /UG_TITLE=ESTs	1.97	134.07	0.004
227197_at	Src homology 3 domain-containing guanine nucleotide exchange factor	AI989530	26084	gb:AI989530 /DB_XREF=gi:5836411 /DB_XREF=ws34a02.x1 /CLONE=IMAGE:2499050 /FEA=EST /CNT=38 /TID=Hs.12891.0 /TIER=Stack /STK=30 /UG=Hs.12891 /UG_TITLE=ESTs	1.97	305.13	0.000332
230340_s_at	gb:AW173001 /DB_XREF=gi:6438949 /DB_XREF=xj82a01.x1 /CLONE=IMAGE:2663688 /FEA=EST /CNT=12 /TID=Hs.288830.1 /TIER=Stack /STK=8 /UG=Hs.288830 /LL=8976 /UG_GENE=WASL /UG_TITLE=Wiskott-Aldrich syndrome-like	AW173001		gb:AW173001 /DB_XREF=gi:6438949 /DB_XREF=xj82a01.x1 /CLONE=IMAGE:2663688 /FEA=EST /CNT=12 /TID=Hs.288830.1 /TIER=Stack /STK=8 /UG=Hs.288830 /LL=8976 /UG_GENE=WASL /UG_TITLE=Wiskott-Aldrich syndrome-like	1.97	122.81	0.00467
230966_at	interleukin 4 induced 1	AI859620	259307	gb:AI859620 /DB_XREF=gi:5513236 /DB_XREF=wm14d08.x1 /CLONE=IMAGE:2435919 /FEA=EST /CNT=13 /TID=Hs.128022.0 /TIER=Stack /STK=9 /UG=Hs.128022 /UG_TITLE=ESTs, Weakly similar to FIG1 MOUSE FIG-1 PROTEIN PRECURSOR (M.musculus)	1.97	106.44	0.046688
230998_at	gb:AV702506 /DB_XREF=gi:10718836 /DB_XREF=AV702506 /CLONE=ADBCBG02 /FEA=EST /CNT=10 /TID=Hs.145199.0 /TIER=Stack /STK=8 /UG=Hs.145199 /UG_TITLE=ESTs	AV702506		gb:AV702506 /DB_XREF=gi:10718836 /DB_XREF=AV702506 /CLONE=ADBCBG02 /FEA=EST /CNT=10 /TID=Hs.145199.0 /TIER=Stack /STK=8 /UG=Hs.145199 /UG_TITLE=ESTs	1.97	114.57	1e-06
242862_x_at	gb:AI804210 /DB_XREF=gi:5369682 /DB_XREF=tc62a09.x1 /CLONE=IMAGE:2069176 /FEA=EST /CNT=3 /TID=Hs.270577.0 /TIER=ConsEnd /STK=3 /UG=Hs.270577 /UG_TITLE=ESTs, Weakly similar to pot. ORF VI (H.sapiens)	AI804210		gb:AI804210 /DB_XREF=gi:5369682 /DB_XREF=tc62a09.x1 /CLONE=IMAGE:2069176 /FEA=EST /CNT=3 /TID=Hs.270577.0 /TIER=ConsEnd /STK=3 /UG=Hs.270577 /UG_TITLE=ESTs, Weakly similar to pot. ORF VI (H.sapiens)	1.97	173.28	0.027972
1555014_x_at	OK/SW-cl.92	AB062488		gb:AB062488.1 /DB_XREF=gi:21104485 /GEN=OKSW-cl.92 /TID=Hs2.374808.1 /CNT=2 /FEA=FLmRNA /TIER=FL /STK=1 /UG=Hs.374808 /DEF=Homo sapiens OKSW-cl.92 mRNA, complete cds. /PROD=OKSW-CL.92 /FL=gb:AB062488.1	1.97	297.89	0.006461
201617_x_at	caldesmon 1	NM_004342	800	gb:NM_004342.2 /DB_XREF=gi:11091984 /GEN=CALD1 /FEA=FLmRNA /CNT=243 /TID=Hs.325474.0 /TIER=FL /STK=1 /UG=Hs.325474 /LL=800 /DEF=Homo sapiens caldesmon 1 (CALD1), mRNA. /PROD=caldesmon 1 /FL=gb:M64110.1 gb:NM_004342.2	1.96	312.44	0.007687
202971_s_at	dual-specificity tyrosine-(Y)-phosphorylation regulated kinase 2	NM_006482	8445	gb:NM_006482.1 /DB_XREF=gi:5922003 /GEN=DYRK2 /FEA=FLmRNA /CNT=129 /TID=Hs.173135.1 /TIER=FL /STK=5 /UG=Hs.173135 /LL=8445 /DEF=Homo sapiens dual-specificity tyrosine-(Y)-phosphorylation regulated kinase 2 (DYRK2), transcript variant 2, mRNA. /PROD=dual-specificity tyrosine-(Y)-phosphorylationregulated kinase 2 isoform 2 /FL=gb:NM_006482.1	1.96	114.06	0.000899
207543_s_at	procollagen-proline, 2-oxoglutarate 4-dioxygenase (proline 4-hydroxylase), alpha polypeptide I	NM_000917	5033	gb:NM_000917.1 /DB_XREF=gi:4505564 /GEN=P4HA1 /FEA=FLmRNA /CNT=5 /TID=Hs.76768.0 /TIER=FL /STK=0 /UG=Hs.76768 /LL=5033 /DEF=Homo sapiens procollagen-proline, 2-oxoglutarate 4-dioxygenase (proline 4-hydroxylase), alpha polypeptide I (P4HA1), mRNA. /PROD=procollagen-proline, 2-oxoglutarate4-dioxygenase (proline 4-hydroxylase), alpha polypeptideI /FL=gb:NM_000917.1 gb:M24486.1	1.96	300.42	0.000245
210524_x_at	gb:AF078844.1 /DB_XREF=gi:6683748 /FEA=FLmRNA /CNT=6 /TID=Hs.8765.1 /TIER=FL /STK=0 /UG=Hs.8765 /LL=11325 /UG_GENE=RNAHP /DEF=Homo sapiens hqp0376 protein mRNA, complete cds. /PROD=hqp0376 protein /FL=gb:AF078844.1	AF078844		gb:AF078844.1 /DB_XREF=gi:6683748 /FEA=FLmRNA /CNT=6 /TID=Hs.8765.1 /TIER=FL /STK=0 /UG=Hs.8765 /LL=11325 /UG_GENE=RNAHP /DEF=Homo sapiens hqp0376 protein mRNA, complete cds. /PROD=hqp0376 protein /FL=gb:AF078844.1	1.96	287.84	0.006797
212483_at	Nipped-B homolog (Drosophila)	AW339587	25836	gb:AW339587 /DB_XREF=gi:6836213 /DB_XREF=he14g08.x1 /CLONE=IMAGE:2919038 /FEA=mRNA /CNT=135 /TID=Hs.225767.1 /TIER=Stack /STK=11 /UG=Hs.225767 /LL=25836 /UG_GENE=IDN3 /UG_TITLE=IDN3 protein	1.96	350.78	3.9e-05
224367_at	brain expressed X-linked 2 /// brain expressed X-linked 2	AF251053	84707	gb:AF251053.1 /DB_XREF=gi:13625167 /FEA=FLmRNA /CNT=1 /TID=HsAffx.900523.838 /TIER=FL /STK=0 /DEF=Homo sapiens X-linked protein mRNA, complete cds. /PROD=X-linked protein /FL=gb:AF251053.1	1.96	416.64	1.2e-05
226990_at	Membrane component, chromosome 11, surface marker 1	AI798775	4076	gb:AI798775 /DB_XREF=gi:5364247 /DB_XREF=we92e06.x1 /CLONE=IMAGE:2348578 /FEA=EST /CNT=38 /TID=Hs.101025.1 /TIER=Stack /STK=16 /UG=Hs.101025 /LL=689 /UG_GENE=BTF3 /UG_TITLE=basic transcription factor 3	1.96	177.2	0.00014
227525_at	glucocorticoid induced transcript 1	AA058770	113263	gb:AA058770 /DB_XREF=gi:1551643 /DB_XREF=zf66a09.s1 /CLONE=IMAGE:381880 /FEA=EST /CNT=25 /TID=Hs.5510.0 /TIER=Stack /STK=19 /UG=Hs.5510 /UG_TITLE=ESTs	1.96	400	5e-05
230708_at	Prickle-like 1 (Drosophila)	AA206141	144165	gb:AA206141 /DB_XREF=gi:1801529 /DB_XREF=zq54h06.s1 /CLONE=IMAGE:645467 /FEA=EST /CNT=10 /TID=Hs.86237.0 /TIER=Stack /STK=9 /UG=Hs.86237 /UG_TITLE=ESTs	1.96	116.35	0.009652
1564630_at	endothelin 1	BC036851	1906	gb:BC036851.1 /DB_XREF=gi:22477436 /TID=Hs2.382166.1 /CNT=1 /FEA=mRNA /TIER=ConsEnd /STK=0 /UG=Hs.382166 /UG_TITLE=Homo sapiens, clone IMAGE:5405159, mRNA /DEF=Homo sapiens, clone IMAGE:5405159, mRNA.	1.96	129.34	0.005562
201465_s_at	v-jun sarcoma virus 17 oncogene homolog (avian)	BC002646	3725	gb:BC002646.1 /DB_XREF=gi:12803622 /FEA=FLmRNA /CNT=376 /TID=Hs.78465.0 /TIER=FL+Stack /STK=49 /UG=Hs.78465 /LL=3725 /UG_GENE=JUN /DEF=Homo sapiens, v-jun avian sarcoma virus 17 oncogene homolog, clone MGC:3338, mRNA, complete cds. /PROD=v-jun avian sarcoma virus 17 oncogene homolog /FL=gb:NM_002228.2 gb:BC002646.1	1.95	229.5	0.001443
201969_at	nuclear autoantigenic sperm protein (histone-binding)	AW003362	4678	gb:AW003362 /DB_XREF=gi:5850278 /DB_XREF=wq65h01.x1 /CLONE=IMAGE:2476177 /FEA=FLmRNA /CNT=239 /TID=Hs.243886.0 /TIER=Stack /STK=18 /UG=Hs.243886 /LL=4678 /UG_GENE=NASP /UG_TITLE=nuclear autoantigenic sperm protein (histone-binding) /FL=gb:NM_002482.1 gb:M97856.1	1.95	193.18	9.1e-05
220975_s_at	C1q and tumor necrosis factor related protein 1 /// C1q and tumor necrosis factor related protein 1	NM_030968	114897	gb:NM_030968.1 /DB_XREF=gi:13569943 /GEN=ZSIG37 /FEA=FLmRNA /CNT=1 /TID=HsAffx.900146.201 /TIER=FL /STK=0 /DEF=Homo sapiens G protein coupled receptor interacting protein, complement-c1q tumor necrosis factor-related (ZSIG37), mRNA. /PROD=G protein coupled receptor interacting protein,complement-c1q tumor necrosis factor-related /FL=gb:NM_030968.1	1.95	130.53	0.003661
238493_at	zinc finger protein 506	AI559570	91115	gb:AI559570 /DB_XREF=gi:4509775 /DB_XREF=tq50f09.x1 /CLONE=IMAGE:2212265 /FEA=EST /CNT=12 /TID=Hs.155561.0 /TIER=ConsEnd /STK=0 /UG=Hs.155561 /UG_TITLE=ESTs	1.95	116.43	0.000221
239250_at	Zinc finger protein 542	BE966038	147947	gb:BE966038 /DB_XREF=gi:11771031 /DB_XREF=601659941R1 /CLONE=IMAGE:3905555 /FEA=EST /CNT=5 /TID=Hs.250863.0 /TIER=ConsEnd /STK=4 /UG=Hs.250863 /UG_TITLE=ESTs, Weakly similar to ALU1_HUMAN ALU SUBFAMILY J SEQUENCE CONTAMINATION WARNING ENTRY (H.sapiens)	1.95	101.55	0.000177
203879_at	phosphoinositide-3-kinase, catalytic, delta polypeptide /// phosphoinositide-3-kinase, catalytic, delta polypeptide	U86453	5293	gb:U86453.1 /DB_XREF=gi:2317893 /FEA=FLmRNA /CNT=98 /TID=Hs.162808.0 /TIER=FL+Stack /STK=37 /UG=Hs.162808 /LL=5293 /UG_GENE=PIK3CD /DEF=Human phosphatidylinositol 3-kinase catalytic subunit p110delta mRNA, complete cds. /PROD=phosphatidylinositol 3-kinase catalytic subunitp110delta /FL=gb:U86453.1 gb:NM_005026.1	1.94	241.04	0.001031
204964_s_at	sarcospan (Kras oncogene-associated gene)	NM_005086	8082	gb:NM_005086.2 /DB_XREF=gi:7669543 /GEN=SSPN /FEA=FLmRNA /CNT=59 /TID=Hs.183428.0 /TIER=FL /STK=0 /UG=Hs.183428 /LL=8082 /DEF=Homo sapiens sarcospan (Kras oncogene-associated gene) (SSPN), mRNA. /PROD=sarcospan (Kras oncogene-associated gene) /FL=gb:AF016028.2 gb:AL136756.1 gb:NM_005086.2	1.94	124.69	0.001007
209682_at	Cas-Br-M (murine) ecotropic retroviral transforming sequence b	U26710	868	gb:U26710.1 /DB_XREF=gi:862406 /FEA=FLmRNA /CNT=68 /TID=Hs.3144.1 /TIER=FL+Stack /STK=18 /UG=Hs.3144 /LL=868 /UG_GENE=CBLB /DEF=Human cbl-b mRNA, complete cds. /PROD=cbl-b /FL=gb:U26710.1	1.94	110.21	0.000144
218546_at	hypothetical protein FLJ14146	NM_024709	79762	gb:NM_024709.1 /DB_XREF=gi:13376004 /GEN=FLJ14146 /FEA=FLmRNA /CNT=109 /TID=Hs.103395.0 /TIER=FL+Stack /STK=43 /UG=Hs.103395 /LL=79762 /DEF=Homo sapiens hypothetical protein FLJ14146 (FLJ14146), mRNA. /PROD=hypothetical protein FLJ14146 /FL=gb:NM_024709.1	1.94	212.66	0.022551
225531_at	Cdk5 and Abl enzyme substrate 1	AK025627	91768	gb:AK025627.1 /DB_XREF=gi:10438202 /FEA=mRNA /CNT=95 /TID=Hs.17901.0 /TIER=ConsEnd /STK=0 /UG=Hs.17901 /UG_TITLE=Homo sapiens, clone IMAGE:3937015, mRNA, partial cds /DEF=Homo sapiens cDNA: FLJ21974 fis, clone HEP05861.	1.94	120.72	0.001578
225681_at	collagen triple helix repeat containing 1	AA584310	115908	gb:AA584310 /DB_XREF=gi:2368919 /DB_XREF=nn79g01.s1 /CLONE=IMAGE:1090128 /FEA=EST /CNT=87 /TID=Hs.283713.0 /TIER=Stack /STK=54 /UG=Hs.283713 /UG_TITLE=ESTs, Weakly similar to ORF YGL050w (S.cerevisiae)	1.94	580.69	0.026213
232481_s_at	SLIT and NTRK-like family, member 6	AL137517	84189	gb:AL137517.1 /DB_XREF=gi:6808177 /GEN=DKFZp564O1278 /FEA=mRNA /CNT=7 /TID=Hs.306201.0 /TIER=ConsEnd /STK=0 /UG=Hs.306201 /LL=54773 /DEF=Homo sapiens mRNA; cDNA DKFZp564O1278 (from clone DKFZp564O1278). /PROD=hypothetical protein	1.94	381.8	0.030717
212366_at	zinc finger protein 292	BF223237	23036	gb:BF223237 /DB_XREF=gi:11130414 /DB_XREF=7q30h09.x1 /CLONE=IMAGE:3700073 /FEA=mRNA /CNT=148 /TID=Hs.173081.0 /TIER=Stack /STK=9 /UG=Hs.173081 /LL=23036 /UG_GENE=KIAA0530 /UG_TITLE=KIAA0530 protein	1.93	992.67	7e-06
212820_at	rabconnectin-3	AB020663	23312	gb:AB020663.1 /DB_XREF=gi:4240200 /GEN=KIAA0856 /FEA=mRNA /CNT=97 /TID=Hs.13264.0 /TIER=Stack /STK=35 /UG=Hs.13264 /LL=23312 /DEF=Homo sapiens mRNA for KIAA0856 protein, partial cds. /PROD=KIAA0856 protein	1.93	210.44	9.1e-05
219675_s_at	UDP-glucuronate decarboxylase 1	NM_025076	80146	gb:NM_025076.1 /DB_XREF=gi:13376625 /GEN=FLJ23591 /FEA=FLmRNA /CNT=29 /TID=Hs.288158.0 /TIER=FL /STK=0 /UG=Hs.288158 /LL=80146 /DEF=Homo sapiens hypothetical protein FLJ23591 (FLJ23591), mRNA. /PROD=hypothetical protein FLJ23591 /FL=gb:NM_025076.1	1.93	103.84	0.000658
223270_at	hypothetical protein HSPC129	AF161543	51496	gb:AF161543.1 /DB_XREF=gi:6841353 /FEA=FLmRNA /CNT=74 /TID=Hs.104336.0 /TIER=ConsEnd /STK=0 /UG=Hs.104336 /LL=51496 /UG_GENE=HSPC129 /DEF=Homo sapiens HSPC058 mRNA, complete cds. /PROD=HSPC058 /FL=gb:NM_016396.1 gb:AF161478.1 gb:AF161543.1	1.93	207.07	0
225112_at	Abl interactor 2	AA058571	10152	gb:AA058571 /DB_XREF=gi:1551378 /DB_XREF=zf55e03.s1 /CLONE=IMAGE:380860 /FEA=EST /CNT=117 /TID=Hs.285728.0 /TIER=Stack /STK=48 /UG=Hs.285728 /UG_TITLE=ESTs	1.93	910.33	4.1e-05
226223_at	gb:AI091432 /DB_XREF=gi:3430491 /DB_XREF=ow62f06.x1 /CLONE=IMAGE:1651427 /FEA=EST /CNT=52 /TID=Hs.42683.0 /TIER=Stack /STK=15 /UG=Hs.42683 /UG_TITLE=ESTs	AI091432		gb:AI091432 /DB_XREF=gi:3430491 /DB_XREF=ow62f06.x1 /CLONE=IMAGE:1651427 /FEA=EST /CNT=52 /TID=Hs.42683.0 /TIER=Stack /STK=15 /UG=Hs.42683 /UG_TITLE=ESTs	1.93	645.59	8.3e-05
226267_at	jun dimerization protein 2	AA716425	122953	gb:AA716425 /DB_XREF=gi:2728699 /DB_XREF=zg64c09.s1 /CLONE=IMAGE:398128 /FEA=DNA /CNT=62 /TID=Hs.154095.2 /TIER=Stack /STK=31 /UG=Hs.154095 /LL=7702 /UG_GENE=ZNF143 /UG_TITLE=zinc finger protein 143 (clone pHZ-1)	1.93	639.41	0.000863
227609_at	epithelial stromal interaction 1 (breast)	AA633203	94240	gb:AA633203 /DB_XREF=gi:2556617 /DB_XREF=nq57b02.s1 /CLONE=IMAGE:1147947 /FEA=EST /CNT=32 /TID=Hs.180669.2 /TIER=Stack /STK=19 /UG=Hs.180669 /LL=10106 /UG_GENE=OS4 /UG_TITLE=conserved gene amplified in osteosarcoma	1.93	141	0.013216
204453_at	zinc finger protein 84 (HPF2)	NM_003428	7637	gb:NM_003428.1 /DB_XREF=gi:4508036 /GEN=ZNF84 /FEA=FLmRNA /CNT=55 /TID=Hs.9450.0 /TIER=FL+Stack /STK=23 /UG=Hs.9450 /LL=7637 /DEF=Homo sapiens zinc finger protein 84 (HPF2) (ZNF84), mRNA. /PROD=zinc finger protein 84 (HPF2) /FL=gb:NM_003428.1 gb:M27878.1	1.92	127.06	7.8e-05
204994_at	myxovirus (influenza virus) resistance 2 (mouse)	NM_002463	4600	gb:NM_002463.1 /DB_XREF=gi:11342663 /GEN=MX2 /FEA=FLmRNA /CNT=47 /TID=Hs.926.0 /TIER=FL+Stack /STK=18 /UG=Hs.926 /LL=4600 /DEF=Homo sapiens myxovirus (influenza) resistance 2, homolog of murine (MX2), mRNA. /PROD=myxovirus (influenza) resistance 2, homolog ofmurine /FL=gb:NM_002463.1 gb:M30818.1 gb:M33883.1	1.92	138.86	0.024463
209228_x_at	tumor suppressor candidate 3	U42349	7991	gb:U42349.1 /DB_XREF=gi:1353672 /GEN=N33 /FEA=FLmRNA /CNT=137 /TID=Hs.71119.0 /TIER=FL /STK=0 /UG=Hs.71119 /LL=7991 /UG_TITLE=Putative prostate cancer tumor suppressor /DEF=Human N33 mRNA, complete cds. /FL=gb:U42349.1 gb:NM_006765.1	1.92	158.6	0.003924
209705_at	likely ortholog of mouse metal response element binding transcription factor 2	BG033764	22823	gb:BG033764 /DB_XREF=gi:12426228 /DB_XREF=602302025F1 /CLONE=IMAGE:4403238 /FEA=FLmRNA /CNT=65 /TID=Hs.31016.1 /TIER=Stack /STK=10 /UG=Hs.31016 /LL=22823 /UG_GENE=M96 /UG_TITLE=putative DNA binding protein /FL=gb:AF073293.1	1.92	315.6	1.5e-05
227452_at	Hypothetical gene supported by AK000477	AI832118	440462	gb:AI832118 /DB_XREF=gi:5452789 /DB_XREF=td13a06.x1 /CLONE=IMAGE:2075506 /FEA=EST /CNT=34 /TID=Hs.236894.0 /TIER=Stack /STK=22 /UG=Hs.236894 /UG_TITLE=ESTs, Highly similar to S02392 alpha-2-macroglobulin receptor precursor (H.sapiens)	1.92	500.27	0.011424
232180_at	gb:U00954.1 /DB_XREF=gi:405056 /FEA=mRNA /CNT=9 /TID=Hs.133065.0 /TIER=ConsEnd /STK=0 /UG=Hs.133065 /UG_TITLE=Human clone CE29 7.2 (CAC)n(GTG)n repeat-containing mRNA /DEF=Human clone CE29 7.2 (CAC)n(GTG)n repeat-containing mRNA.	U00954		gb:U00954.1 /DB_XREF=gi:405056 /FEA=mRNA /CNT=9 /TID=Hs.133065.0 /TIER=ConsEnd /STK=0 /UG=Hs.133065 /UG_TITLE=Human clone CE29 7.2 (CAC)n(GTG)n repeat-containing mRNA /DEF=Human clone CE29 7.2 (CAC)n(GTG)n repeat-containing mRNA.	1.92	161.23	0.00055
201272_at	aldo-keto reductase family 1, member B1 (aldose reductase)	NM_001628	231	gb:NM_001628.1 /DB_XREF=gi:4502048 /GEN=AKR1B1 /FEA=FLmRNA /CNT=453 /TID=Hs.75313.0 /TIER=FL+Stack /STK=142 /UG=Hs.75313 /LL=231 /DEF=Homo sapiens aldo-keto reductase family 1, member B1 (aldose reductase) (AKR1B1), mRNA. /PROD=aldo-keto reductase family 1, member B1 (aldosereductase) /FL=gb:M34720.1 gb:NM_001628.1 gb:BC000260.1 gb:J04795.1 gb:J05474.1 gb:J05017.1 gb:BC005387.1	1.91	581.58	4e-06
201448_at	TIA1 cytotoxic granule-associated RNA binding protein	AL046419	7072	gb:AL046419 /DB_XREF=gi:5434493 /DB_XREF=DKFZp434N247_s1 /CLONE=DKFZp434N247 /FEA=FLmRNA /CNT=273 /TID=Hs.239489.0 /TIER=Stack /STK=39 /UG=Hs.239489 /LL=7072 /UG_GENE=TIA1 /UG_TITLE=TIA1 cytotoxic granule-associated RNA-binding protein /FL=gb:M77142.1 gb:NM_022037.1	1.91	354.74	0.000102
209170_s_at	glycoprotein M6B	AF016004	2824	gb:AF016004.1 /DB_XREF=gi:3387766 /GEN=m6b1 /FEA=FLmRNA /CNT=208 /TID=Hs.5422.0 /TIER=FL+Stack /STK=27 /UG=Hs.5422 /LL=2824 /UG_TITLE=glycoprotein M6B /DEF=Homo sapiens m6b1 mRNA, complete cds. /FL=gb:AF016004.1	1.91	316.47	0.000612
219692_at	kringle containing transmembrane protein 2	NM_024507	79412	gb:NM_024507.1 /DB_XREF=gi:13375641 /GEN=MGC10791 /FEA=FLmRNA /CNT=26 /TID=Hs.73452.0 /TIER=FL /STK=0 /UG=Hs.73452 /LL=79412 /DEF=Homo sapiens hypothetical protein MGC10791 (MGC10791), mRNA. /PROD=hypothetical protein MGC10791 /FL=gb:NM_024507.1 gb:BC003533.1	1.91	117.95	0.002729
222685_at	family with sequence similarity 29, member A	AB046794	54801	gb:AB046794.1 /DB_XREF=gi:10047212 /GEN=KIAA1574 /FEA=FLmRNA /CNT=77 /TID=Hs.54617.0 /TIER=Stack /STK=11 /UG=Hs.54617 /LL=54801 /DEF=Homo sapiens mRNA for KIAA1574 protein, partial cds. /PROD=KIAA1574 protein /FL=gb:NM_017645.1	1.91	227.48	0.000242
225227_at	Homo sapiens, clone IMAGE:5299642, mRNA	AW294869		gb:AW294869 /DB_XREF=gi:6701505 /DB_XREF=UI-H-BI2-ahr-a-04-0-UI.s1 /CLONE=IMAGE:2727463 /FEA=EST /CNT=109 /TID=Hs.17132.0 /TIER=Stack /STK=43 /UG=Hs.17132 /UG_TITLE=ESTs, Moderately similar to ALU2_HUMAN ALU SUBFAMILY SB SEQUENCE CONTAMINATION WARNING ENTRY (H.sapiens)	1.91	350.47	0.000294
225921_at	ninein (GSK3B interacting protein)	AL359571	51199	gb:AL359571.1 /DB_XREF=gi:8655630 /FEA=mRNA /CNT=78 /TID=Hs.12772.0 /TIER=Stack /STK=29 /UG=Hs.12772 /LL=57681 /UG_GENE=KIAA1565 /UG_TITLE=KIAA1565 protein /DEF=Homo sapiens mRNA; cDNA DKFZp547G043 (from clone DKFZp547G043).	1.91	623.14	0.00162
226878_at	Major histocompatibility complex, class II, DO alpha	AL581873	3111	gb:AL581873 /DB_XREF=gi:12949303 /DB_XREF=AL581873 /CLONE=CS0DG006YK17 (3 prime) /FEA=EST /CNT=60 /TID=Hs.11135.2 /TIER=Stack /STK=46 /UG=Hs.11135 /LL=3111 /UG_GENE=HLA-DNA /UG_TITLE=major histocompatibility complex, class II, DN alpha	1.91	121.41	0.009768
228905_at	gb:BE672700 /DB_XREF=gi:10033241 /DB_XREF=7b71g04.x1 /CLONE=IMAGE:3233718 /FEA=EST /CNT=16 /TID=Hs.155272.0 /TIER=Stack /STK=10 /UG=Hs.155272 /UG_TITLE=ESTs	BE672700		gb:BE672700 /DB_XREF=gi:10033241 /DB_XREF=7b71g04.x1 /CLONE=IMAGE:3233718 /FEA=EST /CNT=16 /TID=Hs.155272.0 /TIER=Stack /STK=10 /UG=Hs.155272 /UG_TITLE=ESTs	1.91	205.59	0.002441
237070_at	transient receptor potential cation channel, subfamily M, member 1	AI277662	4308	gb:AI277662 /DB_XREF=gi:3899930 /DB_XREF=ql78e09.x1 /CLONE=IMAGE:1878472 /FEA=EST /CNT=9 /TID=Hs.166845.0 /TIER=ConsEnd /STK=0 /UG=Hs.166845 /UG_TITLE=ESTs, Weakly similar to TRP7_HUMAN TRANSIENT RECEPTOR POTENTIAL CHANNEL 7 (H.sapiens)	1.91	113.91	0.028138
244008_at	gb:AW874263 /DB_XREF=gi:8008316 /DB_XREF=hp96h03.x1 /CLONE=IMAGE:3117749 /FEA=EST /CNT=6 /TID=Hs.32468.0 /TIER=ConsEnd /STK=0 /UG=Hs.32468 /UG_TITLE=ESTs	AW874263		gb:AW874263 /DB_XREF=gi:8008316 /DB_XREF=hp96h03.x1 /CLONE=IMAGE:3117749 /FEA=EST /CNT=6 /TID=Hs.32468.0 /TIER=ConsEnd /STK=0 /UG=Hs.32468 /UG_TITLE=ESTs	1.91	101.36	0.003736
244180_at	Similar to zinc finger protein 569	AI039201	390927	gb:AI039201 /DB_XREF=gi:3278395 /DB_XREF=ox32b05.s1 /CLONE=IMAGE:1658001 /FEA=EST /CNT=7 /TID=Hs.283316.0 /TIER=ConsEnd /STK=3 /UG=Hs.283316 /UG_TITLE=ESTs	1.91	114.81	0.008586
1552701_a_at	CARD only protein	NM_052889	114769	gb:NM_052889.1 /DB_XREF=gi:16751832 /GEN=COP /TID=Hs2.348365.1 /CNT=9 /FEA=FLmRNA /TIER=FL /STK=2 /LL=114769 /UG=Hs.348365 /DEF=Homo sapiens CARD only protein (COP), mRNA. /PROD=CARD only protein /FL=gb:AF367017.1 gb:NM_052889.1	1.91	132.26	0.000382
202693_s_at	serine/threonine kinase 17a (apoptosis-inducing)	AW194730	9263	gb:AW194730 /DB_XREF=gi:6473630 /DB_XREF=xn43d11.x1 /CLONE=IMAGE:2696469 /FEA=FLmRNA /CNT=169 /TID=Hs.9075.0 /TIER=Stack /STK=57 /UG=Hs.9075 /LL=9263 /UG_GENE=STK17A /UG_TITLE=serinethreonine kinase 17a (apoptosis-inducing) /FL=gb:AB011420.1 gb:NM_004760.1	1.9	486.31	8.5e-05
204076_at	ectonucleoside triphosphate diphosphohydrolase 4	AB002390	9583	gb:AB002390.1 /DB_XREF=gi:2280487 /GEN=KIAA0392 /FEA=FLmRNA /CNT=82 /TID=Hs.201377.0 /TIER=Stack /STK=21 /UG=Hs.201377 /LL=9583 /UG_TITLE=apyrase, lysosomal /DEF=Human mRNA for KIAA0392 gene, partial cds. /FL=gb:AF016032.1 gb:NM_004901.1	1.9	489.52	1e-05
204252_at	cyclin-dependent kinase 2	M68520	1017	gb:M68520.1 /DB_XREF=gi:180177 /FEA=FLmRNA /CNT=115 /TID=Hs.19192.0 /TIER=FL /STK=0 /UG=Hs.19192 /LL=1017 /UG_GENE=CDK2 /DEF=Human cdc2-related protein kinase mRNA, complete cds. /PROD=cdc2-related protein kinase /FL=gb:NM_001798.1 gb:M68520.1 gb:BC003065.1	1.9	265.76	6e-06
218404_at	sorting nexin 10	NM_013322	29887	gb:NM_013322.1 /DB_XREF=gi:7019536 /GEN=SNX10 /FEA=FLmRNA /CNT=110 /TID=Hs.106260.0 /TIER=FL+Stack /STK=23 /UG=Hs.106260 /LL=29887 /DEF=Homo sapiens sorting nexin 10 (SNX10), mRNA. /PROD=sorting nexin 10 /FL=gb:AF121860.1 gb:NM_013322.1	1.9	166.67	0.023348
226860_at	transmembrane protein 19	AW572609	55266	gb:AW572609 /DB_XREF=gi:7237342 /DB_XREF=xx69b07.x2 /CLONE=IMAGE:2848885 /FEA=mRNA /CNT=35 /TID=Hs.71124.0 /TIER=Stack /STK=17 /UG=Hs.71124 /UG_TITLE=Homo sapiens cDNA: FLJ22186 fis, clone HRC01010	1.9	362.94	0.000917
232033_at	ubiquitin specific protease 37	BE670098	57695	gb:BE670098 /DB_XREF=gi:10030639 /DB_XREF=7e30b11.x1 /CLONE=IMAGE:3283965 /FEA=mRNA /CNT=14 /TID=Hs.324696.0 /TIER=ConsEnd /STK=2 /UG=Hs.324696 /LL=57695 /UG_GENE=KIAA1594 /UG_TITLE=KIAA1594 protein	1.9	159.7	0.002923
239567_at	gb:AW974998 /DB_XREF=gi:8166201 /DB_XREF=EST387103 /FEA=EST /CNT=8 /TID=Hs.222430.0 /TIER=ConsEnd /STK=0 /UG=Hs.222430 /UG_TITLE=ESTs	AW974998		gb:AW974998 /DB_XREF=gi:8166201 /DB_XREF=EST387103 /FEA=EST /CNT=8 /TID=Hs.222430.0 /TIER=ConsEnd /STK=0 /UG=Hs.222430 /UG_TITLE=ESTs	1.9	127.04	0.002564
1555824_a_at	BS 3076	AK098354		gb:AK098354.1 /DB_XREF=gi:21758350 /TID=Hs2.170421.1 /CNT=27 /FEA=FLmRNA /TIER=Stack /STK=9 /UG=Hs.170421 /UG_TITLE=Homo sapiens nbla 3076 mRNA, complete cds. /DEF=Homo sapiens cDNA FLJ25488 fis, clone CBR00232. /FL=gb:AB072449.1	1.9	117.43	0.000133
213199_at	DKFZP586P0123 protein	AL080220	26005	gb:AL080220.1 /DB_XREF=gi:5262711 /GEN=DKFZp586P0123 /FEA=mRNA /CNT=58 /TID=Hs.6285.0 /TIER=Stack /STK=35 /UG=Hs.6285 /LL=26005 /DEF=Homo sapiens mRNA; cDNA DKFZp586P0123 (from clone DKFZp586P0123); partial cds. /PROD=hypothetical protein	1.89	119.28	0.000631
213262_at	spastic ataxia of Charlevoix-Saguenay (sacsin)	AI932370	26278	gb:AI932370 /DB_XREF=gi:5671107 /DB_XREF=wd27e11.x1 /CLONE=IMAGE:2329388 /FEA=FLmRNA /CNT=60 /TID=Hs.159492.0 /TIER=Stack /STK=18 /UG=Hs.159492 /LL=26278 /UG_GENE=SACS /UG_TITLE=spastic ataxia of Charlevoix-Saguenay (sacsin) /FL=gb:NM_014363.1	1.89	187.7	0.007931
218006_s_at	zinc finger protein 22 (KOX 15)	NM_006963	7570	gb:NM_006963.1 /DB_XREF=gi:5902159 /GEN=ZNF22 /FEA=FLmRNA /CNT=157 /TID=Hs.108642.0 /TIER=FL /STK=4 /UG=Hs.108642 /LL=7570 /DEF=Homo sapiens zinc finger protein 22 (KOX 15) (ZNF22), mRNA. /PROD=zinc finger protein 22 (KOX 15) /FL=gb:NM_006963.1	1.89	124.32	0.000976
218528_s_at	ring finger protein 38	NM_022781	152006	gb:NM_022781.1 /DB_XREF=gi:12232470 /GEN=FLJ21343 /FEA=FLmRNA /CNT=116 /TID=Hs.77823.0 /TIER=FL+Stack /STK=53 /UG=Hs.77823 /LL=64796 /DEF=Homo sapiens hypothetical protein FLJ21343 (FLJ21343), mRNA. /PROD=hypothetical protein FLJ21343 /FL=gb:NM_022781.1 gb:AL136817.1	1.89	410.35	0.000211
220755_s_at	chromosome 6 open reading frame 48	NM_016947	50854	gb:NM_016947.1 /DB_XREF=gi:8393383 /GEN=G8 /FEA=FLmRNA /CNT=3 /TID=Hs.109798.0 /TIER=FL /STK=0 /UG=Hs.109798 /LL=50854 /DEF=Homo sapiens G8 protein (G8), mRNA. /PROD=G8 protein /FL=gb:NM_016947.1	1.89	962.68	0.002791
221763_at	jumonji domain containing 1C	AI694023	221037	gb:AI694023 /DB_XREF=gi:4971363 /DB_XREF=wd13h03.x1 /CLONE=IMAGE:2328053 /FEA=mRNA /CNT=109 /TID=Hs.6685.0 /TIER=Stack /STK=40 /UG=Hs.6685 /LL=9323 /UG_GENE=TRIP8 /UG_TITLE=thyroid hormone receptor interactor 8	1.89	343.35	0.000261
228920_at	hypothetical protein LOC339324	BE328273	339324	gb:BE328273 /DB_XREF=gi:9202049 /DB_XREF=hs93d02.x1 /CLONE=IMAGE:3144771 /FEA=EST /CNT=23 /TID=Hs.18103.0 /TIER=Stack /STK=12 /UG=Hs.18103 /UG_TITLE=ESTs	1.89	207.43	0.000209
230268_at	gb:BE503077 /DB_XREF=gi:9705485 /DB_XREF=hz83b11.x1 /CLONE=IMAGE:3214557 /FEA=EST /CNT=13 /TID=Hs.38516.0 /TIER=Stack /STK=8 /UG=Hs.38516 /UG_TITLE=ESTs, Weakly similar to A46302 PTB-associated splicing factor, long form (H.sapiens)	BE503077		gb:BE503077 /DB_XREF=gi:9705485 /DB_XREF=hz83b11.x1 /CLONE=IMAGE:3214557 /FEA=EST /CNT=13 /TID=Hs.38516.0 /TIER=Stack /STK=8 /UG=Hs.38516 /UG_TITLE=ESTs, Weakly similar to A46302 PTB-associated splicing factor, long form (H.sapiens)	1.89	113.52	0.000476
202270_at	guanylate binding protein 1, interferon-inducible, 67kDa /// guanylate binding protein 1, interferon-inducible, 67kDa	NM_002053	2633	gb:NM_002053.1 /DB_XREF=gi:4503938 /GEN=GBP1 /FEA=FLmRNA /CNT=158 /TID=Hs.62661.0 /TIER=FL+Stack /STK=52 /UG=Hs.62661 /LL=2633 /DEF=Homo sapiens guanylate binding protein 1, interferon-inducible, 67kD (GBP1), mRNA. /PROD=guanylate binding protein 1,interferon-inducible, 67kD /FL=gb:BC002666.1 gb:NM_002053.1 gb:M55542.1	1.88	709.01	0.000729
202332_at	casein kinase 1, epsilon	NM_001894	1454	gb:NM_001894.1 /DB_XREF=gi:4503092 /GEN=CSNK1E /FEA=FLmRNA /CNT=158 /TID=Hs.79658.0 /TIER=FL+Stack /STK=64 /UG=Hs.79658 /LL=1454 /DEF=Homo sapiens casein kinase 1, epsilon (CSNK1E), mRNA. /PROD=casein kinase 1, epsilon /FL=gb:NM_001894.1 gb:AB024597.1 gb:L37043.1	1.88	472.32	2e-05
204686_at	insulin receptor substrate 1	NM_005544	3667	gb:NM_005544.1 /DB_XREF=gi:5031804 /GEN=IRS1 /FEA=FLmRNA /CNT=46 /TID=Hs.96063.0 /TIER=FL /STK=0 /UG=Hs.96063 /LL=3667 /DEF=Homo sapiens insulin receptor substrate 1 (IRS1), mRNA. /PROD=insulin receptor substrate 1 /FL=gb:NM_005544.1	1.88	293.95	0.034664
213543_at	Sarcoglycan, delta (35kDa dystrophin-associated glycoprotein)	AA570453	6444	gb:AA570453 /DB_XREF=gi:2344433 /DB_XREF=nk62f11.s1 /CLONE=IMAGE:1018125 /FEA=mRNA /CNT=61 /TID=Hs.10323.0 /TIER=Stack /STK=28 /UG=Hs.10323 /UG_TITLE=Homo sapiens mRNA from chromosome 5q31-33 region	1.88	148.13	0.000384
215528_at	MRNA; cDNA DKFZp586O1318 (from clone DKFZp586O1318)	AL049390		gb:AL049390.1 /DB_XREF=gi:4500184 /FEA=mRNA /CNT=6 /TID=Hs.22689.0 /TIER=ConsEnd /STK=5 /UG=Hs.22689 /UG_TITLE=Homo sapiens mRNA; cDNA DKFZp586O1318 (from clone DKFZp586O1318) /DEF=Homo sapiens mRNA; cDNA DKFZp586O1318 (from clone DKFZp586O1318).	1.88	133.36	3.6e-05
225147_at	pleckstrin homology, Sec7 and coiled-coil domains 3	AL521959	9265	gb:AL521959 /DB_XREF=gi:12785452 /DB_XREF=AL521959 /CLONE=CS0DB007YF18 (5 prime) /FEA=mRNA /CNT=112 /TID=Hs.7984.0 /TIER=Stack /STK=56 /UG=Hs.7984 /UG_TITLE=Homo sapiens cDNA FLJ13547 fis, clone PLACE1007053	1.88	596.08	0.000404
225912_at	tumor protein p53 inducible nuclear protein 1	AW341649	94241	gb:AW341649 /DB_XREF=gi:6838275 /DB_XREF=hd12g02.x1 /CLONE=IMAGE:2909330 /FEA=mRNA /CNT=69 /TID=Hs.75497.0 /TIER=Stack /STK=38 /UG=Hs.75497 /UG_TITLE=Homo sapiens cDNA: FLJ22139 fis, clone HEP20959	1.88	574.64	2.5e-05
229303_at	gb:AI018793 /DB_XREF=gi:3232591 /DB_XREF=ov32g08.x1 /CLONE=IMAGE:1639070 /FEA=EST /CNT=14 /TID=Hs.41136.0 /TIER=Stack /STK=10 /UG=Hs.41136 /UG_TITLE=ESTs	AI018793		gb:AI018793 /DB_XREF=gi:3232591 /DB_XREF=ov32g08.x1 /CLONE=IMAGE:1639070 /FEA=EST /CNT=14 /TID=Hs.41136.0 /TIER=Stack /STK=10 /UG=Hs.41136 /UG_TITLE=ESTs	1.88	351.56	0.001941
242920_at	gb:AW590838 /DB_XREF=gi:7277980 /DB_XREF=hg50b04.x1 /CLONE=IMAGE:2949007 /FEA=EST /CNT=3 /TID=Hs.186473.0 /TIER=ConsEnd /STK=3 /UG=Hs.186473 /UG_TITLE=ESTs	AW590838		gb:AW590838 /DB_XREF=gi:7277980 /DB_XREF=hg50b04.x1 /CLONE=IMAGE:2949007 /FEA=EST /CNT=3 /TID=Hs.186473.0 /TIER=ConsEnd /STK=3 /UG=Hs.186473 /UG_TITLE=ESTs	1.88	153.85	0.00067
200635_s_at	protein tyrosine phosphatase, receptor type, F	AU145351	5792	gb:AU145351 /DB_XREF=gi:11006872 /DB_XREF=AU145351 /CLONE=HEMBA1004591 /FEA=FLmRNA /CNT=433 /TID=Hs.75216.0 /TIER=Stack /STK=33 /UG=Hs.75216 /LL=5792 /UG_GENE=PTPRF /UG_TITLE=protein tyrosine phosphatase, receptor type, F /FL=gb:NM_002840.1	1.87	846.03	0.009633
201506_at	transforming growth factor, beta-induced, 68kDa	NM_000358	7045	gb:NM_000358.1 /DB_XREF=gi:4507466 /GEN=TGFBI /FEA=FLmRNA /CNT=491 /TID=Hs.118787.0 /TIER=FL+Stack /STK=253 /UG=Hs.118787 /LL=7045 /DEF=Homo sapiens transforming growth factor, beta-induced, 68kD (TGFBI), mRNA. /PROD=transforming growth factor, beta-induced, 68kD /FL=gb:NM_000358.1 gb:M77349.1 gb:BC000097.1 gb:BC004972.1	1.87	942.89	0.017083
202901_x_at	cathepsin S	BC002642	1520	gb:BC002642.1 /DB_XREF=gi:12803614 /FEA=FLmRNA /CNT=140 /TID=Hs.181301.0 /TIER=FL+Stack /STK=48 /UG=Hs.181301 /LL=1520 /UG_GENE=CTSS /DEF=Homo sapiens, cathepsin S, clone MGC:3886, mRNA, complete cds. /PROD=cathepsin S /FL=gb:M90696.1 gb:BC002642.1 gb:M86553.1 gb:NM_004079.1	1.87	216.18	0.04393
208838_at	TBP-interacting protein	AB020636	55832	gb:AB020636.1 /DB_XREF=gi:4240146 /GEN=KIAA0829 /FEA=FLmRNA /CNT=275 /TID=Hs.184786.0 /TIER=Stack /STK=17 /UG=Hs.184786 /LL=23009 /DEF=Homo sapiens mRNA for KIAA0829 protein, partial cds. /PROD=KIAA0829 protein /FL=gb:AL136810.1	1.87	302.73	0.000808
209780_at	putative homeodomain transcription factor 2	AL136883	57157	gb:AL136883.1 /DB_XREF=gi:12053266 /GEN=DKFZp434D166 /FEA=FLmRNA /CNT=57 /TID=Hs.128653.0 /TIER=FL /STK=0 /UG=Hs.128653 /LL=57157 /DEF=Homo sapiens mRNA; cDNA DKFZp434D166 (from clone DKFZp434D166); complete cds. /PROD=hypothetical protein /FL=gb:AL136883.1	1.87	644.06	0
210705_s_at	tripartite motif-containing 5	AF220028	85363	gb:AF220028.1 /DB_XREF=gi:12407386 /GEN=TRIM5 /FEA=FLmRNA /CNT=3 /TID=Hs.30445.2 /TIER=FL /STK=0 /UG=Hs.30445 /DEF=Homo sapiens tripartite motif protein TRIM5 isoform delta (TRIM5) mRNA, complete cds; alternatively spliced. /PROD=tripartite motif protein TRIM5 isoform delta /FL=gb:AF220028.1	1.87	231.7	0.000171
212676_at	Neurofibromin 1 (neurofibromatosis, von Recklinghausen disease, Watson disease)	AW293356	4763	gb:AW293356 /DB_XREF=gi:6699992 /DB_XREF=UI-H-BI2-ahl-c-11-0-UI.s1 /CLONE=IMAGE:2727165 /FEA=mRNA /CNT=139 /TID=Hs.58220.0 /TIER=Stack /STK=16 /UG=Hs.58220 /UG_TITLE=Homo sapiens cDNA: FLJ23005 fis, clone LNG00396, highly similar to AF055023 Homo sapiens clone 24723 mRNA sequence	1.87	190.42	0.000223
224863_at	Guanine nucleotide binding protein (G protein), q polypeptide	BF477658	2776	gb:BF477658 /DB_XREF=gi:11548485 /DB_XREF=7q04a08.x1 /CLONE=IMAGE:3676335 /FEA=EST /CNT=162 /TID=Hs.5437.3 /TIER=Stack /STK=8 /UG=Hs.5437 /LL=8887 /UG_GENE=TAX1BP1 /UG_TITLE=Tax1 (human T-cell leukemia virus type I) binding protein 1	1.87	102.92	0.014988
225974_at	hypothetical protein DKFZp762C1112	BF732480	169200	gb:BF732480 /DB_XREF=gi:12057483 /DB_XREF=nae10f02.x1 /CLONE=IMAGE:3435003 /FEA=EST /CNT=154 /TID=Hs.88594.0 /TIER=Stack /STK=9 /UG=Hs.88594 /UG_TITLE=ESTs	1.87	504.98	0.000267
228046_at	gb:AA741243 /DB_XREF=gi:2779835 /DB_XREF=ny96b12.s1 /CLONE=IMAGE:1286111 /FEA=EST /CNT=30 /TID=Hs.11325.0 /TIER=Stack /STK=19 /UG=Hs.11325 /UG_TITLE=ESTs	AA741243		gb:AA741243 /DB_XREF=gi:2779835 /DB_XREF=ny96b12.s1 /CLONE=IMAGE:1286111 /FEA=EST /CNT=30 /TID=Hs.11325.0 /TIER=Stack /STK=19 /UG=Hs.11325 /UG_TITLE=ESTs	1.87	165.17	0.002981
228630_at	Zinc finger protein 84 (HPF2)	W92744	7637	gb:W92744 /DB_XREF=gi:1421916 /DB_XREF=zd92g07.s1 /CLONE=IMAGE:356988 /FEA=EST /CNT=26 /TID=Hs.22664.0 /TIER=Stack /STK=24 /UG=Hs.22664 /UG_TITLE=ESTs	1.87	177.75	0.025634
230561_s_at	hypothetical protein FLJ23861	AA252512	151050	gb:AA252512 /DB_XREF=gi:1887475 /DB_XREF=zs13b10.s1 /CLONE=IMAGE:685051 /FEA=EST /CNT=12 /TID=Hs.125845.1 /TIER=Stack /STK=8 /UG=Hs.125845 /LL=6120 /UG_GENE=RPE /UG_TITLE=ribulose-5-phosphate-3-epimerase	1.87	123.98	8.7e-05
234036_x_at	gb:AK025037.1 /DB_XREF=gi:10437473 /FEA=mRNA /CNT=2 /TID=Hs.287660.0 /TIER=ConsEnd /STK=0 /UG=Hs.287660 /UG_TITLE=Homo sapiens cDNA: FLJ21384 fis, clone COL03354 /DEF=Homo sapiens cDNA: FLJ21384 fis, clone COL03354.	AK025037		gb:AK025037.1 /DB_XREF=gi:10437473 /FEA=mRNA /CNT=2 /TID=Hs.287660.0 /TIER=ConsEnd /STK=0 /UG=Hs.287660 /UG_TITLE=Homo sapiens cDNA: FLJ21384 fis, clone COL03354 /DEF=Homo sapiens cDNA: FLJ21384 fis, clone COL03354.	1.87	100.64	0.005112
1554168_a_at	SH3-domain kinase binding protein 1	AF542051	30011	gb:AF542051.1 /DB_XREF=gi:25992718 /TID=Hs2.153260.2 /CNT=13 /FEA=FLmRNA /TIER=FL /STK=3 /LL=30011 /UG_GENE=SH3KBP1 /UG=Hs.153260 /DEF=Homo sapiens CD2 binding protein CD2BP3 mRNA, complete cds; alternatively spliced. /PROD=CD2 binding protein CD2BP3 /FL=gb:AF542051.1	1.87	426.69	0.002047
201636_at	gb:BG025078 /DB_XREF=gi:12411309 /DB_XREF=602276425F1 /CLONE=IMAGE:4364070 /FEA=FLmRNA /CNT=210 /TID=Hs.82712.0 /TIER=Stack /STK=18 /UG=Hs.82712 /LL=8087 /UG_GENE=FXR1 /UG_TITLE=fragile X mental retardation, autosomal homolog 1 /FL=gb:U25165.1 gb:NM_005087.1	BG025078		gb:BG025078 /DB_XREF=gi:12411309 /DB_XREF=602276425F1 /CLONE=IMAGE:4364070 /FEA=FLmRNA /CNT=210 /TID=Hs.82712.0 /TIER=Stack /STK=18 /UG=Hs.82712 /LL=8087 /UG_GENE=FXR1 /UG_TITLE=fragile X mental retardation, autosomal homolog 1 /FL=gb:U25165.1 gb:NM_005087.1	1.86	133.94	0.000162
201787_at	fibulin 1	NM_001996	2192	gb:NM_001996.1 /DB_XREF=gi:4503662 /GEN=FBLN1 /FEA=FLmRNA /CNT=287 /TID=Hs.79732.1 /TIER=FL+Stack /STK=99 /UG=Hs.79732 /LL=2192 /DEF=Homo sapiens fibulin 1 (FBLN1), transcript variant C, mRNA. /PROD=fibulin 1 isoform C precursor /FL=gb:NM_001996.1	1.86	168.73	0.007323
202169_s_at	aminoadipate-semialdehyde dehydrogenase-phosphopantetheinyl transferase	AF302110	60496	gb:AF302110.1 /DB_XREF=gi:11120434 /FEA=FLmRNA /CNT=194 /TID=Hs.64595.0 /TIER=FL+Stack /STK=40 /UG=Hs.64595 /LL=60496 /UG_GENE=AASDHPPT /DEF=Homo sapiens alpha-aminoadipic semialdehyde dehydrogenase-phosphopantetheinyl transferase mRNA, complete cds. /PROD=alpha-aminoadipic semialdehydedehydrogenase-phosphopantetheinyl transferase /FL=gb:NM_015423.1 gb:AF151838.1 gb:AF302110.1 gb:AF151057.1 gb:AF…	1.86	599.02	3e-06
203080_s_at	bromodomain adjacent to zinc finger domain, 2B	NM_013450	29994	gb:NM_013450.1 /DB_XREF=gi:7304922 /GEN=BAZ2B /FEA=FLmRNA /CNT=103 /TID=Hs.8383.0 /TIER=FL+Stack /STK=21 /UG=Hs.8383 /LL=29994 /DEF=Homo sapiens bromodomain adjacent to zinc finger domain, 2B (BAZ2B), mRNA. /PROD=bromodomain adjacent to zinc finger domain, 2B /FL=gb:AB032255.1 gb:NM_013450.1	1.86	609.86	3e-05
203638_s_at	fibroblast growth factor receptor 2 (bacteria-expressed kinase, keratinocyte growth factor receptor, craniofacial dysostosis 1, Crouzon syndrome, Pfeiffer syndrome, Jackson-Weiss syndrome)	NM_022969	2263	gb:NM_022969.1 /DB_XREF=gi:13186252 /GEN=FGFR2 /FEA=FLmRNA /CNT=119 /TID=Hs.278581.2 /TIER=FL+Stack /STK=23 /UG=Hs.278581 /LL=2263 /DEF=Homo sapiens fibroblast growth factor receptor 2 (bacteria-expressed kinase, keratinocyte growth factor receptor, craniofacial dysostosis 1, Crouzon syndrome, Pfeiffer syndrome, Jackson-Weiss syndrome) (FGFR2), transcript variant 2, mRNA. /PROD=fibroblast growth …	1.86	1085.42	0.00174
203650_at	protein C receptor, endothelial (EPCR)	NM_006404	10544	gb:NM_006404.1 /DB_XREF=gi:5453645 /GEN=PROCR /FEA=FLmRNA /CNT=122 /TID=Hs.82353.0 /TIER=FL+Stack /STK=28 /UG=Hs.82353 /LL=10544 /DEF=Homo sapiens protein C receptor, endothelial (EPCR) (PROCR), mRNA. /PROD=protein C receptor, endothelial (EPCR) /FL=gb:L35545.1 gb:NM_006404.1	1.86	218.59	0.02189
204146_at	RAD51 associated protein 1	BE966146	10635	gb:BE966146 /DB_XREF=gi:11771248 /DB_XREF=601660074R1 /CLONE=IMAGE:3905635 /FEA=FLmRNA /CNT=81 /TID=Hs.24596.0 /TIER=Stack /STK=24 /UG=Hs.24596 /LL=10635 /UG_GENE=PIR51 /UG_TITLE=RAD51-interacting protein /FL=gb:NM_006479.1 gb:AF006259.1	1.86	121.29	0.004524
210776_x_at	transcription factor 3 (E2A immunoglobulin enhancer binding factors E12/E47)	M31222	6929	gb:M31222.1 /DB_XREF=gi:181905 /GEN=TCF3 /FEA=FLmRNA /CNT=3 /TID=Hs.101047.0 /TIER=FL /STK=0 /UG=Hs.101047 /LL=6929 /UG_TITLE=transcription factor 3 (E2A immunoglobulin enhancer binding factors E12E47) /DEF=Human e12 protein (E2A) mRNA, complete cds. /FL=gb:M31222.1	1.86	470.49	0
214537_at	histone 1, H1d	NM_005320	3007	gb:NM_005320.1 /DB_XREF=gi:4885376 /GEN=H1F3 /FEA=FLmRNA /CNT=4 /TID=Hs.136857.0 /TIER=FL /STK=1 /UG=Hs.136857 /LL=3007 /DEF=Homo sapiens H1 histone family, member 3 (H1F3), mRNA. /PROD=H1 histone family, member 3 /FL=gb:NM_005320.1	1.86	239.96	0.003105
215128_at	CDNA FLJ11682 fis, clone HEMBA1004880	AV704232		gb:AV704232 /DB_XREF=gi:10721550 /DB_XREF=AV704232 /CLONE=ADBBLB11 /FEA=mRNA /CNT=7 /TID=Hs.228096.0 /TIER=ConsEnd /STK=0 /UG=Hs.228096 /UG_TITLE=Homo sapiens cDNA FLJ11682 fis, clone HEMBA1004880	1.86	151.67	0.000244
218871_x_at	chondroitin sulfate GalNAcT-2	NM_018590	55454	gb:NM_018590.1 /DB_XREF=gi:8923965 /GEN=PRO0082 /FEA=FLmRNA /CNT=70 /TID=Hs.180758.0 /TIER=FL /STK=0 /UG=Hs.180758 /LL=55454 /DEF=Homo sapiens hypothetical protein PRO0082 (PRO0082), mRNA. /PROD=hypothetical protein PRO0082 /FL=gb:AF116646.1 gb:NM_018590.1	1.86	360.44	1.8e-05
34406_at	KIAA0602 protein	AB011174	23241	Cluster Incl. AB011174:Homo sapiens mRNA for KIAA0602 protein, partial cds /cds=(0,2889) /gb=AB011174 /gi=3043727 /ug=Hs.37656 /len=3428	1.86	317.2	3.4e-05
223315_at	netrin 4	AF278532	59277	gb:AF278532.1 /DB_XREF=gi:11120047 /FEA=FLmRNA /CNT=97 /TID=Hs.102541.0 /TIER=FL+Stack /STK=49 /UG=Hs.102541 /LL=59277 /UG_GENE=NTN4 /DEF=Homo sapiens beta-netrin mRNA, complete cds. /PROD=beta-netrin /FL=gb:AF119916.1 gb:AF297711.1 gb:NM_021229.1 gb:AF278532.1	1.86	175.93	0.023062
226504_at	Hypothetical protein LOC150368	AA522720	150368	gb:AA522720 /DB_XREF=gi:2263432 /DB_XREF=ni39f12.s1 /CLONE=IMAGE:979247 /FEA=EST /CNT=52 /TID=Hs.25614.0 /TIER=Stack /STK=38 /UG=Hs.25614 /UG_TITLE=ESTs	1.86	151.14	5.3e-05
230264_s_at	adaptor-related protein complex 1, sigma 2 subunit	AA551090	8905	gb:AA551090 /DB_XREF=gi:2321342 /DB_XREF=nk75b07.s1 /CLONE=IMAGE:1019317 /FEA=EST /CNT=10 /TID=Hs.40368.3 /TIER=ConsEnd /STK=0 /UG=Hs.40368 /LL=8905 /UG_GENE=AP1S2 /UG_TITLE=adaptor-related protein complex 1, sigma 2 subunit	1.86	303.36	0.001446
230791_at	Nuclear factor I/B	AU146924	4781	gb:AU146924 /DB_XREF=gi:11008445 /DB_XREF=AU146924 /CLONE=HEMBB1001899 /FEA=mRNA /CNT=13 /TID=Hs.188691.0 /TIER=Stack /STK=9 /UG=Hs.188691 /UG_TITLE=Homo sapiens cDNA FLJ12033 fis, clone HEMBB1001899	1.86	275.19	0.020449
242539_at	gb:AW665509 /DB_XREF=gi:7458056 /DB_XREF=hj04g09.x1 /CLONE=IMAGE:2980864 /FEA=EST /CNT=5 /TID=Hs.12755.0 /TIER=ConsEnd /STK=3 /UG=Hs.12755 /UG_TITLE=ESTs	AW665509		gb:AW665509 /DB_XREF=gi:7458056 /DB_XREF=hj04g09.x1 /CLONE=IMAGE:2980864 /FEA=EST /CNT=5 /TID=Hs.12755.0 /TIER=ConsEnd /STK=3 /UG=Hs.12755 /UG_TITLE=ESTs	1.86	120.1	0.003501
214798_at	KIAA0703 gene product	AW291664	9914	gb:AW291664 /DB_XREF=gi:6698300 /DB_XREF=UI-H-BI2-agn-f-09-0-UI.s1 /CLONE=IMAGE:2725001 /FEA=mRNA /CNT=26 /TID=Hs.323439.0 /TIER=ConsEnd /STK=1 /UG=Hs.323439 /UG_TITLE=Homo sapiens cDNA: FLJ21771 fis, clone COLF7779	1.85	116.59	0.002947
220750_s_at	leucine proline-enriched proteoglycan (leprecan) 1	NM_022356	64175	gb:NM_022356.1 /DB_XREF=gi:11641270 /GEN=GROS1 /FEA=FLmRNA /CNT=3 /TID=Hs.10114.0 /TIER=FL /STK=0 /UG=Hs.10114 /LL=64175 /DEF=Homo sapiens growth suppressor 1 (GROS1), mRNA. /PROD=growth suppressor 1 /FL=gb:AF097431.1 gb:NM_022356.1	1.85	132.36	0
222853_at	fibronectin leucine rich transmembrane protein 3	N71923	23767	gb:N71923 /DB_XREF=gi:1228635 /DB_XREF=yz36g02.s1 /CLONE=IMAGE:285170 /FEA=FLmRNA /CNT=56 /TID=Hs.41296.0 /TIER=Stack /STK=11 /UG=Hs.41296 /LL=23767 /UG_GENE=FLRT3 /UG_TITLE=fibronectin leucine rich transmembrane protein 3 /FL=gb:AF169677.1 gb:NM_013281.1	1.85	435.29	0.033886
225330_at	hypothetical protein MGC18216	AL044092	145815	gb:AL044092 /DB_XREF=gi:5432319 /DB_XREF=DKFZp434M1328_s1 /CLONE=DKFZp434M1328 /FEA=EST /CNT=86 /TID=Hs.293960.0 /TIER=Stack /STK=37 /UG=Hs.293960 /UG_TITLE=ESTs	1.85	407.52	0.000326
225486_at	AT rich interactive domain 2 (ARID, RFX-like)	AB046777	196528	gb:AB046777.1 /DB_XREF=gi:10047178 /GEN=KIAA1557 /FEA=mRNA /CNT=80 /TID=Hs.6185.1 /TIER=ConsEnd /STK=7 /UG=Hs.6185 /LL=57676 /DEF=Homo sapiens mRNA for KIAA1557 protein, partial cds. /PROD=KIAA1557 protein	1.85	102.5	4.4e-05
228460_at	zinc finger protein 319	BG260623	57567	gb:BG260623 /DB_XREF=gi:12770439 /DB_XREF=602372182F1 /CLONE=IMAGE:4480077 /FEA=mRNA /CNT=22 /TID=Hs.129268.0 /TIER=Stack /STK=13 /UG=Hs.129268 /LL=57567 /UG_GENE=KIAA1388 /UG_TITLE=KIAA1388 protein	1.85	222.07	0.000696
228941_at	gb:AW295395 /DB_XREF=gi:6702031 /DB_XREF=UI-H-BI2-ahv-g-11-0-UI.s1 /CLONE=IMAGE:2728149 /FEA=EST /CNT=17 /TID=Hs.24198.0 /TIER=Stack /STK=12 /UG=Hs.24198 /UG_TITLE=ESTs	AW295395		gb:AW295395 /DB_XREF=gi:6702031 /DB_XREF=UI-H-BI2-ahv-g-11-0-UI.s1 /CLONE=IMAGE:2728149 /FEA=EST /CNT=17 /TID=Hs.24198.0 /TIER=Stack /STK=12 /UG=Hs.24198 /UG_TITLE=ESTs	1.85	111.75	0.001386
241355_at	gb:BF528433 /DB_XREF=gi:11615796 /DB_XREF=602043786F1 /CLONE=IMAGE:4181517 /FEA=EST /CNT=7 /TID=Hs.165565.0 /TIER=ConsEnd /STK=0 /UG=Hs.165565 /UG_TITLE=ESTs	BF528433		gb:BF528433 /DB_XREF=gi:11615796 /DB_XREF=602043786F1 /CLONE=IMAGE:4181517 /FEA=EST /CNT=7 /TID=Hs.165565.0 /TIER=ConsEnd /STK=0 /UG=Hs.165565 /UG_TITLE=ESTs	1.85	535.6	0.000288
202949_s_at	four and a half LIM domains 2	NM_001450	2274	gb:NM_001450.1 /DB_XREF=gi:4503722 /GEN=FHL2 /FEA=FLmRNA /CNT=146 /TID=Hs.8302.0 /TIER=FL+Stack /STK=68 /UG=Hs.8302 /LL=2274 /DEF=Homo sapiens four and a half LIM domains 2 (FHL2), mRNA. /PROD=four and a half LIM domains 2 /FL=gb:NM_001450.1 gb:U29332.1	1.84	815.74	0.000524
203423_at	retinol binding protein 1, cellular	NM_002899	5947	gb:NM_002899.2 /DB_XREF=gi:8400726 /GEN=RBP1 /FEA=FLmRNA /CNT=125 /TID=Hs.101850.0 /TIER=FL+Stack /STK=72 /UG=Hs.101850 /LL=5947 /DEF=Homo sapiens retinol-binding protein 1, cellular (RBP1), mRNA. /PROD=retinol-binding protein 1, cellular /FL=gb:NM_002899.2 gb:M11433.1	1.84	350.04	0.007591
203556_at	zinc fingers and homeoboxes 2	NM_014943	22882	gb:NM_014943.1 /DB_XREF=gi:7662341 /GEN=KIAA0854 /FEA=FLmRNA /CNT=90 /TID=Hs.30209.0 /TIER=FL+Stack /STK=45 /UG=Hs.30209 /LL=22882 /DEF=Homo sapiens KIAA0854 protein (KIAA0854), mRNA. /PROD=KIAA0854 protein /FL=gb:NM_014943.1 gb:AB020661.1	1.84	202.66	0.001244
203625_x_at	S-phase kinase-associated protein 2 (p45)	BG105365	6502	gb:BG105365 /DB_XREF=gi:12599141 /DB_XREF=602312473F1 /CLONE=IMAGE:4422043 /FEA=FLmRNA /CNT=100 /TID=Hs.23348.0 /TIER=Stack /STK=26 /UG=Hs.23348 /LL=6502 /UG_GENE=SKP2 /UG_TITLE=S-phase kinase-associated protein 2 (p45) /FL=gb:U33761.1 gb:NM_005983.1	1.84	277.17	1.2e-05
204131_s_at	forkhead box O3A	N25732	2309	gb:N25732 /DB_XREF=gi:1140080 /DB_XREF=yx83c03.s1 /CLONE=IMAGE:268324 /FEA=FLmRNA /CNT=84 /TID=Hs.14845.0 /TIER=Stack /STK=30 /UG=Hs.14845 /LL=2309 /UG_GENE=FOXO3A /UG_TITLE=forkhead box O3A /FL=gb:AF032886.1 gb:NM_001455.1	1.84	604.39	6e-06
204726_at	cadherin 13, H-cadherin (heart)	NM_001257	1012	gb:NM_001257.1 /DB_XREF=gi:4502718 /GEN=CDH13 /FEA=FLmRNA /CNT=55 /TID=Hs.63984.0 /TIER=FL+Stack /STK=14 /UG=Hs.63984 /LL=1012 /DEF=Homo sapiens cadherin 13, H-cadherin (heart) (CDH13), mRNA. /PROD=cadherin 13, H-cadherin (heart) /FL=gb:U59289.1 gb:U59288.1 gb:L34058.1 gb:NM_001257.1	1.84	261.68	0.002554
209386_at	transmembrane 4 superfamily member 1	AI346835	4071	gb:AI346835 /DB_XREF=gi:4084041 /DB_XREF=qp58g11.x1 /CLONE=IMAGE:1927268 /FEA=FLmRNA /CNT=165 /TID=Hs.3337.0 /TIER=Stack /STK=122 /UG=Hs.3337 /LL=4071 /UG_GENE=TM4SF1 /UG_TITLE=transmembrane 4 superfamily member 1 /FL=gb:M90657.1	1.84	1113.45	0.000147
214028_x_at	tudor domain containing 3	AU156998	81550	gb:AU156998 /DB_XREF=gi:11018519 /DB_XREF=AU156998 /CLONE=PLACE1005639 /FEA=mRNA /CNT=15 /TID=Hs.1975.0 /TIER=Stack /STK=13 /UG=Hs.1975 /LL=81550 /UG_GENE=FLJ21007 /UG_TITLE=hypothetical protein FLJ21007	1.84	270.33	0.000194
218259_at	MKL/myocardin-like 2	NM_014048	57496	gb:NM_014048.1 /DB_XREF=gi:7662513 /GEN=KIAA1243 /FEA=FLmRNA /CNT=111 /TID=Hs.151076.0 /TIER=FL+Stack /STK=43 /UG=Hs.151076 /LL=57496 /DEF=Homo sapiens KIAA1243 protein (KIAA1243), mRNA. /PROD=NPD001 protein /FL=gb:AF078853.1 gb:NM_014048.1	1.84	974.55	2.6e-05
225329_at	hypothetical protein LOC348262	BF338291	348262	gb:BF338291 /DB_XREF=gi:11284691 /DB_XREF=602035518F1 /CLONE=IMAGE:4183252 /FEA=mRNA /CNT=94 /TID=Hs.285165.0 /TIER=Stack /STK=37 /UG=Hs.285165 /UG_TITLE=Homo sapiens cDNA FLJ20845 fis, clone ADKA01901	1.84	396.31	0
225703_at	KIAA1545 protein	AL583509	57666	gb:AL583509 /DB_XREF=gi:12952541 /DB_XREF=AL583509 /CLONE=CS0DC009YO13 (5 prime) /FEA=mRNA /CNT=99 /TID=Hs.127270.0 /TIER=Stack /STK=24 /UG=Hs.127270 /LL=57666 /UG_GENE=KIAA1545 /UG_TITLE=KIAA1545 protein	1.84	155.39	1e-06
226100_at	myeloid/lymphoid or mixed-lineage leukemia 5 (trithorax homolog, Drosophila)	AI762876	55904	gb:AI762876 /DB_XREF=gi:5178543 /DB_XREF=wi63d01.x1 /CLONE=IMAGE:2397985 /FEA=EST /CNT=47 /TID=Hs.182278.3 /TIER=Stack /STK=9 /UG=Hs.182278 /LL=805 /UG_GENE=CALM2 /UG_TITLE=calmodulin 2 (phosphorylase kinase, delta)	1.84	883.85	1.8e-05
228974_at	Hypothetical protein MGC48625	AI816281	342926	gb:AI816281 /DB_XREF=gi:5431827 /DB_XREF=au46e06.x1 /CLONE=IMAGE:2517826 /FEA=EST /CNT=21 /TID=Hs.293690.0 /TIER=Stack /STK=12 /UG=Hs.293690 /UG_TITLE=ESTs	1.84	202.71	0.020734
235457_at	gb:AI769569 /DB_XREF=gi:5236078 /DB_XREF=wj24f02.x1 /CLONE=IMAGE:2403771 /FEA=EST /CNT=14 /TID=Hs.112472.0 /TIER=ConsEnd /STK=5 /UG=Hs.112472 /UG_TITLE=ESTs	AI769569		gb:AI769569 /DB_XREF=gi:5236078 /DB_XREF=wj24f02.x1 /CLONE=IMAGE:2403771 /FEA=EST /CNT=14 /TID=Hs.112472.0 /TIER=ConsEnd /STK=5 /UG=Hs.112472 /UG_TITLE=ESTs	1.84	176.3	0.017226
208806_at	chromodomain helicase DNA binding protein 3	BE379542	1107	gb:BE379542 /DB_XREF=gi:9324907 /DB_XREF=601238148F1 /CLONE=IMAGE:3610234 /FEA=FLmRNA /CNT=247 /TID=Hs.25601.1 /TIER=Stack /STK=45 /UG=Hs.25601 /LL=1107 /UG_GENE=CHD3 /UG_TITLE=chromodomain helicase DNA binding protein 3 /FL=gb:U91543.1	1.83	134.39	0
208933_s_at	lectin, galactoside-binding, soluble, 8 (galectin 8)	AI659005	3964	gb:AI659005 /DB_XREF=gi:4762575 /DB_XREF=tu23e02.x1 /CLONE=IMAGE:2251898 /FEA=FLmRNA /CNT=266 /TID=Hs.4082.0 /TIER=Stack /STK=40 /UG=Hs.4082 /LL=3964 /UG_GENE=LGALS8 /UG_TITLE=lectin, galactoside-binding, soluble, 8 (galectin 8) /FL=gb:AF074000.1 gb:L78132.1 gb:AF342815.1 gb:NM_006499.1	1.83	318.06	0.00055
213730_x_at	transcription factor 3 (E2A immunoglobulin enhancer binding factors E12/E47)	BE962186	6929	gb:BE962186 /DB_XREF=gi:11764831 /DB_XREF=601655401R1 /CLONE=IMAGE:3846024 /FEA=EST /CNT=38 /TID=Hs.101047.2 /TIER=ConsEnd /STK=0 /UG=Hs.101047 /LL=6929 /UG_GENE=TCF3 /UG_TITLE=transcription factor 3 (E2A immunoglobulin enhancer binding factors E12E47)	1.83	308.22	1e-06
214211_at	ferritin, heavy polypeptide 1	AA083483	2495	gb:AA083483 /DB_XREF=gi:1625544 /DB_XREF=zn32a06.s1 /CLONE=IMAGE:549106 /FEA=EST /CNT=13 /TID=Hs.62954.5 /TIER=Stack /STK=8 /UG=Hs.62954 /LL=2495 /UG_GENE=FTH1 /UG_TITLE=ferritin, heavy polypeptide 1	1.83	536.24	0.00123
218005_at	zinc finger protein 22 (KOX 15)	AA744771	7570	gb:AA744771 /DB_XREF=gi:2783535 /DB_XREF=ny71d07.s1 /CLONE=IMAGE:1283725 /FEA=FLmRNA /CNT=157 /TID=Hs.108642.0 /TIER=Stack /STK=58 /UG=Hs.108642 /LL=7570 /UG_GENE=ZNF22 /UG_TITLE=zinc finger protein 22 (KOX 15) /FL=gb:NM_006963.1	1.83	132.57	0.000716
226262_at	gb:AA534526 /DB_XREF=gi:2278779 /DB_XREF=nf80g11.s1 /CLONE=IMAGE:926276 /FEA=EST /CNT=72 /TID=Hs.13836.0 /TIER=Stack /STK=32 /UG=Hs.13836 /UG_TITLE=ESTs	AA534526		gb:AA534526 /DB_XREF=gi:2278779 /DB_XREF=nf80g11.s1 /CLONE=IMAGE:926276 /FEA=EST /CNT=72 /TID=Hs.13836.0 /TIER=Stack /STK=32 /UG=Hs.13836 /UG_TITLE=ESTs	1.83	690.41	1.3e-05
229465_s_at	gb:BF433071 /DB_XREF=gi:11445234 /DB_XREF=7n24e12.x1 /CLONE=IMAGE:3565558 /FEA=EST /CNT=27 /TID=Hs.294141.1 /TIER=Stack /STK=23 /UG=Hs.294141 /UG_TITLE=ESTs, Weakly similar to alternatively spliced product using exon 13A (H.sapiens)	BF433071		gb:BF433071 /DB_XREF=gi:11445234 /DB_XREF=7n24e12.x1 /CLONE=IMAGE:3565558 /FEA=EST /CNT=27 /TID=Hs.294141.1 /TIER=Stack /STK=23 /UG=Hs.294141 /UG_TITLE=ESTs, Weakly similar to alternatively spliced product using exon 13A (H.sapiens)	1.83	476.14	0.002174
235333_at	gb:BG503479 /DB_XREF=gi:13464996 /DB_XREF=602550918F1 /CLONE=IMAGE:4658260 /FEA=EST /CNT=10 /TID=Hs.201769.0 /TIER=ConsEnd /STK=0 /UG=Hs.201769 /UG_TITLE=ESTs	BG503479		gb:BG503479 /DB_XREF=gi:13464996 /DB_XREF=602550918F1 /CLONE=IMAGE:4658260 /FEA=EST /CNT=10 /TID=Hs.201769.0 /TIER=ConsEnd /STK=0 /UG=Hs.201769 /UG_TITLE=ESTs	1.83	170.66	0.004049
242310_at	gb:AA665058 /DB_XREF=gi:2619671 /DB_XREF=nu73h06.s1 /CLONE=IMAGE:1216379 /FEA=EST /CNT=6 /TID=Hs.134060.0 /TIER=ConsEnd /STK=0 /UG=Hs.134060 /UG_TITLE=ESTs, Weakly similar to ALU1_HUMAN ALU SUBFAMILY J SEQUENCE CONTAMINATION WARNING ENTRY (H.sapiens)	AA665058		gb:AA665058 /DB_XREF=gi:2619671 /DB_XREF=nu73h06.s1 /CLONE=IMAGE:1216379 /FEA=EST /CNT=6 /TID=Hs.134060.0 /TIER=ConsEnd /STK=0 /UG=Hs.134060 /UG_TITLE=ESTs, Weakly similar to ALU1_HUMAN ALU SUBFAMILY J SEQUENCE CONTAMINATION WARNING ENTRY (H.sapiens)	1.83	176.22	0.006741
244740_at	gb:BE855713 /DB_XREF=gi:10368199 /DB_XREF=7g08d09.x1 /CLONE=IMAGE:3305873 /FEA=EST /CNT=6 /TID=Hs.23133.1 /TIER=ConsEnd /STK=2 /UG=Hs.23133 /UG_TITLE=ESTs, Weakly similar to A33569 alcohol sulfotransferase (R.norvegicus)	BE855713		gb:BE855713 /DB_XREF=gi:10368199 /DB_XREF=7g08d09.x1 /CLONE=IMAGE:3305873 /FEA=EST /CNT=6 /TID=Hs.23133.1 /TIER=ConsEnd /STK=2 /UG=Hs.23133 /UG_TITLE=ESTs, Weakly similar to A33569 alcohol sulfotransferase (R.norvegicus)	1.83	130.23	0.017966
201074_at	SWI/SNF related, matrix associated, actin dependent regulator of chromatin, subfamily c, member 1	AA593983	6599	gb:AA593983 /DB_XREF=gi:2409333 /DB_XREF=nn16d01.s1 /CLONE=IMAGE:1084033 /FEA=FLmRNA /CNT=311 /TID=Hs.172280.0 /TIER=Stack /STK=41 /UG=Hs.172280 /LL=6599 /UG_GENE=SMARCC1 /UG_TITLE=SWISNF related, matrix associated, actin dependent regulator of chromatin, subfamily c, member 1 /FL=gb:NM_003074.1 gb:U66615.1	1.82	659.62	0.000335
204173_at	myosin light chain 1 slow a	NM_002475	140465	gb:NM_002475.1 /DB_XREF=gi:4505302 /GEN=MYL1 /FEA=FLmRNA /CNT=86 /TID=Hs.90318.0 /TIER=FL+Stack /STK=30 /UG=Hs.90318 /LL=4632 /DEF=Homo sapiens myosin, light polypeptide 1, alkali; skeletal, fast (MYL1), mRNA. /PROD=myosin, light polypeptide 1, alkali; skeletal,fast /FL=gb:NM_002475.1 gb:M31211.1	1.82	484.87	2e-06
204641_at	NIMA (never in mitosis gene a)-related kinase 2	NM_002497	4751	gb:NM_002497.1 /DB_XREF=gi:4505372 /GEN=NEK2 /FEA=FLmRNA /CNT=67 /TID=Hs.153704.0 /TIER=FL+Stack /STK=17 /UG=Hs.153704 /LL=4751 /DEF=Homo sapiens NIMA (never in mitosis gene a)-related kinase 2 (NEK2), mRNA. /PROD=NIMA (never in mitosis gene a)-related kinase 2 /FL=gb:U11050.1 gb:NM_002497.1	1.82	143.06	0.00299
204703_at	tetratricopeptide repeat domain 10	NM_006531	8100	gb:NM_006531.1 /DB_XREF=gi:5729799 /GEN=TG737 /FEA=FLmRNA /CNT=63 /TID=Hs.2291.0 /TIER=FL+Stack /STK=35 /UG=Hs.2291 /LL=8100 /DEF=Homo sapiens Probe hTg737 (polycystic kidney disease, autosomal recessive, in) (TG737), mRNA. /PROD=Tg737 protein /FL=gb:U20362.1 gb:NM_006531.1	1.82	153.94	0.000135
219528_s_at	B-cell CLL/lymphoma 11B (zinc finger protein)	NM_022898	64919	gb:NM_022898.1 /DB_XREF=gi:12597634 /GEN=BCL11B /FEA=FLmRNA /CNT=37 /TID=Hs.57987.0 /TIER=FL /STK=4 /UG=Hs.57987 /LL=64919 /DEF=Homo sapiens B-cell lymphomaleukaemia 11B (BCL11B), mRNA. /PROD=B-cell lymphomaleukaemia 11B /FL=gb:NM_022898.1	1.82	853.69	0.002501
64900_at	hypothetical protein MGC15429	AA401703	84836	Cluster Incl. AA401703:zt60f09.r1 Homo sapiens cDNA, 5 end /clone=IMAGE-726761 /clone_end=5' /gb=AA401703 /gi=2057294 /ug=Hs.6853 /len=580	1.82	108.96	0.000496
226124_at	zinc finger protein 90 homolog (mouse)	AA747309	146198	gb:AA747309 /DB_XREF=gi:2787267 /DB_XREF=nx88c07.s1 /CLONE=IMAGE:1269324 /FEA=EST /CNT=68 /TID=Hs.5621.0 /TIER=Stack /STK=35 /UG=Hs.5621 /UG_TITLE=ESTs, Weakly similar to A46010 X-linked retinopathy protein (H.sapiens)	1.82	182.59	7e-06
236404_at	gb:AW197320 /DB_XREF=gi:6476550 /DB_XREF=xm41h11.x1 /CLONE=IMAGE:2686821 /FEA=EST /CNT=10 /TID=Hs.170527.0 /TIER=ConsEnd /STK=7 /UG=Hs.170527 /UG_TITLE=ESTs	AW197320		gb:AW197320 /DB_XREF=gi:6476550 /DB_XREF=xm41h11.x1 /CLONE=IMAGE:2686821 /FEA=EST /CNT=10 /TID=Hs.170527.0 /TIER=ConsEnd /STK=7 /UG=Hs.170527 /UG_TITLE=ESTs	1.82	101.89	0.001012
242051_at	gb:AI695695 /DB_XREF=gi:4983595 /DB_XREF=tu27a01.x1 /CLONE=IMAGE:2252232 /FEA=EST /CNT=6 /TID=Hs.130260.0 /TIER=ConsEnd /STK=0 /UG=Hs.130260 /UG_TITLE=ESTs	AI695695		gb:AI695695 /DB_XREF=gi:4983595 /DB_XREF=tu27a01.x1 /CLONE=IMAGE:2252232 /FEA=EST /CNT=6 /TID=Hs.130260.0 /TIER=ConsEnd /STK=0 /UG=Hs.130260 /UG_TITLE=ESTs	1.82	101.01	0.001581
201110_s_at	thrombospondin 1	NM_003246	7057	gb:NM_003246.1 /DB_XREF=gi:4507484 /GEN=THBS1 /FEA=FLmRNA /CNT=371 /TID=Hs.87409.0 /TIER=FL+Stack /STK=35 /UG=Hs.87409 /LL=7057 /DEF=Homo sapiens thrombospondin 1 (THBS1), mRNA. /PROD=thrombospondin 1 /FL=gb:NM_003246.1	1.81	282.62	0.002534
201438_at	collagen, type VI, alpha 3	NM_004369	1293	gb:NM_004369.1 /DB_XREF=gi:4758027 /GEN=COL6A3 /FEA=FLmRNA /CNT=314 /TID=Hs.80988.0 /TIER=FL+Stack /STK=81 /UG=Hs.80988 /LL=1293 /DEF=Homo sapiens collagen, type VI, alpha 3 (COL6A3), mRNA. /PROD=collagen, type VI, alpha 3 /FL=gb:NM_004369.1	1.81	1180.95	0.001248
201535_at	ubiquitin-like 3	NM_007106	5412	gb:NM_007106.1 /DB_XREF=gi:6005927 /GEN=UBL3 /FEA=FLmRNA /CNT=244 /TID=Hs.173091.0 /TIER=FL+Stack /STK=46 /UG=Hs.173091 /LL=5412 /DEF=Homo sapiens ubiquitin-like 3 (UBL3), mRNA. /PROD=ubiquitin-like 3 /FL=gb:AF044221.1 gb:AL080177.1 gb:NM_007106.1	1.81	335.88	0.014503
207719_x_at	KARP-1-binding protein	NM_014812	9859	gb:NM_014812.1 /DB_XREF=gi:7662141 /GEN=KIAA0470 /FEA=FLmRNA /CNT=3 /TID=Hs.25132.0 /TIER=FL /STK=0 /UG=Hs.25132 /LL=9859 /DEF=Homo sapiens KIAA0470 gene product (KIAA0470), mRNA. /PROD=KARP-1-binding protein /FL=gb:AB022657.1 gb:NM_014812.1	1.81	154.45	4e-06
217897_at	FXYD domain containing ion transport regulator 6	NM_022003	53826	gb:NM_022003.1 /DB_XREF=gi:11612654 /GEN=FXYD6 /FEA=FLmRNA /CNT=382 /TID=Hs.3807.0 /TIER=FL+Stack /STK=133 /UG=Hs.3807 /LL=53826 /DEF=Homo sapiens FXYD domain-containing ion transport regulator 6 (FXYD6), mRNA. /PROD=FXYD domain-containing ion transport regulator6 /FL=gb:NM_022003.1 gb:AL136699.1	1.81	467.28	5e-06
33304_at	interferon stimulated gene 20kDa	U88964	3669	Cluster Incl. U88964:Human HEM45 mRNA, complete cds /cds=(37,582) /gb=U88964 /gi=2062679 /ug=Hs.183487 /len=701	1.81	138.43	0.025371
40225_at	cyclin G associated kinase	D88435	2580	Cluster Incl. D88435:Homo sapiens mRNA for HsGAK, complete cds /cds=(0,3935) /gb=D88435 /gi=2506079 /ug=Hs.153227 /len=4331	1.81	1046.05	4.9e-05
224518_s_at	zinc finger protein 559 /// zinc finger protein 559	BC006436	84527	gb:BC006436.1 /DB_XREF=gi:13623632 /FEA=FLmRNA /CNT=1 /TID=HsAffx.901080.258 /TIER=FL /STK=0 /DEF=Homo sapiens, clone MGC:13105, mRNA, complete cds. /PROD=Unknown (protein for MGC:13105) /FL=gb:BC006436.1	1.81	102.46	0.010905
224833_at	v-ets erythroblastosis virus E26 oncogene homolog 1 (avian)	BE218980	2113	gb:BE218980 /DB_XREF=gi:8906298 /DB_XREF=hv47a05.x1 /CLONE=IMAGE:3176528 /FEA=mRNA /CNT=145 /TID=Hs.18063.0 /TIER=Stack /STK=48 /UG=Hs.18063 /UG_TITLE=Homo sapiens cDNA FLJ10768 fis, clone NT2RP4000150	1.81	868.66	0.001877
228719_at	hypothetical protein LOC125150	BE645222	125150	gb:BE645222 /DB_XREF=gi:9969533 /DB_XREF=7e66f04.x1 /CLONE=IMAGE:3287455 /FEA=EST /CNT=17 /TID=Hs.20432.2 /TIER=Stack /STK=16 /UG=Hs.20432 /UG_TITLE=ESTs	1.81	111.96	0.017272
235347_at	Homo sapiens, clone IMAGE:4183899, mRNA	BF435591		gb:BF435591 /DB_XREF=gi:11447882 /DB_XREF=nac33e12.x1 /CLONE=IMAGE:3395062 /FEA=EST /CNT=10 /TID=Hs.55336.0 /TIER=ConsEnd /STK=0 /UG=Hs.55336 /UG_TITLE=ESTs	1.81	283.05	2.2e-05
1563853_at	hypothetical protein LOC283045	AK095019	283045	gb:AK095019.1 /DB_XREF=gi:21754201 /TID=Hs2.437123.1 /CNT=1 /FEA=mRNA /TIER=ConsEnd /STK=0 /LL=283045 /UG_GENE=LOC283045 /UG=Hs.437123 /UG_TITLE=hypothetical protein LOC283045 /DEF=Homo sapiens cDNA FLJ37700 fis, clone BRHIP2016968.	1.81	225.5	0.009877
201522_x_at	SNRPN upstream reading frame /// small nuclear ribonucleoprotein polypeptide N	NM_003097	6638 /// 8926	gb:NM_003097.2 /DB_XREF=gi:13027651 /GEN=SNRPN /FEA=FLmRNA /CNT=192 /TID=Hs.48375.4 /TIER=FL+Stack /STK=34 /UG=Hs.48375 /LL=6638 /DEF=Homo sapiens small nuclear ribonucleoprotein polypeptide N (SNRPN), transcript variant 1, mRNA. /PROD=small nuclear ribonucleoprotein polypeptide N /FL=gb:J04615.1 gb:BC003180.1 gb:U41303.1 gb:NM_003097.2	1.8	386.55	0.001714
202369_s_at	translocation associated membrane protein 2	NM_012288	9697	gb:NM_012288.1 /DB_XREF=gi:6912449 /GEN=KIAA0057 /FEA=FLmRNA /CNT=191 /TID=Hs.153954.0 /TIER=FL+Stack /STK=58 /UG=Hs.153954 /LL=9697 /DEF=Homo sapiens TRAM-like protein (KIAA0057), mRNA. /PROD=TRAM-like protein /FL=gb:NM_012288.1 gb:D31762.1	1.8	188.54	0.002809
203812_at	slit homolog 3 (Drosophila)	AB011538	6586	gb:AB011538.1 /DB_XREF=gi:3449301 /GEN=MEGF5 /FEA=FLmRNA /CNT=109 /TID=Hs.57929.0 /TIER=Stack /STK=21 /UG=Hs.57929 /LL=6586 /DEF=Homo sapiens mRNA for MEGF5, partial cds. /PROD=MEGF5 /FL=gb:AB017169.1 gb:NM_003062.1	1.8	188.57	0.02776
213647_at	DNA2 DNA replication helicase 2-like (yeast)	D42046	1763	gb:D42046.1 /DB_XREF=gi:1531547 /GEN=KIAA0083 /FEA=mRNA /CNT=34 /TID=Hs.194665.0 /TIER=Stack /STK=8 /UG=Hs.194665 /LL=1763 /UG_TITLE=DNA2 (DNA replication helicase, yeast, homolog)-like /DEF=Human mRNA for KIAA0083 gene, partial cds.	1.8	105.14	0.003745
215785_s_at	cytoplasmic FMR1 interacting protein 2	AL161999	26999	gb:AL161999.1 /DB_XREF=gi:7328000 /GEN=DKFZp761H087 /FEA=mRNA /CNT=2 /TID=Hs.258503.2 /TIER=ConsEnd /STK=0 /UG=Hs.258503 /LL=26999 /DEF=Homo sapiens mRNA; cDNA DKFZp761H087 (from clone DKFZp761H087); partial cds. /PROD=hypothetical protein	1.8	216.35	0.001072
225021_at	zinc finger protein 532	AA861416	55205	gb:AA861416 /DB_XREF=gi:2953556 /DB_XREF=ak34b08.s1 /CLONE=IMAGE:1407831 /FEA=mRNA /CNT=111 /TID=Hs.104557.1 /TIER=Stack /STK=11 /UG=Hs.104557 /LL=55205 /UG_GENE=FLJ10697 /UG_TITLE=hypothetical protein FLJ10697	1.8	322.7	0.000805
225240_s_at	musashi homolog 2 (Drosophila)	BE220026	124540	gb:BE220026 /DB_XREF=gi:8907344 /DB_XREF=hv66b04.x1 /CLONE=IMAGE:3178351 /FEA=EST /CNT=114 /TID=Hs.42179.0 /TIER=Stack /STK=8 /UG=Hs.42179 /LL=27154 /UG_GENE=BRPF3 /UG_TITLE=bromodomain and PHD finger containing, 3	1.8	124.34	0.006193
225656_at	EF-hand domain (C-terminal) containing 1	AI564473	114327	gb:AI564473 /DB_XREF=gi:4522930 /DB_XREF=tq57f12.x1 /CLONE=IMAGE:2212943 /FEA=mRNA /CNT=80 /TID=Hs.121073.1 /TIER=Stack /STK=13 /UG=Hs.121073 /LL=55712 /UG_GENE=FLJ10466 /UG_TITLE=hypothetical protein FLJ10466	1.8	246.84	0.000627
228619_x_at	Putative MAPK activating protein	AI694231	261726	gb:AI694231 /DB_XREF=gi:4971571 /DB_XREF=wd67h02.x1 /CLONE=IMAGE:2336691 /FEA=EST /CNT=18 /TID=Hs.137576.0 /TIER=Stack /STK=17 /UG=Hs.137576 /LL=26514 /UG_GENE=RPL34P1 /UG_TITLE=ribosomal protein L34 pseudogene 1	1.8	701.89	6.6e-05
229091_s_at	cyclin J	AU154786	54619	gb:AU154786 /DB_XREF=gi:11016307 /DB_XREF=AU154786 /CLONE=NT2RP4002905 /FEA=EST /CNT=13 /TID=Hs.281348.1 /TIER=Stack /STK=9 /UG=Hs.281348 /LL=54619 /UG_GENE=FLJ10895 /UG_TITLE=hypothetical protein FLJ10895	1.8	109.84	1.5e-05
235027_at	Similar to Zinc finger protein 58 (Zfp-58) (Zinc finger protein Mfg-1)	R52023	340246	gb:R52023 /DB_XREF=gi:813925 /DB_XREF=yg84h10.r1 /CLONE=IMAGE:40182 /FEA=EST /CNT=24 /TID=Hs.64753.0 /TIER=ConsEnd /STK=0 /UG=Hs.64753 /UG_TITLE=ESTs	1.8	194.92	0.000528
235381_at	Hepatitis B virus x associated protein	BF033855	51773	gb:BF033855 /DB_XREF=gi:10741657 /DB_XREF=601456236F1 /CLONE=IMAGE:3860000 /FEA=EST /CNT=13 /TID=Hs.118726.0 /TIER=ConsEnd /STK=0 /UG=Hs.118726 /UG_TITLE=ESTs	1.8	278.3	0.002123
204897_at	prostaglandin E receptor 4 (subtype EP4)	AA897516	5734	gb:AA897516 /DB_XREF=gi:3034136 /DB_XREF=aj62c04.s1 /CLONE=IMAGE:1394886 /FEA=FLmRNA /CNT=73 /TID=Hs.199248.0 /TIER=Stack /STK=11 /UG=Hs.199248 /LL=5734 /UG_GENE=PTGER4 /UG_TITLE=prostaglandin E receptor 4 (subtype EP4) /FL=gb:L25124.1 gb:D28472.1 gb:NM_000958.1 gb:L28175.1	1.79	241.53	0.002187
214909_s_at	dimethylarginine dimethylaminohydrolase 2	AK026191	23564	gb:AK026191.1 /DB_XREF=gi:10438961 /FEA=mRNA /CNT=12 /TID=Hs.247362.2 /TIER=ConsEnd /STK=0 /UG=Hs.247362 /LL=23564 /UG_GENE=DDAH2 /UG_TITLE=dimethylarginine dimethylaminohydrolase 2 /DEF=Homo sapiens cDNA: FLJ22538 fis, clone HRC13212, highly similar to AF070667 Homo sapiens NG,NG-dimethylarginine dimethylaminohydrolase homolog mRNA.	1.79	283.73	1e-05
223301_s_at	hypothetical protein FLJ23518	AF245436	79780	gb:AF245436.1 /DB_XREF=gi:12005508 /FEA=FLmRNA /CNT=81 /TID=Hs.112250.0 /TIER=FL+Stack /STK=25 /UG=Hs.112250 /LL=79780 /UG_GENE=FLJ23518 /DEF=Homo sapiens HT025 mRNA, complete cds. /PROD=HT025 /FL=gb:NM_024725.1 gb:AF245436.1	1.79	166.27	2.1e-05
225666_at	hypothetical protein FLJ14624	D80480	84899	gb:D80480 /DB_XREF=gi:1178357 /DB_XREF=HUM078C05A /CLONE=GEN-078C05 /FEA=mRNA /CNT=83 /TID=Hs.172963.0 /TIER=Stack /STK=23 /UG=Hs.172963 /UG_TITLE=Homo sapiens clone IMAGE:2141030, mRNA sequence	1.79	304.4	0.000101
227155_at	LIM domain only 4	R10289	8543	gb:R10289 /DB_XREF=gi:762245 /DB_XREF=yf36d12.s1 /CLONE=IMAGE:128951 /FEA=EST /CNT=37 /TID=Hs.3844.1 /TIER=Stack /STK=11 /UG=Hs.3844 /LL=8543 /UG_GENE=LMO4 /UG_TITLE=LIM domain only 4	1.79	100.72	0.027868
228027_at	G protein-coupled receptor associated sorting protein 2	BF732712	114928	gb:BF732712 /DB_XREF=gi:12057787 /DB_XREF=nae14e07.x1 /CLONE=IMAGE:3435349 /FEA=EST /CNT=26 /TID=Hs.246112.2 /TIER=Stack /STK=23 /UG=Hs.246112 /LL=23020 /UG_GENE=KIAA0788 /UG_TITLE=KIAA0788 protein	1.79	540.99	3.4e-05
228063_s_at	nucleosome assembly protein 1-like 5	AW025330	266812	gb:AW025330 /DB_XREF=gi:5878860 /DB_XREF=wu73f04.x1 /CLONE=IMAGE:2525695 /FEA=EST /CNT=24 /TID=Hs.12554.1 /TIER=Stack /STK=18 /UG=Hs.12554 /UG_TITLE=ESTs, Weakly similar to NPL4_HUMAN NUCLEOSOME ASSEMBLY PROTEIN 1-LIKE 4 (H.sapiens)	1.79	179.97	0.0002
228379_at	Nuclear transport factor 2	AW071847	10204	gb:AW071847 /DB_XREF=gi:6026772 /DB_XREF=ws54d05.x1 /CLONE=IMAGE:2501001 /FEA=EST /CNT=24 /TID=Hs.75968.1 /TIER=Stack /STK=18 /UG=Hs.75968 /LL=7114 /UG_GENE=TMSB4X /UG_TITLE=thymosin, beta 4, X chromosome	1.79	229.56	1.5e-05
228652_at	hypothetical protein FLJ38288	AI279532	284309	gb:AI279532 /DB_XREF=gi:3917766 /DB_XREF=ql51f03.x1 /CLONE=IMAGE:1875869 /FEA=EST /CNT=19 /TID=Hs.109540.0 /TIER=Stack /STK=17 /UG=Hs.109540 /UG_TITLE=ESTs, Weakly similar to Z189_HUMAN ZINC FINGER PROTEIN 189 (H.sapiens)	1.79	195.13	3e-06
240432_x_at	gb:AI333006 /DB_XREF=gi:4069565 /DB_XREF=qq18g11.x1 /CLONE=IMAGE:1932932 /FEA=EST /CNT=4 /TID=Hs.146275.0 /TIER=ConsEnd /STK=4 /UG=Hs.146275 /UG_TITLE=ESTs	AI333006		gb:AI333006 /DB_XREF=gi:4069565 /DB_XREF=qq18g11.x1 /CLONE=IMAGE:1932932 /FEA=EST /CNT=4 /TID=Hs.146275.0 /TIER=ConsEnd /STK=4 /UG=Hs.146275 /UG_TITLE=ESTs	1.79	248.16	0.001408
243332_at	gb:BE972639 /DB_XREF=gi:10585975 /DB_XREF=601652538F1 /CLONE=IMAGE:3935768 /FEA=EST /CNT=8 /TID=Hs.201143.0 /TIER=ConsEnd /STK=0 /UG=Hs.201143 /UG_TITLE=ESTs	BE972639		gb:BE972639 /DB_XREF=gi:10585975 /DB_XREF=601652538F1 /CLONE=IMAGE:3935768 /FEA=EST /CNT=8 /TID=Hs.201143.0 /TIER=ConsEnd /STK=0 /UG=Hs.201143 /UG_TITLE=ESTs	1.79	116.67	0.011243
1553530_a_at	integrin, beta 1 (fibronectin receptor, beta polypeptide, antigen CD29 includes MDF2, MSK12)	NM_033669	3688	gb:NM_033669.1 /DB_XREF=gi:19743820 /GEN=ITGB1 /TID=Hs2.287797.5 /CNT=1 /FEA=FLmRNA /TIER=FL /STK=1 /LL=3688 /UG=Hs.287797 /DEF=Homo sapiens integrin, beta 1 (fibronectin receptor, beta polypeptide, antigen CD29 includes MDF2, MSK12) (ITGB1), transcript variant 1C-2, mRNA. /PROD=integrin beta 1 isoform 1C-2 precursor /FL=gb:NM_033669.1	1.79	158.33	7.3e-05
203177_x_at	transcription factor A, mitochondrial	NM_003201	7019	gb:NM_003201.1 /DB_XREF=gi:4507400 /GEN=TCF6L1 /FEA=FLmRNA /CNT=135 /TID=Hs.75133.0 /TIER=FL+Stack /STK=26 /UG=Hs.75133 /LL=6930 /DEF=Homo sapiens transcription factor 6-like 1 (mitochondrial transcription factor 1-like) (TCF6L1), mRNA. /PROD=transcription factor 6-like 1 (mitochondrialtranscription factor 1-like) /FL=gb:NM_003201.1 gb:M62810.1	1.78	230.58	8.8e-05
204589_at	AMP-activated protein kinase family member 5	NM_014840	9891	gb:NM_014840.1 /DB_XREF=gi:7662169 /GEN=KIAA0537 /FEA=FLmRNA /CNT=65 /TID=Hs.200598.0 /TIER=FL /STK=7 /UG=Hs.200598 /LL=9891 /DEF=Homo sapiens KIAA0537 gene product (KIAA0537), mRNA. /PROD=KIAA0537 gene product /FL=gb:NM_014840.1 gb:AB011109.1	1.78	327.53	0.010447
207621_s_at	phosphatidylethanolamine N-methyltransferase	NM_007169	10400	gb:NM_007169.1 /DB_XREF=gi:6005827 /GEN=PEMT /FEA=FLmRNA /CNT=11 /TID=Hs.15192.0 /TIER=FL /STK=0 /UG=Hs.15192 /LL=10400 /DEF=Homo sapiens phosphatidylethanolamine N-methyltransferase (PEMT), mRNA. /PROD=phosphatidylethanolamine N-methyltransferase /FL=gb:AB029821.1 gb:AF176806.1 gb:NM_007169.1	1.78	347.84	0.005842
213294_at	gb:AV755522 /DB_XREF=gi:10913370 /DB_XREF=AV755522 /CLONE=BMFAWG03 /FEA=EST /CNT=43 /TID=Hs.306117.1 /TIER=Stack /STK=32 /UG=Hs.306117 /UG_TITLE=Homo sapiens clone FLC0675 PRO2870 mRNA, complete cds	AV755522		gb:AV755522 /DB_XREF=gi:10913370 /DB_XREF=AV755522 /CLONE=BMFAWG03 /FEA=EST /CNT=43 /TID=Hs.306117.1 /TIER=Stack /STK=32 /UG=Hs.306117 /UG_TITLE=Homo sapiens clone FLC0675 PRO2870 mRNA, complete cds	1.78	198.56	0.003384
58780_s_at	hypothetical protein FLJ10357	R42449	55701	Cluster Incl. R42449:yg02a07.s1 Homo sapiens cDNA, 3 end /clone=IMAGE-30831 /clone_end=3' /gb=R42449 /gi=817213 /ug=Hs.235831 /len=431	1.78	109.08	0.000355
223134_at	bobby sox homolog (Drosophila)	AI795970	56987	gb:AI795970 /DB_XREF=gi:5361433 /DB_XREF=wh40g08.x1 /CLONE=IMAGE:2383262 /FEA=FLmRNA /CNT=126 /TID=Hs.35380.0 /TIER=Stack /STK=13 /UG=Hs.35380 /LL=56987 /UG_GENE=MDS001 /UG_TITLE=x 001 protein /FL=gb:NM_020235.1 gb:AL136769.1 gb:AF168718.1	1.78	427.83	2.1e-05
224925_at	phosphatidylinositol 3,4,5-trisphosphate-dependent RAC exchanger 1	AL445192	57580	gb:AL445192 /DB_XREF=gi:10933408 /FEA=mRNA /CNT=205 /TID=Hs.109315.1 /TIER=Stack /STK=73 /UG=Hs.109315 /LL=57580 /UG_GENE=KIAA1415 /UG_TITLE=KIAA1415 protein /DEF=Human DNA sequence from clone RP11-269H4 on chromosome 20 Contains the 3 end of the KIAA1415 gene similar to T-Lymphona invasion and metastasis inducing protein 1, ESTs, STSs and GSSs	1.78	147.27	0.033329
225583_at	UDP-glucuronate decarboxylase 1	AL573637	80146	gb:AL573637 /DB_XREF=gi:12933066 /DB_XREF=AL573637 /CLONE=CS0DI052YD01 (3 prime) /FEA=EST /CNT=94 /TID=Hs.288158.1 /TIER=Stack /STK=8 /UG=Hs.288158 /LL=80146 /UG_GENE=FLJ23591 /UG_TITLE=hypothetical protein FLJ23591	1.78	293.09	0.012231
233300_at	CDNA FLJ11548 fis, clone HEMBA1002944	AU144781		gb:AU144781 /DB_XREF=gi:11006302 /DB_XREF=AU144781 /CLONE=HEMBA1002944 /FEA=mRNA /CNT=4 /TID=Hs.301536.0 /TIER=ConsEnd /STK=1 /UG=Hs.301536 /UG_TITLE=Homo sapiens cDNA FLJ11548 fis, clone HEMBA1002944	1.78	184.66	0.000576
1560204_at	Hypothetical protein LOC284958	BC041437	284958	gb:BC041437.1 /DB_XREF=gi:27552858 /TID=Hs2.435905.1 /CNT=4 /FEA=mRNA /TIER=ConsEnd /STK=0 /UG=Hs.435905 /UG_TITLE=Homo sapiens, Similar to RIKEN cDNA 2010002I23 gene, clone IMAGE:5163442, mRNA, partial cds /DEF=Homo sapiens, Similar to RIKEN cDNA 2010002I23 gene, clone IMAGE:5163442, mRNA, partial cds.	1.78	162.99	0.020659
203796_s_at	B-cell CLL/lymphoma 7A	AI950380	605	gb:AI950380 /DB_XREF=gi:5742690 /DB_XREF=wp10g03.x1 /CLONE=IMAGE:2464468 /FEA=FLmRNA /CNT=99 /TID=Hs.211563.0 /TIER=Stack /STK=10 /UG=Hs.211563 /LL=605 /UG_GENE=BCL7A /UG_TITLE=B-cell CLLlymphoma 7A /FL=gb:NM_020993.1	1.77	162.08	0.001619
204237_at	GULP, engulfment adaptor PTB domain containing 1	NM_016315	51454	gb:NM_016315.1 /DB_XREF=gi:7705317 /GEN=CED-6 /FEA=FLmRNA /CNT=90 /TID=Hs.107056.0 /TIER=FL+Stack /STK=14 /UG=Hs.107056 /LL=51454 /DEF=Homo sapiens CED-6 protein (CED-6), mRNA. /PROD=CED-6 protein /FL=gb:NM_016315.1 gb:AF200715.1 gb:AF191771.1	1.77	200.03	0.040124
213283_s_at	sal-like 2 (Drosophila)	BG285616	6297	gb:BG285616 /DB_XREF=gi:13037752 /DB_XREF=602380622F1 /CLONE=IMAGE:4498325 /FEA=mRNA /CNT=57 /TID=Hs.79971.0 /TIER=Stack /STK=27 /UG=Hs.79971 /LL=6297 /UG_GENE=SALL2 /UG_TITLE=sal (Drosophila)-like 2	1.77	112.14	1e-06
214239_x_at	ring finger protein 110	AI560455	7703	gb:AI560455 /DB_XREF=gi:4510796 /DB_XREF=tn11b01.x1 /CLONE=IMAGE:2167273 /FEA=EST /CNT=12 /TID=Hs.184669.4 /TIER=Stack /STK=12 /UG=Hs.184669 /LL=7703 /UG_GENE=ZNF144 /UG_TITLE=zinc finger protein 144 (Mel-18)	1.77	205.57	0.000259
214773_x_at	putative MAPK activating protein	AI983505	261726	gb:AI983505 /DB_XREF=gi:5810724 /DB_XREF=wt49h12.x1 /CLONE=IMAGE:2510855 /FEA=mRNA /CNT=20 /TID=Hs.137576.1 /TIER=ConsEnd /STK=1 /UG=Hs.137576 /LL=26514 /UG_GENE=RPL34P1 /UG_TITLE=ribosomal protein L34 pseudogene 1	1.77	651.7	0.000166
218051_s_at	hypothetical protein FLJ12442	NM_022908	64943	gb:NM_022908.1 /DB_XREF=gi:12597652 /GEN=FLJ12442 /FEA=FLmRNA /CNT=160 /TID=Hs.84753.0 /TIER=FL+Stack /STK=52 /UG=Hs.84753 /LL=64943 /DEF=Homo sapiens hypothetical protein FLJ12442 (FLJ12442), mRNA. /PROD=hypothetical protein FLJ12442 /FL=gb:NM_022908.1	1.77	133.07	0.000278
222581_at	xenotropic and polytropic retrovirus receptor	AF089744	9213	gb:AF089744.1 /DB_XREF=gi:4154282 /FEA=FLmRNA /CNT=121 /TID=Hs.227656.0 /TIER=FL+Stack /STK=29 /UG=Hs.227656 /LL=9213 /UG_GENE=XPR1 /DEF=Homo sapiens xenotropic and polytropic murine leukemia virus receptor (X3) mRNA, complete cds. /PROD=xenotropic and polytropic murine leukemia virusreceptor X3 /FL=gb:AF089744.1 gb:AF099082.1 gb:AF115389.1 gb:NM_004736.1	1.77	170.05	9e-06
228201_at	ADP-ribosylation factor-like 2-like 1	BE858032	200894	gb:BE858032 /DB_XREF=gi:10372651 /DB_XREF=7g22a10.x1 /CLONE=IMAGE:3307194 /FEA=EST /CNT=39 /TID=Hs.85992.0 /TIER=Stack /STK=11 /UG=Hs.85992 /UG_TITLE=ESTs	1.77	111.89	0.00022
228416_at	gb:AI149508 /DB_XREF=gi:3677977 /DB_XREF=qc66d01.x1 /CLONE=IMAGE:1714561 /FEA=EST /CNT=15 /TID=Hs.33412.0 /TIER=Stack /STK=10 /UG=Hs.33412 /UG_TITLE=ESTs	AI149508		gb:AI149508 /DB_XREF=gi:3677977 /DB_XREF=qc66d01.x1 /CLONE=IMAGE:1714561 /FEA=EST /CNT=15 /TID=Hs.33412.0 /TIER=Stack /STK=10 /UG=Hs.33412 /UG_TITLE=ESTs	1.77	166.9	0.016794
229872_s_at	LOC440667	AA532655	440667	gb:AA532655 /DB_XREF=gi:2276909 /DB_XREF=nj17d09.s1 /CLONE=IMAGE:986609 /FEA=EST /CNT=21 /TID=Hs.295901.2 /TIER=Stack /STK=10 /UG=Hs.295901 /LL=57234 /UG_GENE=KIAA0493 /UG_TITLE=KIAA0493 protein	1.77	222.15	0.002646
235148_at	keratinocyte associated protein 3	BF680458	200634	gb:BF680458 /DB_XREF=gi:11954353 /DB_XREF=602154262F1 /CLONE=IMAGE:4295198 /FEA=EST /CNT=13 /TID=Hs.59509.0 /TIER=ConsEnd /STK=0 /UG=Hs.59509 /UG_TITLE=ESTs	1.77	172.98	0.000372
235203_at	Homo sapiens, clone IMAGE:3866695, mRNA	AA398756		gb:AA398756 /DB_XREF=gi:2051915 /DB_XREF=zt64f03.s1 /CLONE=IMAGE:727133 /FEA=EST /CNT=15 /TID=Hs.21108.0 /TIER=ConsEnd /STK=0 /UG=Hs.21108 /UG_TITLE=ESTs, Weakly similar to ALU1_HUMAN ALU SUBFAMILY J SEQUENCE CONTAMINATION WARNING ENTRY (H.sapiens)	1.77	214.84	0.00067
235850_at	gb:BF434228 /DB_XREF=gi:11446506 /DB_XREF=7o71d06.x1 /CLONE=IMAGE:3641890 /FEA=EST /CNT=8 /TID=Hs.179515.0 /TIER=ConsEnd /STK=5 /UG=Hs.179515 /UG_TITLE=ESTs	BF434228		gb:BF434228 /DB_XREF=gi:11446506 /DB_XREF=7o71d06.x1 /CLONE=IMAGE:3641890 /FEA=EST /CNT=8 /TID=Hs.179515.0 /TIER=ConsEnd /STK=5 /UG=Hs.179515 /UG_TITLE=ESTs	1.77	131.96	0.000187
204805_s_at	H1 histone family, member X	NM_006026	8971	gb:NM_006026.1 /DB_XREF=gi:5174448 /GEN=H1FX /FEA=FLmRNA /CNT=118 /TID=Hs.109804.0 /TIER=FL+Stack /STK=104 /UG=Hs.109804 /LL=8971 /DEF=Homo sapiens H1 histone family, member X (H1FX), mRNA. /PROD=H1 histone family, member X /FL=gb:D64142.1 gb:BC000426.1 gb:NM_006026.1	1.76	581.51	0.000406
205434_s_at	AP2 associated kinase 1	AW451954	22848	gb:AW451954 /DB_XREF=gi:6992730 /DB_XREF=UI-H-BI3-alt-h-06-0-UI.s1 /CLONE=IMAGE:3068771 /FEA=FLmRNA /CNT=42 /TID=Hs.135941.0 /TIER=Stack /STK=8 /UG=Hs.135941 /LL=22848 /UG_GENE=KIAA1048 /UG_TITLE=KIAA1048 protein /FL=gb:AB028971.1 gb:NM_014911.1	1.76	225.76	0
213811_x_at	transcription factor 3 (E2A immunoglobulin enhancer binding factors E12/E47)	AW062341	6929	gb:AW062341 /DB_XREF=gi:6013726 /DB_XREF=IL2-CT0031-080899-001-e09 /FEA=EST /CNT=22 /TID=Hs.101047.4 /TIER=Stack /STK=8 /UG=Hs.101047 /LL=6929 /UG_GENE=TCF3 /UG_TITLE=transcription factor 3 (E2A immunoglobulin enhancer binding factors E12E47)	1.76	463.66	0
214925_s_at	spectrin, alpha, non-erythrocytic 1 (alpha-fodrin)	AK026484	6709	gb:AK026484.1 /DB_XREF=gi:10439356 /FEA=mRNA /CNT=9 /TID=Hs.321666.0 /TIER=ConsEnd /STK=0 /UG=Hs.321666 /UG_TITLE=Homo sapiens cDNA: FLJ22831 fis, clone KAIA4161 /DEF=Homo sapiens cDNA: FLJ22831 fis, clone KAIA4161.	1.76	332.72	0.011325
218023_s_at	chromosome 5 open reading frame 6	NM_016605	51307	gb:NM_016605.1 /DB_XREF=gi:7706138 /GEN=LOC51307 /FEA=FLmRNA /CNT=155 /TID=Hs.102469.0 /TIER=FL+Stack /STK=70 /UG=Hs.102469 /LL=51307 /DEF=Homo sapiens putative nuclear protein (LOC51307), mRNA. /PROD=putative nuclear protein /FL=gb:AF251040.1 gb:NM_016605.1	1.76	176.87	1.6e-05
218308_at	transforming, acidic coiled-coil containing protein 3	NM_006342	10460	gb:NM_006342.1 /DB_XREF=gi:5454101 /GEN=TACC3 /FEA=FLmRNA /CNT=115 /TID=Hs.104019.0 /TIER=FL+Stack /STK=43 /UG=Hs.104019 /LL=10460 /DEF=Homo sapiens transforming, acidic coiled-coil containing protein 3 (TACC3), mRNA. /PROD=transforming acidic coiled-coil containingprotein 3 /FL=gb:NM_006342.1 gb:AF093543.1	1.76	172.75	0.000682
225913_at	KIAA2002 protein	AK025943	79834	gb:AK025943.1 /DB_XREF=gi:10438614 /FEA=mRNA /CNT=71 /TID=Hs.9587.0 /TIER=Stack /STK=36 /UG=Hs.9587 /UG_TITLE=Homo sapiens cDNA: FLJ22290 fis, clone HRC04405 /DEF=Homo sapiens cDNA: FLJ22290 fis, clone HRC04405.	1.76	370.47	0.001616
227025_at	periphilin 1	BG284497	51535	gb:BG284497 /DB_XREF=gi:13035504 /DB_XREF=602408639F1 /CLONE=IMAGE:4537904 /FEA=EST /CNT=33 /TID=Hs.24853.0 /TIER=Stack /STK=13 /UG=Hs.24853 /UG_TITLE=ESTs	1.76	236.43	0.00013
229113_s_at	hypothetical protein FLJ31031	W16779	199990	gb:W16779 /DB_XREF=gi:1291160 /DB_XREF=zb16d08.r1 /CLONE=IMAGE:302223 /FEA=EST /CNT=15 /TID=Hs.78793.2 /TIER=Stack /STK=9 /UG=Hs.78793 /LL=5590 /UG_GENE=PRKCZ /UG_TITLE=protein kinase C, zeta	1.76	251.76	0.002902
243618_s_at	Hypothetical protein LOC152485	BF678830	152485	gb:BF678830 /DB_XREF=gi:11952725 /DB_XREF=602153135F1 /CLONE=IMAGE:4294256 /FEA=EST /CNT=5 /TID=Hs.229022.0 /TIER=ConsEnd /STK=0 /UG=Hs.229022 /UG_TITLE=ESTs	1.76	120.95	0.000789
201846_s_at	RING1 and YY1 binding protein	NM_012234	23429	gb:NM_012234.1 /DB_XREF=gi:6912639 /GEN=RYBP /FEA=FLmRNA /CNT=342 /TID=Hs.7910.0 /TIER=FL+Stack /STK=34 /UG=Hs.7910 /LL=23429 /DEF=Homo sapiens RING1 and YY1 binding protein (RYBP), mRNA. /PROD=RING1 and YY1 binding protein /FL=gb:NM_012234.1 gb:AF179286.1 gb:AB029551.1	1.75	152.04	0.000231
208682_s_at	melanoma antigen, family D, 2	AF126181	10916	gb:AF126181.1 /DB_XREF=gi:4732088 /GEN=BCG1 /FEA=FLmRNA /CNT=408 /TID=Hs.4943.0 /TIER=FL /STK=3 /UG=Hs.4943 /LL=10916 /DEF=Homo sapiens breast cancer-associated gene 1 protein (BCG1) mRNA, complete cds. /PROD=breast cancer-associated gene 1 protein /FL=gb:AF128528.1 gb:AF128527.1 gb:NM_006787.1 gb:AF126181.1 gb:BC000304.1 gb:U92544.1	1.75	317.33	3.7e-05
212163_at	Likely homolog of rat kinase D-interacting substance of 220 kDa	AB033076	57498	gb:AB033076.1 /DB_XREF=gi:6330860 /GEN=KIAA1250 /FEA=mRNA /CNT=204 /TID=Hs.9873.0 /TIER=Stack /STK=70 /UG=Hs.9873 /LL=57498 /DEF=Homo sapiens mRNA for KIAA1250 protein, partial cds. /PROD=KIAA1250 protein	1.75	1039.91	1e-06
212867_at	Nuclear receptor coactivator 2 /// Nuclear receptor coactivator 2	AI040324	10499	gb:AI040324 /DB_XREF=gi:3279518 /DB_XREF=oy33a12.x1 /CLONE=IMAGE:1667614 /FEA=EST /CNT=95 /TID=Hs.29131.1 /TIER=Stack /STK=40 /UG=Hs.29131 /LL=10499 /UG_GENE=NCOA2 /UG_TITLE=nuclear receptor coactivator 2	1.75	233.74	0.004896
218284_at	SMAD, mothers against DPP homolog 3 (Drosophila)	NM_015400	4088	gb:NM_015400.1 /DB_XREF=gi:7661691 /GEN=DKFZP586N0721 /FEA=FLmRNA /CNT=133 /TID=Hs.99843.0 /TIER=FL+Stack /STK=55 /UG=Hs.99843 /LL=25856 /DEF=Homo sapiens DKFZP586N0721 protein (DKFZP586N0721), mRNA. /PROD=DKFZP586N0721 protein /FL=gb:BC000414.1 gb:NM_015400.1 gb:AF151027.1	1.75	209.18	0.01551
218413_s_at	zinc finger protein 639	NM_016331	51193	gb:NM_016331.1 /DB_XREF=gi:7705934 /GEN=LOC51193 /FEA=FLmRNA /CNT=96 /TID=Hs.22879.0 /TIER=FL /STK=1 /UG=Hs.22879 /LL=51193 /DEF=Homo sapiens zinc finger protein ANC_2H01 (LOC51193), mRNA. /PROD=zinc finger protein ANC_2H01 /FL=gb:NM_016331.1 gb:AF003924.1	1.75	110.49	0.00025
226757_at	interferon-induced protein with tetratricopeptide repeats 2	AA131041	3433	gb:AA131041 /DB_XREF=gi:1692593 /DB_XREF=zo16e03.s1 /CLONE=IMAGE:587068 /FEA=EST /CNT=40 /TID=Hs.293797.0 /TIER=Stack /STK=22 /UG=Hs.293797 /UG_TITLE=ESTs	1.75	162.44	0.014694
232002_at	Glucose phosphate isomerase	AW843302	2821	gb:AW843302 /DB_XREF=gi:7937285 /DB_XREF=MR2-CN0038-210200-203-e09 /FEA=mRNA /CNT=16 /TID=Hs.314280.0 /TIER=ConsEnd /STK=0 /UG=Hs.314280 /UG_TITLE=Homo sapiens mRNA; cDNA DKFZp547I084 (from clone DKFZp547I084)	1.75	103.22	0.022383
238105_x_at	gb:AW294903 /DB_XREF=gi:6701539 /DB_XREF=UI-H-BI2-ahr-d-02-0-UI.s1 /CLONE=IMAGE:2727603 /FEA=EST /CNT=9 /TID=Hs.65905.0 /TIER=ConsEnd /STK=0 /UG=Hs.65905 /UG_TITLE=ESTs, Weakly similar to A46302 PTB-associated splicing factor, long form (H.sapiens)	AW294903		gb:AW294903 /DB_XREF=gi:6701539 /DB_XREF=UI-H-BI2-ahr-d-02-0-UI.s1 /CLONE=IMAGE:2727603 /FEA=EST /CNT=9 /TID=Hs.65905.0 /TIER=ConsEnd /STK=0 /UG=Hs.65905 /UG_TITLE=ESTs, Weakly similar to A46302 PTB-associated splicing factor, long form (H.sapiens)	1.75	214.66	8.8e-05
200757_s_at	calumenin	NM_001219	813	gb:NM_001219.2 /DB_XREF=gi:6005991 /GEN=CALU /FEA=FLmRNA /CNT=452 /TID=Hs.7753.0 /TIER=FL+Stack /STK=69 /UG=Hs.7753 /LL=813 /DEF=Homo sapiens calumenin (CALU), mRNA. /PROD=calumenin precursor /FL=gb:AF013759.1 gb:U67280.1 gb:NM_001219.2	1.74	454.05	0.002071
201641_at	bone marrow stromal cell antigen 2	NM_004335	684	gb:NM_004335.2 /DB_XREF=gi:7262372 /GEN=BST2 /FEA=FLmRNA /CNT=230 /TID=Hs.118110.0 /TIER=FL+Stack /STK=86 /UG=Hs.118110 /LL=684 /DEF=Homo sapiens bone marrow stromal cell antigen 2 (BST2), mRNA. /PROD=bone marrow stromal cell antigen 2 /FL=gb:NM_004335.2 gb:D28137.1	1.74	102.13	0.029988
201694_s_at	early growth response 1	NM_001964	1958	gb:NM_001964.1 /DB_XREF=gi:4503492 /GEN=EGR1 /FEA=FLmRNA /CNT=235 /TID=Hs.326035.0 /TIER=FL+Stack /STK=42 /UG=Hs.326035 /LL=1958 /DEF=Homo sapiens early growth response 1 (EGR1), mRNA. /PROD=early growth response 1 /FL=gb:M62829.1 gb:NM_001964.1	1.74	629.29	0.01237
202265_at	B lymphoma Mo-MLV insertion region (mouse)	NM_005180	648	gb:NM_005180.1 /DB_XREF=gi:4885094 /GEN=BMI1 /FEA=FLmRNA /CNT=143 /TID=Hs.431.0 /TIER=FL /STK=2 /UG=Hs.431 /LL=648 /DEF=Homo sapiens murine leukemia viral (bmi-1) oncogene homolog (BMI1), mRNA. /PROD=murine leukemia viral (bmi-1) oncogene homolog /FL=gb:NM_005180.1 gb:L13689.1	1.74	594.25	4.9e-05
202281_at	cyclin G associated kinase	NM_005255	2580	gb:NM_005255.1 /DB_XREF=gi:4885250 /GEN=GAK /FEA=FLmRNA /CNT=153 /TID=Hs.153227.0 /TIER=FL+Stack /STK=73 /UG=Hs.153227 /LL=2580 /DEF=Homo sapiens cyclin G associated kinase (GAK), mRNA. /PROD=cyclin G associated kinase /FL=gb:NM_005255.1 gb:D88435.1	1.74	150.41	0.000608
203563_at	actin filament associated protein	NM_021638	60312	gb:NM_021638.1 /DB_XREF=gi:11056013 /GEN=AFAP /FEA=FLmRNA /CNT=87 /TID=Hs.80306.0 /TIER=FL /STK=0 /UG=Hs.80306 /LL=60312 /DEF=Homo sapiens actin filament associated protein (AFAP), mRNA. /PROD=actin filament associated protein /FL=gb:AF188700.1 gb:NM_021638.1	1.74	175.17	0.002422
203818_s_at	splicing factor 3a, subunit 3, 60kDa	NM_006802	10946	gb:NM_006802.1 /DB_XREF=gi:5803166 /GEN=SF3A3 /FEA=FLmRNA /CNT=82 /TID=Hs.77897.0 /TIER=FL /STK=0 /UG=Hs.77897 /LL=10946 /DEF=Homo sapiens splicing factor 3a, subunit 3, 60kD (SF3A3), mRNA. /PROD=splicing factor 3a, subunit 3, 60kD /FL=gb:NM_006802.1 gb:BC002395.1 gb:U08815.1	1.74	231.01	1.4e-05
206043_s_at	KIAA0703 gene product	NM_014861	9914	gb:NM_014861.1 /DB_XREF=gi:7662255 /GEN=KIAA0703 /FEA=FLmRNA /CNT=17 /TID=Hs.6168.0 /TIER=FL /STK=5 /UG=Hs.6168 /LL=9914 /DEF=Homo sapiens KIAA0703 gene product (KIAA0703), mRNA. /PROD=KIAA0703 gene product /FL=gb:AB014603.1 gb:NM_014861.1	1.74	153.74	0.000769
209193_at	gb:M24779.1 /DB_XREF=gi:1066790 /GEN=PIM1 /FEA=FLmRNA /CNT=156 /TID=Hs.81170.0 /TIER=FL /STK=3 /UG=Hs.81170 /LL=5292 /DEF=Homo sapiens protein kinase-related oncogene (PIM1) mRNA, complete cds. /PROD=protein kinase /FL=gb:NM_002648.1 gb:M24779.1 gb:M16750.1 gb:M54915.1	M24779		gb:M24779.1 /DB_XREF=gi:1066790 /GEN=PIM1 /FEA=FLmRNA /CNT=156 /TID=Hs.81170.0 /TIER=FL /STK=3 /UG=Hs.81170 /LL=5292 /DEF=Homo sapiens protein kinase-related oncogene (PIM1) mRNA, complete cds. /PROD=protein kinase /FL=gb:NM_002648.1 gb:M24779.1 gb:M16750.1 gb:M54915.1	1.74	336.98	0.027
212098_at	hypothetical protein LOC151162	AL134724	151162	gb:AL134724 /DB_XREF=gi:6602911 /DB_XREF=DKFZp547P246_s1 /CLONE=DKFZp547P246 /FEA=mRNA /CNT=226 /TID=Hs.4988.0 /TIER=Stack /STK=92 /UG=Hs.4988 /UG_TITLE=Homo sapiens clone 24711 mRNA sequence	1.74	878.76	4.7e-05
212134_at	pleckstrin homology-like domain, family B, member 1	AB014538	23187	gb:AB014538.1 /DB_XREF=gi:3327089 /GEN=KIAA0638 /FEA=mRNA /CNT=195 /TID=Hs.77864.0 /TIER=Stack /STK=91 /UG=Hs.77864 /LL=23187 /DEF=Homo sapiens mRNA for KIAA0638 protein, partial cds. /PROD=KIAA0638 protein	1.74	167.64	0.000188
217988_at	cyclin B1 interacting protein 1	NM_021178	57820	gb:NM_021178.1 /DB_XREF=gi:10863978 /GEN=HEI10 /FEA=FLmRNA /CNT=177 /TID=Hs.107003.0 /TIER=FL+Stack /STK=41 /UG=Hs.107003 /LL=57820 /DEF=Homo sapiens enhancer of invasion 10 (HEI10), mRNA. /PROD=enhancer of invasion 10 /FL=gb:BC001218.1 gb:BC000369.1 gb:BC004435.1 gb:NM_021178.1 gb:AF216381.1	1.74	494.31	0.009019
220079_s_at	ubiquitin specific protease 48	NM_018391	84196	gb:NM_018391.1 /DB_XREF=gi:8922996 /GEN=FLJ11328 /FEA=FLmRNA /CNT=12 /TID=Hs.178518.0 /TIER=FL /STK=3 /UG=Hs.178518 /LL=55797 /DEF=Homo sapiens hypothetical protein FLJ11328 (FLJ11328), mRNA. /PROD=hypothetical protein FLJ11328 /FL=gb:NM_018391.1	1.74	397.74	0.000112
32099_at	scaffold attachment factor B2	D50928	9667	Cluster Incl. D50928:Human mRNA for KIAA0138 gene, complete cds /cds=(36,2897) /gb=D50928 /gi=1469198 /ug=Hs.159384 /len=3233	1.74	556.09	0.003329
223711_s_at	thymocyte protein thy28	AF182413	29087	gb:AF182413.1 /DB_XREF=gi:10197625 /GEN=MDS012 /FEA=FLmRNA /CNT=11 /TID=Hs.13645.1 /TIER=FL+Stack /STK=9 /UG=Hs.13645 /LL=29087 /DEF=Homo sapiens MDS012 (MDS012) mRNA, complete cds. /PROD=MDS012 /FL=gb:AF182413.1	1.74	483.2	1.3e-05
229885_at	gb:BF512183 /DB_XREF=gi:11597362 /DB_XREF=UI-H-BI3-alq-c-05-0-UI.s1 /CLONE=IMAGE:3068168 /FEA=EST /CNT=18 /TID=Hs.293264.0 /TIER=Stack /STK=16 /UG=Hs.293264 /UG_TITLE=ESTs	BF512183		gb:BF512183 /DB_XREF=gi:11597362 /DB_XREF=UI-H-BI3-alq-c-05-0-UI.s1 /CLONE=IMAGE:3068168 /FEA=EST /CNT=18 /TID=Hs.293264.0 /TIER=Stack /STK=16 /UG=Hs.293264 /UG_TITLE=ESTs	1.74	108.39	0.000964
235266_at	ATPase family, AAA domain containing 2	AI139629	29028	gb:AI139629 /DB_XREF=gi:3645601 /DB_XREF=qd79g08.x1 /CLONE=IMAGE:1735742 /FEA=EST /CNT=11 /TID=Hs.222088.0 /TIER=ConsEnd /STK=1 /UG=Hs.222088 /UG_TITLE=ESTs, Weakly similar to IF38_HUMAN EUKARYOTIC TRANSLATION INITIATION FACTOR 3 SUBUNIT 8 (H.sapiens)	1.74	108.55	0.000567
241342_at	hypothetical protein BC017881	BG288115	157378	gb:BG288115 /DB_XREF=gi:13042628 /DB_XREF=602387913F1 /CLONE=IMAGE:4516706 /FEA=EST /CNT=18 /TID=Hs.187646.0 /TIER=ConsEnd /STK=0 /UG=Hs.187646 /UG_TITLE=ESTs	1.74	261.55	0.000792
203222_s_at	transducin-like enhancer of split 1 (E(sp1) homolog, Drosophila)	NM_005077	7088	gb:NM_005077.1 /DB_XREF=gi:4827027 /GEN=TLE1 /FEA=FLmRNA /CNT=139 /TID=Hs.28935.0 /TIER=FL /STK=0 /UG=Hs.28935 /LL=7088 /DEF=Homo sapiens transducin-like enhancer of split 1, homolog of Drosophila E(sp1) (TLE1), mRNA. /PROD=transducin-like enhancer of split 1, homolog ofDrosophila E(sp1) /FL=gb:NM_005077.1 gb:M99435.1	1.73	115.68	0.008652
207556_s_at	diacylglycerol kinase, zeta 104kDa	NM_003646	8525	gb:NM_003646.1 /DB_XREF=gi:4503316 /GEN=DGKZ /FEA=FLmRNA /CNT=4 /TID=Hs.89981.0 /TIER=FL /STK=0 /UG=Hs.89981 /LL=8525 /DEF=Homo sapiens diacylglycerol kinase, zeta (104kD) (DGKZ), mRNA. /PROD=diacylglycerol kinase, zeta (104kD) /FL=gb:U51477.1 gb:NM_003646.1	1.73	345.64	0.000353
208939_at	selenophosphate synthetase 1	AV682679	22929	gb:AV682679 /DB_XREF=gi:10284542 /DB_XREF=AV682679 /CLONE=GKBACG02 /FEA=FLmRNA /CNT=253 /TID=Hs.124027.1 /TIER=Stack /STK=32 /UG=Hs.124027 /LL=22929 /UG_GENE=SPS /UG_TITLE=SELENOPHOSPHATE SYNTHETASE ; Human selenium donor protein /FL=gb:BC000941.1	1.73	250.99	0.000165
209167_at	glycoprotein M6B	AI419030	2824	gb:AI419030 /DB_XREF=gi:4264961 /DB_XREF=tf53b01.x1 /CLONE=IMAGE:2102953 /FEA=FLmRNA /CNT=208 /TID=Hs.5422.0 /TIER=Stack /STK=8 /UG=Hs.5422 /LL=2824 /UG_GENE=GPM6B /UG_TITLE=glycoprotein M6B /FL=gb:AF016004.1	1.73	276.91	0.001627
209289_at	nuclear factor I/B	AI700518	4781	gb:AI700518 /DB_XREF=gi:4988418 /DB_XREF=we37d09.x1 /CLONE=IMAGE:2343281 /FEA=FLmRNA /CNT=149 /TID=Hs.33287.1 /TIER=Stack /STK=42 /UG=Hs.33287 /LL=4781 /UG_GENE=NFIB /UG_TITLE=nuclear factor IB /FL=gb:BC001283.1 gb:NM_005596.1 gb:U85193.1	1.73	1440.42	0.002711
210086_at	hairless homolog (mouse)	AF039196	55806	gb:AF039196.2 /DB_XREF=gi:5042382 /GEN=hairless /FEA=FLmRNA /CNT=27 /TID=Hs.284126.0 /TIER=FL+Stack /STK=13 /UG=Hs.284126 /LL=3264 /DEF=Homo sapiens putative single zinc finger transcription factor protein (hairless) mRNA, complete cds. /PROD=putative single zinc finger transcription factorprotein /FL=gb:AF039196.2	1.73	385.13	0.005044
211675_s_at	I-mfa domain-containing protein /// I-mfa domain-containing protein	AF054589	29969	gb:AF054589.1 /DB_XREF=gi:3426297 /FEA=FLmRNA /CNT=1 /TID=HsAffx.900466.714 /TIER=FL /STK=0 /DEF=Homo sapiens HIC protein isoform p40 and HIC protein isoform p32 mRNAs, complete cds. /PROD=HIC protein isoform p40 /FL=gb:AF054589.1	1.73	719.04	0.000748
212863_x_at	C-terminal binding protein 1	BF337195	1487	gb:BF337195 /DB_XREF=gi:11283540 /DB_XREF=602034795F1 /CLONE=IMAGE:4182742 /FEA=EST /CNT=76 /TID=Hs.239737.2 /TIER=Stack /STK=53 /UG=Hs.239737 /LL=1487 /UG_GENE=CTBP1 /UG_TITLE=C-terminal binding protein 1	1.73	1087.16	0
214723_x_at	KIAA1641	AB046861	57730	gb:AB046861.1 /DB_XREF=gi:10047358 /GEN=KIAA1641 /FEA=mRNA /CNT=27 /TID=Hs.44566.1 /TIER=ConsEnd /STK=1 /UG=Hs.44566 /LL=57730 /DEF=Homo sapiens mRNA for KIAA1641 protein, partial cds. /PROD=KIAA1641 protein	1.73	138.08	0.040975
216215_s_at	RNA binding motif protein 9	AL049748	23543	gb:AL049748 /DB_XREF=gi:6572235 /FEA=DNA_2 /CNT=2 /TID=Hs.5011.3 /TIER=ConsEnd /STK=0 /UG=Hs.5011 /LL=23543 /UG_GENE=RBM9 /UG_TITLE=RNA binding motif protein 9 /DEF=Human DNA sequence from clone RP1-41P2 on chromosome 22 Contains the 3 part of the RBM9 gene for RNA binding motif protein 9 and the 3 part of the gene for a novel protein similar to part of APOL (apolipoprotein L) and TNF-inducible p…	1.73	519.33	2.9e-05
217824_at	ubiquitin-conjugating enzyme E2, J1 (UBC6 homolog, yeast)	AW500009	51465	gb:AW500009 /DB_XREF=gi:7112213 /DB_XREF=UI-HF-BN0-aki-e-09-0-UI.r1 /CLONE=IMAGE:3077105 /FEA=FLmRNA /CNT=273 /TID=Hs.184325.0 /TIER=Stack /STK=12 /UG=Hs.184325 /LL=51632 /UG_GENE=LOC51632 /UG_TITLE=CGI-76 protein /FL=gb:AF151834.1 gb:AF161502.1 gb:AF151039.1 gb:NM_016021.1	1.73	237.59	0.01871
217875_s_at	transmembrane, prostate androgen induced RNA	NM_020182	56937	gb:NM_020182.1 /DB_XREF=gi:9910497 /GEN=TMEPAI /FEA=FLmRNA /CNT=273 /TID=Hs.83883.0 /TIER=FL /STK=0 /UG=Hs.83883 /LL=56937 /DEF=Homo sapiens transmembrane, prostate androgen induced RNA (TMEPAI), mRNA. /PROD=transmembrane, prostate androgen induced RNA /FL=gb:NM_020182.1 gb:AF224278.1	1.73	193.38	0.02999
217996_at	pleckstrin homology-like domain, family A, member 1	AA576961	22822	gb:AA576961 /DB_XREF=gi:2354435 /DB_XREF=nm82d08.s1 /CLONE=IMAGE:1074735 /FEA=FLmRNA /CNT=161 /TID=Hs.82101.0 /TIER=Stack /STK=17 /UG=Hs.82101 /LL=22822 /UG_GENE=PHLDA1 /UG_TITLE=pleckstrin homology-like domain, family A, member 1 /FL=gb:NM_007350.1	1.73	112.47	0.013983
218437_s_at	leucine zipper transcription factor-like 1	NM_020347	54585	gb:NM_020347.1 /DB_XREF=gi:9966792 /GEN=LZTFL1 /FEA=FLmRNA /CNT=108 /TID=Hs.30824.0 /TIER=FL /STK=4 /UG=Hs.30824 /LL=54585 /DEF=Homo sapiens leucine zipper transcription factor-like 1 (LZTFL1), mRNA. /PROD=leucine zipper transcription factor-like 1 /FL=gb:NM_020347.1	1.73	244.6	0.000628
223378_at	gb:AA705182 /DB_XREF=gi:2715100 /DB_XREF=zj96c12.s1 /CLONE=IMAGE:462742 /FEA=FLmRNA /CNT=61 /TID=Hs.16313.0 /TIER=Stack /STK=39 /UG=Hs.16313 /UG_TITLE=Homo sapiens Kruppel-like zinc finger protein GLIS2 mRNA, complete cds /FL=gb:AF325914.1	AA705182		gb:AA705182 /DB_XREF=gi:2715100 /DB_XREF=zj96c12.s1 /CLONE=IMAGE:462742 /FEA=FLmRNA /CNT=61 /TID=Hs.16313.0 /TIER=Stack /STK=39 /UG=Hs.16313 /UG_TITLE=Homo sapiens Kruppel-like zinc finger protein GLIS2 mRNA, complete cds /FL=gb:AF325914.1	1.73	141.36	0.000515
224570_s_at	Interferon regulatory factor 2 binding protein 2	AA166696	359948	gb:AA166696 /DB_XREF=gi:1745160 /DB_XREF=zo85e03.s1 /CLONE=IMAGE:593692 /FEA=EST /CNT=275 /TID=Hs.279009.2 /TIER=Stack /STK=40 /UG=Hs.279009 /LL=4256 /UG_GENE=MGP /UG_TITLE=matrix Gla protein	1.73	446.74	0.001745
225704_at	KIAA1545 protein	AA527531	57666	gb:AA527531 /DB_XREF=gi:2269600 /DB_XREF=ng38a12.s1 /CLONE=IMAGE:937054 /FEA=mRNA /CNT=99 /TID=Hs.127270.0 /TIER=Stack /STK=35 /UG=Hs.127270 /LL=57666 /UG_GENE=KIAA1545 /UG_TITLE=KIAA1545 protein	1.73	165.7	0.001233
226723_at	hypothetical protein LOC374969	AI581511	374969	gb:AI581511 /DB_XREF=gi:4567408 /DB_XREF=ar66c06.x1 /CLONE=IMAGE:2127562 /FEA=EST /CNT=64 /TID=Hs.13619.0 /TIER=Stack /STK=16 /UG=Hs.13619 /UG_TITLE=ESTs	1.73	184.58	6.7e-05
228961_at	hypothetical protein FLJ35954	R66534	166968	gb:R66534 /DB_XREF=gi:839172 /DB_XREF=yi35b09.s1 /CLONE=IMAGE:141209 /FEA=EST /CNT=16 /TID=Hs.285885.0 /TIER=Stack /STK=8 /UG=Hs.285885 /UG_TITLE=Homo sapiens cDNA FLJ11321 fis, clone PLACE1010324	1.73	200.8	1e-05
201518_at	chromobox homolog 1 (HP1 beta homolog Drosophila )	NM_006807	10951	gb:NM_006807.1 /DB_XREF=gi:5803075 /GEN=CBX1 /FEA=FLmRNA /CNT=330 /TID=Hs.77254.0 /TIER=FL+Stack /STK=133 /UG=Hs.77254 /LL=10951 /DEF=Homo sapiens chromobox homolog 1 (Drosophila HP1 beta) (CBX1), mRNA. /PROD=chromobox homolog 1 (Drosophila HP1 beta) /FL=gb:NM_006807.1 gb:U35451.1 gb:BC002609.1	1.72	446.79	0.001726
202728_s_at	latent transforming growth factor beta binding protein 1	AI986120	4052	gb:AI986120 /DB_XREF=gi:5813397 /DB_XREF=wr80e09.x1 /CLONE=IMAGE:2494024 /FEA=FLmRNA /CNT=185 /TID=Hs.241257.0 /TIER=Stack /STK=18 /UG=Hs.241257 /LL=4052 /UG_GENE=LTBP1 /UG_TITLE=latent transforming growth factor beta binding protein 1 /FL=gb:M34057.1 gb:NM_000627.1	1.72	249.07	0.000509
203300_x_at	adaptor-related protein complex 1, sigma 2 subunit	NM_003916	8905	gb:NM_003916.1 /DB_XREF=gi:4506956 /GEN=AP1S2 /FEA=FLmRNA /CNT=129 /TID=Hs.40368.0 /TIER=FL /STK=0 /UG=Hs.40368 /LL=8905 /DEF=Homo sapiens adaptor-related protein complex 1, sigma 2 subunit (AP1S2), mRNA. /PROD=adaptor-related protein complex 1, sigma 2subunit /FL=gb:BC001117.1 gb:AB015320.1 gb:AF251295.1 gb:NM_003916.1	1.72	101.2	0.009962
209023_s_at	stromal antigen 2	BC001765	10735	gb:BC001765.1 /DB_XREF=gi:12804678 /FEA=FLmRNA /CNT=211 /TID=Hs.8217.1 /TIER=FL+Stack /STK=24 /UG=Hs.8217 /LL=10735 /UG_GENE=STAG2 /DEF=Homo sapiens, Similar to stromal antigen 2, clone MGC:1282, mRNA, complete cds. /PROD=Similar to stromal antigen 2 /FL=gb:BC001765.1	1.72	317.17	0.000326
211719_x_at	fibronectin 1 /// fibronectin 1	BC005858	2335	gb:BC005858.1 /DB_XREF=gi:13543399 /FEA=FLmRNA /CNT=1 /TID=HsAffx.900722.926 /TIER=FL /STK=0 /DEF=Homo sapiens, clone MGC:3255, mRNA, complete cds. /PROD=Unknown (protein for MGC:3255) /FL=gb:BC005858.1	1.72	1099.34	0.009556
215903_s_at	microtubule associated serine/threonine kinase 2	BE786598	23139	gb:BE786598 /DB_XREF=gi:10207796 /DB_XREF=601478824F1 /CLONE=IMAGE:3881717 /FEA=mRNA /CNT=2 /TID=Hs.101474.1 /TIER=ConsEnd /STK=0 /UG=Hs.101474 /LL=23139 /UG_GENE=KIAA0807 /UG_TITLE=KIAA0807 protein	1.72	175.36	0.002028
217992_s_at	EF hand domain containing 2	NM_024329	79180	gb:NM_024329.1 /DB_XREF=gi:13443015 /GEN=MGC4342 /FEA=FLmRNA /CNT=162 /TID=Hs.301342.0 /TIER=FL+Stack /STK=19 /UG=Hs.301342 /LL=79180 /DEF=Homo sapiens hypothetical protein MGC4342 (MGC4342), mRNA. /PROD=hypothetical protein MGC4342 /FL=gb:NM_024329.1 gb:BC003033.1	1.72	203.76	0.0082
219833_s_at	EF-hand domain (C-terminal) containing 1	NM_018100	114327	gb:NM_018100.1 /DB_XREF=gi:8922435 /GEN=FLJ10466 /FEA=FLmRNA /CNT=20 /TID=Hs.121073.0 /TIER=FL /STK=0 /UG=Hs.121073 /LL=55712 /DEF=Homo sapiens hypothetical protein FLJ10466 (FLJ10466), mRNA. /PROD=hypothetical protein FLJ10466 /FL=gb:NM_018100.1	1.72	141.41	0.002442
224838_at	forkhead box P1	AK026898	27086	gb:AK026898.1 /DB_XREF=gi:10439865 /FEA=mRNA /CNT=137 /TID=Hs.108327.1 /TIER=Stack /STK=18 /UG=Hs.108327 /LL=1642 /UG_GENE=DDB1 /UG_TITLE=damage-specific DNA binding protein 1 (127kD) /DEF=Homo sapiens cDNA: FLJ23245 fis, clone COL02931.	1.72	446.32	2e-06
204742_s_at	androgen-induced proliferation inhibitor	NM_015032	23047	gb:NM_015032.1 /DB_XREF=gi:7657268 /GEN=KIAA0979 /FEA=FLmRNA /CNT=50 /TID=Hs.168625.1 /TIER=FL /STK=0 /UG=Hs.168625 /LL=23047 /DEF=Homo sapiens KIAA0979 protein (KIAA0979), mRNA. /PROD=KIAA0979 protein /FL=gb:NM_015032.1	1.71	125.52	0.001779
204832_s_at	bone morphogenetic protein receptor, type IA	NM_004329	657	gb:NM_004329.1 /DB_XREF=gi:4757853 /GEN=BMPR1A /FEA=FLmRNA /CNT=42 /TID=Hs.2534.0 /TIER=FL /STK=0 /UG=Hs.2534 /LL=657 /DEF=Homo sapiens bone morphogenetic protein receptor, type IA (BMPR1A), mRNA. /PROD=bone morphogenetic protein receptor, type IAprecursor /FL=gb:NM_004329.1	1.71	154.65	0.013587
208051_s_at	poly(A) binding protein interacting protein 1	NM_006451	10605	gb:NM_006451.1 /DB_XREF=gi:5453845 /GEN=PAIP1 /FEA=FLmRNA /CNT=2 /TID=Hs.109643.0 /TIER=FL /STK=0 /UG=Hs.109643 /LL=10605 /DEF=Homo sapiens polyadenylate binding protein-interacting protein 1 (PAIP1), mRNA. /PROD=polyadenylate binding protein-interactingprotein 1 /FL=gb:AF013758.1 gb:NM_006451.1	1.71	318.94	0.000292
208795_s_at	MCM7 minichromosome maintenance deficient 7 (S. cerevisiae)	D55716	4176	gb:D55716.1 /DB_XREF=gi:1255616 /GEN=P1cdc47 /FEA=FLmRNA /CNT=475 /TID=Hs.77152.2 /TIER=FL+Stack /STK=170 /UG=Hs.77152 /LL=4176 /DEF=Human mRNA for P1cdc47, complete cds. /PROD=P1cdc47 /FL=gb:D55716.1	1.71	591.78	4.1e-05
212549_at	signal transducer and activator of transcription 5B	BE645861	6777	gb:BE645861 /DB_XREF=gi:9970172 /DB_XREF=7e77d05.x1 /CLONE=IMAGE:3288489 /FEA=mRNA /CNT=126 /TID=Hs.24064.0 /TIER=Stack /STK=36 /UG=Hs.24064 /UG_TITLE=Homo sapiens mRNA; cDNA DKFZp586N1323 (from clone DKFZp586N1323)	1.71	427.58	0.000263
212565_at	gb:BE302191 /DB_XREF=gi:9185939 /DB_XREF=bb82f05.x1 /CLONE=IMAGE:3048897 /FEA=mRNA /CNT=153 /TID=Hs.184523.0 /TIER=Stack /STK=8 /UG=Hs.184523 /LL=23012 /UG_GENE=KIAA0965 /UG_TITLE=KIAA0965 protein	BE302191		gb:BE302191 /DB_XREF=gi:9185939 /DB_XREF=bb82f05.x1 /CLONE=IMAGE:3048897 /FEA=mRNA /CNT=153 /TID=Hs.184523.0 /TIER=Stack /STK=8 /UG=Hs.184523 /LL=23012 /UG_GENE=KIAA0965 /UG_TITLE=KIAA0965 protein	1.71	137.95	0.002683
213931_at	inhibitor of DNA binding 2, dominant negative helix-loop-helix protein	AI819238	3398	gb:AI819238 /DB_XREF=gi:5438328 /DB_XREF=wj42g05.x1 /CLONE=IMAGE:2405528 /FEA=EST /CNT=19 /TID=Hs.180919.1 /TIER=Stack /STK=8 /UG=Hs.180919 /LL=3398 /UG_GENE=ID2 /UG_TITLE=inhibitor of DNA binding 2, dominant negative helix-loop-helix protein	1.71	132.65	0.026521
213980_s_at	C-terminal binding protein 1	AA053830	1487	gb:AA053830 /DB_XREF=gi:1544765 /DB_XREF=zf53a05.r1 /CLONE=IMAGE:380624 /FEA=EST /CNT=16 /TID=Hs.239737.1 /TIER=ConsEnd /STK=0 /UG=Hs.239737 /LL=1487 /UG_GENE=CTBP1 /UG_TITLE=C-terminal binding protein 1	1.71	1011.5	0
218529_at	8D6 antigen	NM_016579	51293	gb:NM_016579.1 /DB_XREF=gi:7706110 /GEN=LOC51293 /FEA=FLmRNA /CNT=120 /TID=Hs.106196.0 /TIER=FL+Stack /STK=52 /UG=Hs.106196 /LL=51293 /DEF=Homo sapiens 8D6 antigen (LOC51293), mRNA. /PROD=8D6 antigen /FL=gb:NM_016579.1 gb:AF161254.1 gb:BC000668.1 gb:AL136652.1	1.71	124.92	1.7e-05
220225_at	iroquois homeobox protein 4	NM_016358	50805	gb:NM_016358.1 /DB_XREF=gi:7705554 /GEN=IRX4 /FEA=FLmRNA /CNT=15 /TID=Hs.196927.0 /TIER=FL /STK=4 /UG=Hs.196927 /LL=50805 /DEF=Homo sapiens iroquois homeobox protein 4 (IRX4), mRNA. /PROD=iroquois homeobox protein 4 /FL=gb:NM_016358.1 gb:AF124733.1	1.71	337.26	0.005923
222062_at	interleukin 27 receptor, alpha	AI983115	9466	gb:AI983115 /DB_XREF=gi:5810334 /DB_XREF=wu18b02.x1 /CLONE=IMAGE:2517291 /FEA=EST /CNT=10 /TID=Hs.132781.1 /TIER=Stack /STK=8 /UG=Hs.132781 /LL=9466 /UG_GENE=WSX-1 /UG_TITLE=class I cytokine receptor	1.71	135.94	0.042189
223407_at	hypothetical protein DKFZp434A1319	AL136786	84080	gb:AL136786.1 /DB_XREF=gi:12053084 /GEN=DKFZp434A1319 /FEA=FLmRNA /CNT=56 /TID=Hs.307084.0 /TIER=FL /STK=0 /UG=Hs.307084 /DEF=Homo sapiens mRNA; cDNA DKFZp434A1319 (from clone DKFZp434A1319); complete cds. /PROD=hypothetical protein /FL=gb:AL136786.1	1.71	100.75	4e-06
225285_at	branched chain aminotransferase 1, cytosolic	AK025615	586	gb:AK025615.1 /DB_XREF=gi:10438186 /FEA=mRNA /CNT=127 /TID=Hs.7567.0 /TIER=Stack /STK=68 /UG=Hs.7567 /UG_TITLE=Homo sapiens cDNA: FLJ21962 fis, clone HEP05564 /DEF=Homo sapiens cDNA: FLJ21962 fis, clone HEP05564.	1.71	168.46	0.008105
226051_at	selenoprotein M	BF973568	140606	gb:BF973568 /DB_XREF=gi:12340783 /DB_XREF=602242731F1 /CLONE=IMAGE:4331335 /FEA=EST /CNT=65 /TID=Hs.55940.0 /TIER=Stack /STK=31 /UG=Hs.55940 /UG_TITLE=ESTs	1.71	195.63	0.008496
226569_s_at	CTF18, chromosome transmission fidelity factor 18 homolog (S. cerevisiae)	AK024476	63922	gb:AK024476.1 /DB_XREF=gi:10440465 /GEN=FLJ00069 /FEA=mRNA /CNT=42 /TID=Hs.153850.0 /TIER=Stack /STK=20 /UG=Hs.153850 /LL=63922 /DEF=Homo sapiens mRNA for FLJ00069 protein, partial cds. /PROD=FLJ00069 protein	1.71	137.97	0.000146
226753_at	hypothetical protein MGC33371	AW138704	143684	gb:AW138704 /DB_XREF=gi:6143022 /DB_XREF=UI-H-BI1-add-d-01-0-UI.s1 /CLONE=IMAGE:2716441 /FEA=EST /CNT=54 /TID=Hs.28310.0 /TIER=Stack /STK=18 /UG=Hs.28310 /UG_TITLE=ESTs	1.71	235.85	0.000149
226807_at	zinc finger protein 1 homolog (mouse)	AL038511	162239	gb:AL038511 /DB_XREF=gi:5407708 /DB_XREF=DKFZp566D0246_s1 /CLONE=DKFZp566D0246 /FEA=EST /CNT=33 /TID=Hs.125316.0 /TIER=Stack /STK=14 /UG=Hs.125316 /UG_TITLE=ESTs	1.71	106.45	0
231577_s_at	guanylate binding protein 1, interferon-inducible, 67kDa	AW014593	2633	gb:AW014593 /DB_XREF=gi:5863350 /DB_XREF=UI-H-BI0p-aaw-f-03-0-UI.s1 /CLONE=IMAGE:2710804 /FEA=EST /CNT=9 /TID=Hs.62661.1 /TIER=Stack /STK=8 /UG=Hs.62661 /LL=2633 /UG_GENE=GBP1 /UG_TITLE=guanylate binding protein 1, interferon-inducible, 67kD	1.71	312.62	0.006659
233270_x_at	Pericentriolar material 1	AU146939	5108	gb:AU146939 /DB_XREF=gi:11008460 /DB_XREF=AU146939 /CLONE=HEMBB1001930 /FEA=mRNA /CNT=4 /TID=Hs.293869.0 /TIER=ConsEnd /STK=1 /UG=Hs.293869 /UG_TITLE=Homo sapiens cDNA FLJ12039 fis, clone HEMBB1001930	1.71	188.91	0.020086
239029_at	gb:BE041524 /DB_XREF=gi:8358577 /DB_XREF=ho53b01.x1 /CLONE=IMAGE:3041065 /FEA=EST /CNT=7 /TID=Hs.261494.0 /TIER=ConsEnd /STK=1 /UG=Hs.261494 /UG_TITLE=ESTs	BE041524		gb:BE041524 /DB_XREF=gi:8358577 /DB_XREF=ho53b01.x1 /CLONE=IMAGE:3041065 /FEA=EST /CNT=7 /TID=Hs.261494.0 /TIER=ConsEnd /STK=1 /UG=Hs.261494 /UG_TITLE=ESTs	1.71	109.95	0.027404
200859_x_at	filamin A, alpha (actin binding protein 280)	NM_001456	2316	gb:NM_001456.1 /DB_XREF=gi:4503744 /GEN=FLNA /FEA=FLmRNA /CNT=439 /TID=Hs.195464.0 /TIER=FL /STK=2 /UG=Hs.195464 /LL=2316 /DEF=Homo sapiens filamin A, alpha (actin-binding protein-280) (FLNA), mRNA. /PROD=filamin 1 (actin-binding protein-280) /FL=gb:NM_001456.1	1.7	257	6.2e-05
203989_x_at	coagulation factor II (thrombin) receptor	NM_001992	2149	gb:NM_001992.2 /DB_XREF=gi:6031164 /GEN=F2R /FEA=FLmRNA /CNT=74 /TID=Hs.128087.0 /TIER=FL+Stack /STK=10 /UG=Hs.128087 /LL=2149 /DEF=Homo sapiens coagulation factor II (thrombin) receptor (F2R), mRNA. /PROD=coagulation factor II receptor precursor /FL=gb:M62424.1 gb:BC002464.1 gb:NM_001992.2	1.7	217.03	0.007521
205258_at	inhibin, beta B (activin AB beta polypeptide)	NM_002193	3625	gb:NM_002193.1 /DB_XREF=gi:9257224 /GEN=INHBB /FEA=FLmRNA /CNT=40 /TID=Hs.1735.0 /TIER=FL+Stack /STK=8 /UG=Hs.1735 /LL=3625 /DEF=Homo sapiens inhibin, beta B (activin AB beta polypeptide) (INHBB), mRNA. /PROD=inhibin beta B subunit precursor /FL=gb:NM_002193.1	1.7	145.19	0.001878
205428_s_at	calbindin 2, 29kDa (calretinin)	NM_001740	794	gb:NM_001740.2 /DB_XREF=gi:6031158 /GEN=CALB2 /FEA=FLmRNA /CNT=36 /TID=Hs.106857.0 /TIER=FL+Stack /STK=15 /UG=Hs.106857 /LL=794 /DEF=Homo sapiens calbindin 2, (29kD, calretinin) (CALB2), transcript variant CALB2, mRNA. /PROD=calbindin 2, full length protein isoform /FL=gb:NM_001740.2	1.7	139.18	0.000333
207714_s_at	serine (or cysteine) proteinase inhibitor, clade H (heat shock protein 47), member 1, (collagen binding protein 1)	NM_004353	871	gb:NM_004353.1 /DB_XREF=gi:4757923 /GEN=SERPINH1 /FEA=FLmRNA /CNT=3 /TID=Hs.241579.0 /TIER=FL /STK=0 /UG=Hs.241579 /LL=871 /DEF=Homo sapiens serine (or cysteine) proteinase inhibitor, clade H (heat shock protein 47), member 1 (SERPINH1), mRNA. /PROD=serine (or cysteine) proteinase inhibitor, cladeH (heat shock protein 47), member 1 /FL=gb:NM_004353.1	1.7	111.71	0.001248
208814_at	Heat shock 70kDa protein 4	AA043348	3308	gb:AA043348 /DB_XREF=gi:1521422 /DB_XREF=zk66b12.s1 /CLONE=IMAGE:487775 /FEA=FLmRNA /CNT=292 /TID=Hs.90093.2 /TIER=Stack /STK=35 /UG=Hs.90093 /LL=3308 /UG_GENE=HSPA4 /UG_TITLE=heat shock 70kD protein 4 /FL=gb:AB023420.1	1.7	226.71	0.017551
209064_x_at	poly(A) binding protein interacting protein 1	AL136920	10605	gb:AL136920.1 /DB_XREF=gi:12053334 /GEN=DKFZp586C051 /FEA=FLmRNA /CNT=162 /TID=Hs.109643.2 /TIER=FL /STK=0 /UG=Hs.109643 /LL=10605 /DEF=Homo sapiens mRNA; cDNA DKFZp586C051 (from clone DKFZp586C051); complete cds. /PROD=hypothetical protein /FL=gb:AL136920.1	1.7	275.55	0.000449
210495_x_at	fibronectin 1	AF130095	2335	gb:AF130095.1 /DB_XREF=gi:11493493 /FEA=FLmRNA /CNT=8 /TID=Hs.287820.0 /TIER=FL /STK=0 /UG=Hs.287820 /LL=2335 /UG_GENE=FN1 /DEF=Homo sapiens clone FLC0562 PRO2841 mRNA, complete cds. /PROD=PRO2841 /FL=gb:AF130095.1	1.7	1103.91	0.009096
211042_x_at	melanoma cell adhesion molecule /// melanoma cell adhesion molecule	BC006329	4162	gb:BC006329.1 /DB_XREF=gi:13623456 /FEA=FLmRNA /CNT=1 /TID=HsAffx.901007.1047 /TIER=FL /STK=0 /DEF=Homo sapiens, Similar to melanoma adhesion molecule, clone MGC:12808, mRNA, complete cds. /PROD=Similar to melanoma adhesion molecule /FL=gb:BC006329.1	1.7	235.37	0.000204
216442_x_at	fibronectin 1	AK026737	2335	gb:AK026737.1 /DB_XREF=gi:10439658 /FEA=mRNA /CNT=1 /TID=Hs.287820.2 /TIER=ConsEnd /STK=0 /UG=Hs.287820 /LL=2335 /UG_GENE=FN1 /UG_TITLE=fibronectin 1 /DEF=Homo sapiens cDNA: FLJ23084 fis, clone LNG06602, highly similar to HSFIB1 Human mRNA for fibronectin (FN precursor).	1.7	1104.48	0.010964
218477_at	transmembrane protein 14A	NM_014051	28978	gb:NM_014051.1 /DB_XREF=gi:7662638 /GEN=PTD011 /FEA=FLmRNA /CNT=97 /TID=Hs.94896.0 /TIER=FL+Stack /STK=22 /UG=Hs.94896 /LL=28978 /DEF=Homo sapiens PTD011 protein (PTD011), mRNA. /PROD=PTD011 protein /FL=gb:AF078864.1 gb:NM_014051.1 gb:AF239771.1	1.7	564.77	0.01178
45714_at	host cell factor C1 regulator 1 (XPO1 dependant)	AA436930	54985	Cluster Incl. AA436930:zv72b02.r1 Homo sapiens cDNA, 5 end /clone=IMAGE-759147 /clone_end=5' /gb=AA436930 /gi=2141844 /ug=Hs.239759 /len=586	1.7	134.04	0.000752
57715_at	family with sequence similarity 26, member B	W72694	51063	Cluster Incl. W72694:zd68f10.s1 Homo sapiens cDNA, 3 end /clone=IMAGE-345835 /clone_end=3' /gb=W72694 /gi=1382514 /ug=Hs.851 /len=628	1.7	127.43	0.002703
223695_s_at	arylsulfatase D	BC003660	414	gb:BC003660.1 /DB_XREF=gi:13177783 /FEA=FLmRNA /CNT=15 /TID=Hs.19978.2 /TIER=FL /STK=0 /UG=Hs.19978 /LL=51611 /UG_GENE=LOC51611 /DEF=Homo sapiens, Similar to CGI-30 protein, clone MGC:687, mRNA, complete cds. /PROD=Similar to CGI-30 protein /FL=gb:BC003660.1	1.7	122.96	0.001538
227293_at	Ligand of numb-protein X	AI264003	84708	gb:AI264003 /DB_XREF=gi:3872206 /DB_XREF=qi05b04.x1 /CLONE=IMAGE:1855567 /FEA=EST /CNT=41 /TID=Hs.66295.2 /TIER=Stack /STK=12 /UG=Hs.66295 /LL=81608 /UG_GENE=DKFZP586K0717 /UG_TITLE=hypothetical protein DKFZp586K0717	1.7	104.09	0.0058
228245_s_at	ovostatin	AW594320	408186	gb:AW594320 /DB_XREF=gi:7281578 /DB_XREF=hg59d01.x1 /CLONE=IMAGE:2949889 /FEA=EST /CNT=39 /TID=Hs.110080.0 /TIER=Stack /STK=25 /UG=Hs.110080 /UG_TITLE=ESTs, Weakly similar to S13495 pregnancy zone protein (H.sapiens)	1.7	238.54	0.001694
228960_at	NMDA receptor-regulated gene 2	AW105285	79664	gb:AW105285 /DB_XREF=gi:6076020 /DB_XREF=xd59e09.x1 /CLONE=IMAGE:2598088 /FEA=EST /CNT=14 /TID=Hs.29263.1 /TIER=Stack /STK=12 /UG=Hs.29263 /LL=79664 /UG_GENE=FLJ11896 /UG_TITLE=hypothetical protein FLJ11896	1.7	102.26	0.000615
229883_at	gb:AI524330 /DB_XREF=gi:4438465 /DB_XREF=th17f02.x1 /CLONE=IMAGE:2118555 /FEA=EST /CNT=12 /TID=Hs.99389.0 /TIER=Stack /STK=11 /UG=Hs.99389 /UG_TITLE=ESTs	AI524330		gb:AI524330 /DB_XREF=gi:4438465 /DB_XREF=th17f02.x1 /CLONE=IMAGE:2118555 /FEA=EST /CNT=12 /TID=Hs.99389.0 /TIER=Stack /STK=11 /UG=Hs.99389 /UG_TITLE=ESTs	1.7	123.22	0.001595
231821_x_at	Transcribed locus, weakly similar to XP_373889.1 LOC388745 [Homo sapiens]	AK024248		gb:AK024248.1 /DB_XREF=gi:10436576 /FEA=mRNA /CNT=51 /TID=Hs.326048.4 /TIER=ConsEnd /STK=0 /UG=Hs.326048 /UG_TITLE=Homo sapiens mRNA; cDNA DKFZp434M0420 (from clone DKFZp434M0420) /DEF=Homo sapiens cDNA FLJ14186 fis, clone NT2RP2005726.	1.7	214.53	0.011319
235767_x_at	RNA U, small nuclear RNA export adaptor (phosphorylation regulated)	AI338514	84137	gb:AI338514 /DB_XREF=gi:4075441 /DB_XREF=qq92g09.x1 /CLONE=IMAGE:1938880 /FEA=EST /CNT=11 /TID=Hs.58595.0 /TIER=ConsEnd /STK=3 /UG=Hs.58595 /UG_TITLE=ESTs	1.7	413.12	0.000598
244406_at	Similar to ribosomal protein L17 /// Zinc finger protein 625	AI352507	388508 /// 90589	gb:AI352507 /DB_XREF=gi:4089713 /DB_XREF=qt08b10.x1 /CLONE=IMAGE:1946971 /FEA=EST /CNT=10 /TID=Hs.263600.0 /TIER=ConsEnd /STK=0 /UG=Hs.263600 /UG_TITLE=ESTs, Weakly similar to R5HU22 ribosomal protein L17, cytosolic (H.sapiens)	1.7	141.81	0.000838
200783_s_at	stathmin 1/oncoprotein 18	NM_005563	3925	gb:NM_005563.2 /DB_XREF=gi:13518023 /GEN=LAP18 /FEA=FLmRNA /CNT=483 /TID=Hs.81915.0 /TIER=FL+Stack /STK=33 /UG=Hs.81915 /LL=3925 /DEF=Homo sapiens leukemia-associated phosphoprotein p18 (stathmin) (LAP18), mRNA. /PROD=leukemia-associated phosphoprotein p18 /FL=gb:NM_005563.2 gb:J04991.1	1.69	1239.3	0.00013
201195_s_at	solute carrier family 7 (cationic amino acid transporter, y+ system), member 5	AB018009	8140	gb:AB018009.1 /DB_XREF=gi:5926731 /GEN=hLAT1 /FEA=FLmRNA /CNT=423 /TID=Hs.184601.0 /TIER=FL+Stack /STK=71 /UG=Hs.184601 /LL=8140 /DEF=Homo sapiens mRNA for L-type amino acid transporter 1, complete cds. /PROD=L-type amino acid transporter 1 /FL=gb:AF077866.1 gb:AB018009.1 gb:AB018542.1 gb:AF104032.1 gb:AB017908.1 gb:NM_003486.1	1.69	292.87	0.025032
201639_s_at	cleavage and polyadenylation specific factor 1, 160kDa	NM_013291	29894	gb:NM_013291.1 /DB_XREF=gi:9558724 /GEN=CPSF1 /FEA=FLmRNA /CNT=207 /TID=Hs.83727.0 /TIER=FL+Stack /STK=54 /UG=Hs.83727 /LL=29894 /DEF=Homo sapiens cleavage and polyadenylation specific factor 1, 160kD subunit (CPSF1), mRNA. /PROD=cleavage and polyadenylation specific factor 1,160kD subunit /FL=gb:NM_013291.1 gb:AB046744.1 gb:U37012.1	1.69	275.33	0.001329
203494_s_at	translokin	NM_014679	9702	gb:NM_014679.1 /DB_XREF=gi:7661899 /GEN=KIAA0092 /FEA=FLmRNA /CNT=108 /TID=Hs.151791.0 /TIER=FL+Stack /STK=18 /UG=Hs.151791 /LL=9702 /DEF=Homo sapiens KIAA0092 gene product (KIAA0092), mRNA. /PROD=KIAA0092 gene product /FL=gb:NM_014679.1 gb:D42054.1	1.69	209.66	0.001074
204208_at	RNA guanylyltransferase and 5'-phosphatase	NM_003800	8732	gb:NM_003800.1 /DB_XREF=gi:4506562 /GEN=RNGTT /FEA=FLmRNA /CNT=91 /TID=Hs.27345.0 /TIER=FL+Stack /STK=39 /UG=Hs.27345 /LL=8732 /DEF=Homo sapiens RNA guanylyltransferase and 5-phosphatase (RNGTT), mRNA. /PROD=RNA guanylyltransferase and 5-phosphatase /FL=gb:AB012142.1 gb:AB009022.1 gb:AF025654.1 gb:NM_003800.1	1.69	210.05	0.000111
206194_at	homeo box C4	AW299598	3221	gb:AW299598 /DB_XREF=gi:6709275 /DB_XREF=xs52b07.x1 /CLONE=IMAGE:2773237 /FEA=FLmRNA /CNT=22 /TID=Hs.50895.0 /TIER=Stack /STK=13 /UG=Hs.50895 /LL=3221 /UG_GENE=HOXC4 /UG_TITLE=homeo box C4 /FL=gb:NM_014620.1	1.69	161.89	0.000797
209484_s_at	DKFZP566O1646 protein	AF201941	25936	gb:AF201941.1 /DB_XREF=gi:9295185 /GEN=DC8 /FEA=FLmRNA /CNT=143 /TID=Hs.24427.0 /TIER=FL+Stack /STK=10 /UG=Hs.24427 /LL=25936 /DEF=Homo sapiens DC8 (DC8) mRNA, complete cds. /PROD=DC8 /FL=gb:AF201941.1 gb:AF255793.1	1.69	318.25	0.000447
212360_at	adenosine monophosphate deaminase 2 (isoform L)	AI916249	271	gb:AI916249 /DB_XREF=gi:5636104 /DB_XREF=wg99c01.x1 /CLONE=IMAGE:2379360 /FEA=FLmRNA /CNT=170 /TID=Hs.82927.0 /TIER=Stack /STK=69 /UG=Hs.82927 /LL=271 /UG_GENE=AMPD2 /UG_TITLE=adenosine monophosphate deaminase 2 (isoform L) /FL=gb:NM_004037.2	1.69	363.09	8e-06
213093_at	protein kinase C, alpha	AI471375	5578	gb:AI471375 /DB_XREF=gi:4333465 /DB_XREF=tm10c12.x1 /CLONE=IMAGE:2156182 /FEA=EST /CNT=86 /TID=Hs.80206.1 /TIER=Stack /STK=62 /UG=Hs.80206 /LL=2539 /UG_GENE=G6PD /UG_TITLE=glucose-6-phosphate dehydrogenase	1.69	175.62	0.000751
213241_at	Plexin C1	AF035307	10154	gb:AF035307.1 /DB_XREF=gi:2661068 /FEA=mRNA /CNT=82 /TID=Hs.184697.0 /TIER=Stack /STK=38 /UG=Hs.184697 /UG_TITLE=Homo sapiens clone 23785 mRNA sequence /DEF=Homo sapiens clone 23785 mRNA sequence.	1.69	154.84	0.023035
213452_at	zinc finger protein 184 (Kruppel-like)	AI811577	7738	gb:AI811577 /DB_XREF=gi:5398143 /DB_XREF=tw74g05.x1 /CLONE=IMAGE:2265464 /FEA=mRNA /CNT=49 /TID=Hs.158174.0 /TIER=Stack /STK=21 /UG=Hs.158174 /LL=7738 /UG_GENE=ZNF184 /UG_TITLE=zinc finger protein 184 (Kruppel-like)	1.69	184.03	0.001371
213922_at	tau tubulin kinase 2	AW294686	146057	gb:AW294686 /DB_XREF=gi:6701322 /DB_XREF=UI-H-BW0-ail-h-04-0-UI.s1 /CLONE=IMAGE:2729719 /FEA=mRNA /CNT=20 /TID=Hs.125836.1 /TIER=Stack /STK=8 /UG=Hs.125836 /LL=26044 /UG_GENE=KIAA0847 /UG_TITLE=KIAA0847 protein	1.69	151.6	0.00135
215907_at	BTB and CNC homology 1, basic leucine zipper transcription factor 2	AK027193	60468	gb:AK027193.1 /DB_XREF=gi:10440262 /FEA=mRNA /CNT=4 /TID=Hs.293931.0 /TIER=ConsEnd /STK=0 /UG=Hs.293931 /UG_TITLE=Homo sapiens cDNA: FLJ23540 fis, clone LNG08239 /DEF=Homo sapiens cDNA: FLJ23540 fis, clone LNG08239.	1.69	375.41	0.012416
218247_s_at	ring finger and KH domain containing 2	NM_016626	51320	gb:NM_016626.1 /DB_XREF=gi:7706165 /GEN=LOC51320 /FEA=FLmRNA /CNT=147 /TID=Hs.12830.0 /TIER=FL /STK=0 /UG=Hs.12830 /LL=51320 /DEF=Homo sapiens hypothetical protein (LOC51320), mRNA. /PROD=hypothetical protein /FL=gb:NM_016626.1 gb:AF208855.1	1.69	589.5	0.001133
218791_s_at	chromosome 15 open reading frame 29	NM_024713	79768	gb:NM_024713.1 /DB_XREF=gi:13376012 /GEN=FLJ22557 /FEA=FLmRNA /CNT=74 /TID=Hs.106101.0 /TIER=FL+Stack /STK=11 /UG=Hs.106101 /LL=79768 /DEF=Homo sapiens hypothetical protein FLJ22557 (FLJ22557), mRNA. /PROD=hypothetical protein FLJ22557 /FL=gb:NM_024713.1 gb:AL136908.1	1.69	113.98	0.000793
219787_s_at	epithelial cell transforming sequence 2 oncogene	NM_018098	1894	gb:NM_018098.1 /DB_XREF=gi:8922431 /GEN=FLJ10461 /FEA=FLmRNA /CNT=18 /TID=Hs.122579.0 /TIER=FL /STK=0 /UG=Hs.122579 /LL=55710 /DEF=Homo sapiens hypothetical protein FLJ10461 (FLJ10461), mRNA. /PROD=hypothetical protein FLJ10461 /FL=gb:NM_018098.1	1.69	165.2	0.005796
223303_at	UNC-112 related protein 2	BC004347	83706	gb:BC004347.1 /DB_XREF=gi:13279295 /FEA=FLmRNA /CNT=95 /TID=Hs.180535.0 /TIER=FL+Stack /STK=34 /UG=Hs.180535 /DEF=Homo sapiens, Similar to hypothetical protein FLJ20116, clone MGC:10966, mRNA, complete cds. /PROD=Similar to hypothetical protein FLJ20116 /FL=gb:BC004347.1	1.69	124.15	0.048243
225297_at	coiled-coil domain containing 5 (spindle associated)	AV715391	115106	gb:AV715391 /DB_XREF=gi:10796908 /DB_XREF=AV715391 /CLONE=DCBBRE03 /FEA=EST /CNT=111 /TID=Hs.184164.0 /TIER=Stack /STK=48 /UG=Hs.184164 /UG_TITLE=ESTs	1.69	143.55	0.000737
225664_at	collagen, type XII, alpha 1	AA788946	1303	gb:AA788946 /DB_XREF=gi:2849066 /DB_XREF=ag40c06.s1 /CLONE=IMAGE:1119274 /FEA=EST /CNT=118 /TID=Hs.16869.0 /TIER=Stack /STK=91 /UG=Hs.16869 /UG_TITLE=ESTs, Moderately similar to CA1C RAT COLLAGEN ALPHA 1(XII) CHAIN (R.norvegicus)	1.69	312.37	0.002104
225898_at	hypothetical protein FLJ12953 similar to Mus musculus D3Mm3e	AK023015	84058	gb:AK023015.1 /DB_XREF=gi:10434733 /FEA=mRNA /CNT=60 /TID=Hs.323537.0 /TIER=Stack /STK=19 /UG=Hs.323537 /UG_TITLE=Homo sapiens cDNA FLJ12953 fis, clone NT2RP2005490, moderately similar to Mus musculus D3Mm3e (D3Mm3e) mRNA /DEF=Homo sapiens cDNA FLJ12953 fis, clone NT2RP2005490, moderately similar to Mus musculus D3Mm3e (D3Mm3e) mRNA.	1.69	136.29	0.000177
226541_at	F-box protein 30	AI808182	84085	gb:AI808182 /DB_XREF=gi:5394748 /DB_XREF=wf93c05.x1 /CLONE=IMAGE:2363144 /FEA=EST /CNT=55 /TID=Hs.95667.0 /TIER=Stack /STK=20 /UG=Hs.95667 /UG_TITLE=ESTs	1.69	264.43	0.007704
226571_s_at	gb:N38920 /DB_XREF=gi:1162127 /DB_XREF=yy43d01.s1 /CLONE=IMAGE:273985 /FEA=EST /CNT=45 /TID=Hs.294141.0 /TIER=Stack /STK=27 /UG=Hs.294141 /UG_TITLE=ESTs, Weakly similar to alternatively spliced product using exon 13A (H.sapiens)	N38920		gb:N38920 /DB_XREF=gi:1162127 /DB_XREF=yy43d01.s1 /CLONE=IMAGE:273985 /FEA=EST /CNT=45 /TID=Hs.294141.0 /TIER=Stack /STK=27 /UG=Hs.294141 /UG_TITLE=ESTs, Weakly similar to alternatively spliced product using exon 13A (H.sapiens)	1.69	320.25	0.002665
241792_x_at	Acid-inducible phosphoprotein	N36160	10414	gb:N36160 /DB_XREF=gi:1157302 /DB_XREF=yy29e02.s1 /CLONE=IMAGE:272666 /FEA=EST /CNT=4 /TID=Hs.32112.1 /TIER=ConsEnd /STK=3 /UG=Hs.32112 /UG_TITLE=ESTs	1.69	168.64	0.002593
241910_x_at	gb:AI610396 /DB_XREF=gi:4619563 /DB_XREF=tp18a03.x1 /CLONE=IMAGE:2188108 /FEA=EST /CNT=5 /TID=Hs.124418.0 /TIER=ConsEnd /STK=0 /UG=Hs.124418 /UG_TITLE=ESTs	AI610396		gb:AI610396 /DB_XREF=gi:4619563 /DB_XREF=tp18a03.x1 /CLONE=IMAGE:2188108 /FEA=EST /CNT=5 /TID=Hs.124418.0 /TIER=ConsEnd /STK=0 /UG=Hs.124418 /UG_TITLE=ESTs	1.69	156.28	0.003802
202641_at	ADP-ribosylation factor-like 3	NM_004311	403	gb:NM_004311.1 /DB_XREF=gi:4757773 /GEN=ARL3 /FEA=FLmRNA /CNT=159 /TID=Hs.182215.0 /TIER=FL /STK=7 /UG=Hs.182215 /LL=403 /DEF=Homo sapiens ADP-ribosylation factor-like 3 (ARL3), mRNA. /PROD=ADP-ribosylation factor-like 3 /FL=gb:U07151.1 gb:NM_004311.1	1.68	430.65	3e-06
204060_s_at	protein kinase, X-linked /// protein kinase, Y-linked	NM_005044	5613 /// 5616	gb:NM_005044.1 /DB_XREF=gi:4826947 /GEN=PRKX /FEA=FLmRNA /CNT=80 /TID=Hs.147996.0 /TIER=FL+Stack /STK=33 /UG=Hs.147996 /LL=5613 /DEF=Homo sapiens protein kinase, X-linked (PRKX), mRNA. /PROD=protein kinase, X-linked /FL=gb:NM_005044.1	1.68	222.18	0.017519
208096_s_at	collagen, type XXI, alpha 1 /// collagen, type XXI, alpha 1	NM_030820	81578	gb:NM_030820.1 /DB_XREF=gi:13540617 /GEN=DKFZp564B052 /FEA=FLmRNA /CNT=1 /TID=HsAffx.900087.121 /TIER=FL /STK=0 /DEF=Homo sapiens hypothetical protein DKFZp564B052 (DKFZp564B052), mRNA. /PROD=hypothetical protein DKFZp564B052 /FL=gb:NM_030820.1	1.68	306.82	0.01001
208658_at	protein disulfide isomerase related protein (calcium-binding protein, intestinal-related)	BC000425	9601	gb:BC000425.1 /DB_XREF=gi:12653312 /FEA=FLmRNA /CNT=430 /TID=Hs.93659.1 /TIER=FL+Stack /STK=50 /UG=Hs.93659 /LL=9601 /UG_GENE=ERP70 /DEF=Homo sapiens, protein disulfide isomerase related protein (calcium-binding protein, intestinal-related), clone MGC:8346, mRNA, complete cds. /PROD=protein disulfide isomerase related protein(calcium-binding protein, intestinal-related) /FL=gb:BC001928.1 gb:BC000…	1.68	219.61	0
209337_at	PC4 and SFRS1 interacting protein 1	AF063020	11168	gb:AF063020.1 /DB_XREF=gi:3283351 /FEA=FLmRNA /CNT=119 /TID=Hs.82110.1 /TIER=FL+Stack /STK=41 /UG=Hs.82110 /LL=9090 /UG_GENE=PSIP1 /DEF=Homo sapiens lens epithelium-derived growth factor mRNA, complete cds. /PROD=lens epithelium-derived growth factor /FL=gb:AF063020.1 gb:NM_021144.1	1.68	279.23	0.000874
209466_x_at	pleiotrophin (heparin binding growth factor 8, neurite growth-promoting factor 1)	M57399	5764	gb:M57399.1 /DB_XREF=gi:292072 /GEN=HBNF-1 /FEA=FLmRNA /CNT=158 /TID=Hs.44.1 /TIER=FL+Stack /STK=27 /UG=Hs.44 /LL=5764 /DEF=Human nerve growth factor (HBNF-1) mRNA, complete cds. /PROD=nerve growth factor /FL=gb:M57399.1	1.68	233.91	0.030001
212945_s_at	MAX gene associated	BE502432	23269	gb:BE502432 /DB_XREF=gi:9704840 /DB_XREF=hy16a07.x1 /CLONE=IMAGE:3197460 /FEA=mRNA /CNT=68 /TID=Hs.23763.0 /TIER=Stack /STK=10 /UG=Hs.23763 /LL=23269 /UG_GENE=KIAA0518 /UG_TITLE=Max-interacting protein	1.68	115.1	0.00021
213629_x_at	metallothionein 1F (functional)	BF246115	4494	gb:BF246115 /DB_XREF=gi:11160133 /DB_XREF=601854068F1 /CLONE=IMAGE:4073921 /FEA=EST /CNT=49 /TID=Hs.8765.2 /TIER=Stack /STK=31 /UG=Hs.8765 /LL=11325 /UG_GENE=RNAHP /UG_TITLE=RNA helicase-related protein	1.68	409.27	0.027956
214752_x_at	filamin A, alpha (actin binding protein 280)	AI625550	2316	gb:AI625550 /DB_XREF=gi:4650481 /DB_XREF=ty57d06.x1 /CLONE=IMAGE:2283179 /FEA=mRNA /CNT=18 /TID=Hs.195464.3 /TIER=ConsEnd /STK=0 /UG=Hs.195464 /LL=2316 /UG_GENE=FLNA /UG_TITLE=filamin A, alpha (actin-binding protein-280)	1.68	249.53	6.2e-05
217975_at	WW domain binding protein 5	NM_016303	51186	gb:NM_016303.1 /DB_XREF=gi:10047099 /GEN=LOC51186 /FEA=FLmRNA /CNT=239 /TID=Hs.15984.0 /TIER=FL+Stack /STK=74 /UG=Hs.15984 /LL=51186 /DEF=Homo sapiens pp21 homolog (LOC51186), mRNA. /PROD=pp21 homolog /FL=gb:NM_016303.1 gb:AF125535.1	1.68	541.23	0.024039
218093_s_at	ankyrin repeat domain 10	NM_017664	55608	gb:NM_017664.1 /DB_XREF=gi:8923103 /GEN=FLJ20093 /FEA=FLmRNA /CNT=174 /TID=Hs.172572.0 /TIER=FL+Stack /STK=98 /UG=Hs.172572 /LL=55608 /DEF=Homo sapiens hypothetical protein FLJ20093 (FLJ20093), mRNA. /PROD=hypothetical protein FLJ20093 /FL=gb:NM_017664.1	1.68	300.69	0.000385
218182_s_at	claudin 1	NM_021101	9076	gb:NM_021101.1 /DB_XREF=gi:10863886 /GEN=CLDN1 /FEA=FLmRNA /CNT=202 /TID=Hs.7327.0 /TIER=FL /STK=4 /UG=Hs.7327 /LL=9076 /DEF=Homo sapiens claudin 1 (CLDN1), mRNA. /PROD=claudin 1 /FL=gb:AF115546.1 gb:AF101051.1 gb:NM_021101.1 gb:AF134160.1	1.68	262.77	0.005242
221954_at	gb:AA160474 /DB_XREF=gi:1735971 /DB_XREF=zq49a10.s1 /CLONE=IMAGE:633018 /FEA=EST /CNT=25 /TID=Hs.75798.1 /TIER=Stack /STK=23 /UG=Hs.75798 /LL=51526 /UG_GENE=HSPC207 /UG_TITLE=hypothetical protein	AA160474		gb:AA160474 /DB_XREF=gi:1735971 /DB_XREF=zq49a10.s1 /CLONE=IMAGE:633018 /FEA=EST /CNT=25 /TID=Hs.75798.1 /TIER=Stack /STK=23 /UG=Hs.75798 /LL=51526 /UG_GENE=HSPC207 /UG_TITLE=hypothetical protein	1.68	168.41	0.000145
222396_at	hematological and neurological expressed 1	AF060925	51155	gb:AF060925.1 /DB_XREF=gi:12001987 /FEA=FLmRNA /CNT=419 /TID=Hs.109706.0 /TIER=FL+Stack /STK=77 /UG=Hs.109706 /LL=51155 /UG_GENE=HN1 /DEF=Homo sapiens clone 019d08 My023 protein mRNA, complete cds. /PROD=My023 protein /FL=gb:BC001420.1 gb:NM_016185.1 gb:AF177862.1 gb:AF060925.1	1.68	691.99	0.009299
222580_at	zinc finger motif enhancer binding protein 2	AK023596	84146	gb:AK023596.1 /DB_XREF=gi:10435574 /FEA=FLmRNA /CNT=122 /TID=Hs.173001.0 /TIER=Stack /STK=8 /UG=Hs.173001 /LL=51570 /UG_GENE=BM-005 /UG_TITLE=hypothetical protein /DEF=Homo sapiens cDNA FLJ13534 fis, clone PLACE1006445. /FL=gb:NM_016620.1 gb:AF208847.1	1.68	208.93	0.000429
222988_s_at	transmembrane protein 9	AF151020	252839	gb:AF151020.1 /DB_XREF=gi:7106761 /FEA=FLmRNA /CNT=324 /TID=Hs.181444.0 /TIER=FL+Stack /STK=145 /UG=Hs.181444 /LL=51235 /UG_GENE=LOC51235 /DEF=Homo sapiens HSPC186 mRNA, complete cds. /PROD=HSPC186 /FL=gb:NM_016456.1 gb:BC001106.1 gb:AF151020.1 gb:AL136600.1	1.68	341.12	1.5e-05
223144_s_at	chromosome 6 open reading frame 166	BC000764	55122	gb:BC000764.1 /DB_XREF=gi:12653940 /FEA=FLmRNA /CNT=171 /TID=Hs.101514.0 /TIER=ConsEnd /STK=0 /UG=Hs.101514 /LL=55122 /UG_GENE=FLJ10342 /DEF=Homo sapiens, hypothetical protein FLJ10342, clone MGC:2740, mRNA, complete cds. /PROD=hypothetical protein FLJ10342 /FL=gb:BC005051.1 gb:BC000764.1 gb:BC003042.1	1.68	504.53	0.000309
224451_x_at	Rho GTPase activating protein 9 /// Rho GTPase activating protein 9	BC006107	64333	gb:BC006107.1 /DB_XREF=gi:13543929 /FEA=FLmRNA /CNT=1 /TID=HsAffx.900852.719 /TIER=FL /STK=0 /DEF=Homo sapiens, clone MGC:12959, mRNA, complete cds. /PROD=Unknown (protein for MGC:12959) /FL=gb:BC006107.1	1.68	118.25	0.02953
226350_at	choroideremia-like (Rab escort protein 2)	AU155565	1122	gb:AU155565 /DB_XREF=gi:11017086 /DB_XREF=AU155565 /CLONE=PLACE1000214 /FEA=mRNA /CNT=58 /TID=Hs.28661.0 /TIER=Stack /STK=24 /UG=Hs.28661 /UG_TITLE=Homo sapiens cDNA FLJ10071 fis, clone HEMBA1001702	1.68	137.45	0.005779
228964_at	PR domain containing 1, with ZNF domain	AI692659	639	gb:AI692659 /DB_XREF=gi:4969999 /DB_XREF=wd86d10.x1 /CLONE=IMAGE:2338483 /FEA=EST /CNT=22 /TID=Hs.289088.2 /TIER=Stack /STK=18 /UG=Hs.289088 /LL=3320 /UG_GENE=HSPCA /UG_TITLE=heat shock 90kD protein 1, alpha	1.68	128.22	0.024766
238002_at	golgi phosphoprotein 4	BF342391	27333	gb:BF342391 /DB_XREF=gi:11289392 /DB_XREF=602013186F1 /CLONE=IMAGE:4148900 /FEA=EST /CNT=17 /TID=Hs.30469.0 /TIER=ConsEnd /STK=0 /UG=Hs.30469 /UG_TITLE=ESTs	1.68	407.89	0.004054
1559821_at	Homo sapiens, clone IMAGE:3944699, mRNA	BC025328		gb:BC025328.1 /DB_XREF=gi:19263713 /TID=Hs2.352624.1 /CNT=4 /FEA=mRNA /TIER=ConsEnd /STK=0 /UG=Hs.352624 /UG_TITLE=Homo sapiens, clone IMAGE:3944699, mRNA /DEF=Homo sapiens, clone IMAGE:3944699, mRNA.	1.68	153.93	0.016118
201845_s_at	gb:AB029551.1 /DB_XREF=gi:6714542 /GEN=YEAF1 /FEA=FLmRNA /CNT=342 /TID=Hs.7910.0 /TIER=FL+Stack /STK=69 /UG=Hs.7910 /LL=23429 /DEF=Homo sapiens YEAF1 mRNA for YY1 and E4TF1 associated factor 1, complete cds. /PROD=YY1 and E4TF1 associated factor 1 /FL=gb:NM_012234.1 gb:AF179286.1 gb:AB029551.1	AB029551		gb:AB029551.1 /DB_XREF=gi:6714542 /GEN=YEAF1 /FEA=FLmRNA /CNT=342 /TID=Hs.7910.0 /TIER=FL+Stack /STK=69 /UG=Hs.7910 /LL=23429 /DEF=Homo sapiens YEAF1 mRNA for YY1 and E4TF1 associated factor 1, complete cds. /PROD=YY1 and E4TF1 associated factor 1 /FL=gb:NM_012234.1 gb:AF179286.1 gb:AB029551.1	1.67	710.4	0.001027
202440_s_at	suppression of tumorigenicity 5	NM_005418	6764	gb:NM_005418.1 /DB_XREF=gi:4885612 /GEN=ST5 /FEA=FLmRNA /CNT=158 /TID=Hs.79265.0 /TIER=FL+Stack /STK=68 /UG=Hs.79265 /LL=6764 /DEF=Homo sapiens suppression of tumorigenicity 5 (ST5), mRNA. /PROD=suppression of tumorigenicity 5 /FL=gb:NM_005418.1 gb:U15779.1 gb:U15131.1	1.67	132.56	0.000177
202729_s_at	latent transforming growth factor beta binding protein 1	NM_000627	4052	gb:NM_000627.1 /DB_XREF=gi:4557730 /GEN=LTBP1 /FEA=FLmRNA /CNT=185 /TID=Hs.241257.0 /TIER=FL+Stack /STK=39 /UG=Hs.241257 /LL=4052 /DEF=Homo sapiens latent transforming growth factor beta binding protein 1 (LTBP1), mRNA. /PROD=latent transforming growth factor beta bindingprotein 1 precursor /FL=gb:M34057.1 gb:NM_000627.1	1.67	538.12	0.015292
203729_at	epithelial membrane protein 3	NM_001425	2014	gb:NM_001425.1 /DB_XREF=gi:4503562 /GEN=EMP3 /FEA=FLmRNA /CNT=117 /TID=Hs.9999.0 /TIER=FL+Stack /STK=58 /UG=Hs.9999 /LL=2014 /DEF=Homo sapiens epithelial membrane protein 3 (EMP3), mRNA. /PROD=epithelial membrane protein 3 /FL=gb:U52101.1 gb:NM_001425.1 gb:U87947.1	1.67	108.53	0.014612
203810_at	DnaJ (Hsp40) homolog, subfamily B, member 4	BG252490	11080	gb:BG252490 /DB_XREF=gi:12762406 /DB_XREF=602366225F1 /CLONE=IMAGE:4474279 /FEA=FLmRNA /CNT=77 /TID=Hs.41693.0 /TIER=ConsEnd /STK=0 /UG=Hs.41693 /LL=11080 /UG_GENE=DNAJB4 /UG_TITLE=DnaJ (Hsp40) homolog, subfamily B, member 4 /FL=gb:NM_007034.2 gb:U40992.2	1.67	152.01	0.004968
209270_at	laminin, beta 3	L25541	3914	gb:L25541.1 /DB_XREF=gi:510702 /GEN=LAMB3 /FEA=FLmRNA /CNT=146 /TID=Hs.75517.0 /TIER=FL /STK=0 /UG=Hs.75517 /LL=3914 /DEF=Human laminin S B3 chain (LAMB3) mRNA, complete cds. /PROD=laminin S B3 chain /FL=gb:L25541.1 gb:D37766.1 gb:NM_000228.1	1.67	160.81	0.020427
212713_at	microfibrillar-associated protein 4	R72286	4239	gb:R72286 /DB_XREF=gi:846318 /DB_XREF=yj89b06.s1 /CLONE=IMAGE:155891 /FEA=mRNA /CNT=121 /TID=Hs.296049.0 /TIER=Stack /STK=15 /UG=Hs.296049 /LL=4239 /UG_GENE=MFAP4 /UG_TITLE=microfibrillar-associated protein 4	1.67	113.45	0.025433
215537_x_at	dimethylarginine dimethylaminohydrolase 2	AJ012008	23564	gb:AJ012008 /DB_XREF=gi:5304874 /FEA=DNA_4 /CNT=3 /TID=Hs.247362.1 /TIER=ConsEnd /STK=0 /UG=Hs.247362 /LL=23564 /UG_GENE=DDAH2 /UG_TITLE=dimethylarginine dimethylaminohydrolase 2 /DEF=Homo sapiens genes encoding RNCC protein, DDAH protein, Ly6-C protein, Ly6-D protein and immunoglobulin receptor	1.67	120.64	0.001758
218030_at	G protein-coupled receptor kinase interactor 1	NM_014030	28964	gb:NM_014030.1 /DB_XREF=gi:7661711 /GEN=GIT1 /FEA=FLmRNA /CNT=175 /TID=Hs.318339.0 /TIER=FL+Stack /STK=64 /UG=Hs.318339 /LL=28964 /DEF=Homo sapiens G protein-coupled receptor kinase-interactor 1 (GIT1), mRNA. /PROD=G protein-coupled receptor kinase-interactor 1 /FL=gb:NM_014030.1 gb:AF124490.1	1.67	451.56	0.000985
218877_s_at	chromosome 6 open reading frame 75	NM_021820	60487	gb:NM_021820.1 /DB_XREF=gi:11141892 /GEN=MDS024 /FEA=FLmRNA /CNT=59 /TID=Hs.286122.0 /TIER=FL+Stack /STK=30 /UG=Hs.286122 /LL=60487 /DEF=Homo sapiens MDS024 protein (MDS024), mRNA. /PROD=MDS024 protein /FL=gb:AF182423.1 gb:NM_021820.1	1.67	223.02	0.000146
219522_at	four jointed box 1 (Drosophila)	NM_014344	24147	gb:NM_014344.1 /DB_XREF=gi:7657095 /GEN=FJX1 /FEA=FLmRNA /CNT=31 /TID=Hs.39384.0 /TIER=FL+Stack /STK=14 /UG=Hs.39384 /LL=24147 /DEF=Homo sapiens putative secreted ligand homologous to fjx1 (FJX1), mRNA. /PROD=putative secreted ligand homologous to fjx1 /FL=gb:NM_014344.1	1.67	160.6	0.000356
219540_at	zinc finger protein 267	AU150728	10308	gb:AU150728 /DB_XREF=gi:11012249 /DB_XREF=AU150728 /CLONE=NT2RP2003470 /FEA=FLmRNA /CNT=27 /TID=Hs.145498.0 /TIER=Stack /STK=8 /UG=Hs.145498 /LL=10308 /UG_GENE=ZNF267 /UG_TITLE=zinc finger protein 267 /FL=gb:NM_003414.2 gb:AF220492.1	1.67	258.26	0.000183
221011_s_at	likely ortholog of mouse limb-bud and heart gene /// likely ortholog of mouse limb-bud and heart gene	NM_030915	81606	gb:NM_030915.1 /DB_XREF=gi:13569871 /GEN=DKFZP566J091 /FEA=FLmRNA /CNT=1 /TID=HsAffx.900111.159 /TIER=FL /STK=0 /DEF=Homo sapiens hypothetical protein DKFZp566J091 (DKFZP566J091), mRNA. /PROD=hypothetical protein DKFZp566J091 /FL=gb:NM_030915.1	1.67	851.3	0.000816
221290_s_at	melanoma associated antigen (mutated) 1	NM_016473	84939	gb:NM_016473.1 /DB_XREF=gi:7706014 /GEN=LOC51243 /FEA=FLmRNA /CNT=5 /TID=Hs.267263.1 /TIER=FL /STK=2 /UG=Hs.267263 /LL=51243 /DEF=Homo sapiens hypothetical protein (LOC51243), mRNA. /PROD=hypothetical protein /FL=gb:NM_016473.1	1.67	215.38	0.002201
221521_s_at	DNA replication complex GINS protein PSF2	BC003186	51659	gb:BC003186.1 /DB_XREF=gi:13112024 /FEA=FLmRNA /CNT=161 /TID=Hs.108196.1 /TIER=FL+Stack /STK=46 /UG=Hs.108196 /LL=51659 /UG_GENE=LOC51659 /DEF=Homo sapiens, HSPC037 protein, clone MGC:673, mRNA, complete cds. /PROD=HSPC037 protein /FL=gb:AF201939.1 gb:BC003186.1	1.67	140.42	0.000299
223234_at	MAD2 mitotic arrest deficient-like 2 (yeast)	AF080398	10459	gb:AF080398.1 /DB_XREF=gi:6642734 /FEA=FLmRNA /CNT=94 /TID=Hs.19400.0 /TIER=FL /STK=0 /UG=Hs.19400 /LL=10459 /UG_GENE=MAD2L2 /DEF=Homo sapiens MAD2-like protein mRNA, complete cds. /PROD=MAD2-like protein /FL=gb:AF157482.1 gb:NM_006341.2 gb:AF072933.1 gb:AF080398.1 gb:AF139365.1	1.67	143.46	0.000161
225897_at	Myristoylated alanine-rich protein kinase C substrate	AI709406	4082	gb:AI709406 /DB_XREF=gi:4999182 /DB_XREF=as37d05.x1 /CLONE=IMAGE:2319369 /FEA=mRNA /CNT=71 /TID=Hs.330716.0 /TIER=Stack /STK=9 /UG=Hs.330716 /UG_TITLE=Homo sapiens mRNA, 3UTR, up-regulated by BCG-CWS	1.67	407.98	0.000327
227284_at	hypothetical protein LOC90321	AA081007	90321	gb:AA081007 /DB_XREF=gi:1623011 /DB_XREF=zn33b02.s1 /CLONE=IMAGE:549195 /FEA=mRNA /CNT=38 /TID=Hs.58608.0 /TIER=Stack /STK=16 /UG=Hs.58608 /UG_TITLE=Homo sapiens cDNA FLJ14206 fis, clone NT2RP3003157	1.67	276.96	0.000682
234140_s_at	stromal interaction molecule 2	AK023369	57620	gb:AK023369.1 /DB_XREF=gi:10435274 /FEA=mRNA /CNT=3 /TID=Hs.306644.0 /TIER=ConsEnd /STK=1 /UG=Hs.306644 /UG_TITLE=Homo sapiens cDNA FLJ13307 fis, clone OVARC1001419, weakly similar to Homo sapiens GOK (STIM1) mRNA /DEF=Homo sapiens cDNA FLJ13307 fis, clone OVARC1001419, weakly similar to Homo sapiens GOK (STIM1) mRNA.	1.67	138.61	0.003936
234675_x_at	CDNA: FLJ23566 fis, clone LNG10880	AK027219		gb:AK027219.1 /DB_XREF=gi:10440298 /FEA=mRNA /CNT=1 /TID=Hs.306914.0 /TIER=ConsEnd /STK=0 /UG=Hs.306914 /UG_TITLE=Homo sapiens cDNA: FLJ23566 fis, clone LNG10880 /DEF=Homo sapiens cDNA: FLJ23566 fis, clone LNG10880.	1.67	739.49	0.045191
235244_at	Hypothetical LOC131076	BF001285	131076	gb:BF001285 /DB_XREF=gi:10701560 /DB_XREF=7g96g12.x1 /CLONE=IMAGE:3314374 /FEA=EST /CNT=18 /TID=Hs.220594.0 /TIER=ConsEnd /STK=5 /UG=Hs.220594 /UG_TITLE=ESTs	1.67	289.46	0.016447
239133_at	gb:AW169159 /DB_XREF=gi:6400684 /DB_XREF=xj19d06.x1 /CLONE=IMAGE:2657675 /FEA=EST /CNT=8 /TID=Hs.125882.0 /TIER=ConsEnd /STK=0 /UG=Hs.125882 /UG_TITLE=ESTs	AW169159		gb:AW169159 /DB_XREF=gi:6400684 /DB_XREF=xj19d06.x1 /CLONE=IMAGE:2657675 /FEA=EST /CNT=8 /TID=Hs.125882.0 /TIER=ConsEnd /STK=0 /UG=Hs.125882 /UG_TITLE=ESTs	1.67	134.81	0.001047
242110_at	gb:AV735587 /DB_XREF=gi:10853168 /DB_XREF=AV735587 /CLONE=CBDAAD08 /FEA=EST /CNT=5 /TID=Hs.249890.0 /TIER=ConsEnd /STK=2 /UG=Hs.249890 /UG_TITLE=ESTs	AV735587		gb:AV735587 /DB_XREF=gi:10853168 /DB_XREF=AV735587 /CLONE=CBDAAD08 /FEA=EST /CNT=5 /TID=Hs.249890.0 /TIER=ConsEnd /STK=2 /UG=Hs.249890 /UG_TITLE=ESTs	1.67	215.95	0.026088
244050_at	Similar to RIKEN 4933428I03	AI804932	401494	gb:AI804932 /DB_XREF=gi:5391522 /DB_XREF=tu43e12.x1 /CLONE=IMAGE:2253838 /FEA=EST /CNT=4 /TID=Hs.136247.0 /TIER=ConsEnd /STK=3 /UG=Hs.136247 /UG_TITLE=ESTs, Weakly similar to AF161470 1 HSPC121 (H.sapiens)	1.67	119.59	0.004201
203221_at	transducin-like enhancer of split 1 (E(sp1) homolog, Drosophila)	AI758763	7088	gb:AI758763 /DB_XREF=gi:5152488 /DB_XREF=ty24a06.x1 /CLONE=IMAGE:2279986 /FEA=FLmRNA /CNT=139 /TID=Hs.28935.0 /TIER=Stack /STK=43 /UG=Hs.28935 /LL=7088 /UG_GENE=TLE1 /UG_TITLE=transducin-like enhancer of split 1, homolog of Drosophila E(sp1) /FL=gb:NM_005077.1 gb:M99435.1	1.66	224.76	0.004288
203674_at	helicase with zinc finger domain	NM_014877	9931	gb:NM_014877.1 /DB_XREF=gi:7661883 /GEN=KIAA0054 /FEA=FLmRNA /CNT=77 /TID=Hs.3085.0 /TIER=FL /STK=7 /UG=Hs.3085 /LL=9931 /DEF=Homo sapiens KIAA0054 gene product; Helicase (KIAA0054), mRNA. /PROD=KIAA0054 gene product; Helicase /FL=gb:NM_014877.1 gb:D29677.1	1.66	162.04	0.000761
204299_at	FUS interacting protein (serine-arginine rich) 1	NM_021993	10772	gb:NM_021993.1 /DB_XREF=gi:12056475 /GEN=TASR2 /FEA=FLmRNA /CNT=75 /TID=Hs.3530.0 /TIER=FL+Stack /STK=41 /UG=Hs.3530 /LL=63902 /DEF=Homo sapiens TLS-associated serine-arginine protein 2 (TASR2), mRNA. /PROD=TLS-associated serine-arginine protein 2 /FL=gb:AF067730.1 gb:BC005039.1 gb:NM_021993.1	1.66	202.37	0.00019
204659_s_at	growth factor, augmenter of liver regeneration (ERV1 homolog, S. cerevisiae)	AF124604	2671	gb:AF124604.1 /DB_XREF=gi:4325313 /FEA=FLmRNA /CNT=58 /TID=Hs.27184.0 /TIER=FL+Stack /STK=9 /UG=Hs.27184 /LL=2671 /UG_GENE=GFER /DEF=Homo sapiens hepatopoietin HPO2 mRNA, complete cds. /PROD=hepatopoietin HPO2 /FL=gb:AF124604.1 gb:U31176.1 gb:NM_005262.1 gb:AF306863.1 gb:AF208342.1	1.66	112.21	0.021262
205130_at	renal tumor antigen	NM_014226	5891	gb:NM_014226.1 /DB_XREF=gi:7657497 /GEN=RAGE /FEA=FLmRNA /CNT=52 /TID=Hs.104119.0 /TIER=FL+Stack /STK=38 /UG=Hs.104119 /LL=5891 /DEF=Homo sapiens renal tumor antigen (RAGE), mRNA. /PROD=renal tumor antigen /FL=gb:NM_014226.1 gb:AB022694.1	1.66	141.41	0.011197
210361_s_at	E74-like factor 2 (ets domain transcription factor)	AF256223	1998	gb:AF256223.1 /DB_XREF=gi:7677545 /GEN=ELF2 /FEA=FLmRNA /CNT=8 /TID=Hs.82143.1 /TIER=FL /STK=0 /UG=Hs.82143 /LL=1998 /DEF=Homo sapiens ets family transcription factor ELF2B (ELF2) mRNA, complete cds, alternatively spliced. /PROD=ets family transcription factor ELF2B /FL=gb:AF256223.1	1.66	115.17	0.00227
213431_x_at	homolog of yeast Sfi1	AB011114	9814	gb:AB011114.2 /DB_XREF=gi:6635200 /GEN=KIAA0542 /FEA=mRNA /CNT=41 /TID=Hs.62209.0 /TIER=Stack /STK=22 /UG=Hs.62209 /LL=9814 /DEF=Homo sapiens mRNA for KIAA0542 protein, partial cds. /PROD=KIAA0542 protein	1.66	103.51	0.002336
213627_at	melanoma antigen, family D, 2	AI924630	10916	gb:AI924630 /DB_XREF=gi:5660594 /DB_XREF=wn57e10.x1 /CLONE=IMAGE:2449578 /FEA=EST /CNT=29 /TID=Hs.4943.1 /TIER=Stack /STK=19 /UG=Hs.4943 /LL=10916 /UG_GENE=JCL-1 /UG_TITLE=hepatocellular carcinoma associated protein; breast cancer associated gene 1	1.66	687.45	2e-06
213746_s_at	filamin A, alpha (actin binding protein 280)	AW051856	2316	gb:AW051856 /DB_XREF=gi:5914215 /DB_XREF=wz04a05.x1 /CLONE=IMAGE:2557040 /FEA=mRNA /CNT=25 /TID=Hs.195464.1 /TIER=Stack /STK=14 /UG=Hs.195464 /LL=2316 /UG_GENE=FLNA /UG_TITLE=filamin A, alpha (actin-binding protein-280)	1.66	149.97	0.003508
218236_s_at	protein kinase D3	NM_005813	23683	gb:NM_005813.2 /DB_XREF=gi:6563384 /GEN=PRKCN /FEA=FLmRNA /CNT=123 /TID=Hs.143460.0 /TIER=FL /STK=0 /UG=Hs.143460 /LL=23683 /DEF=Homo sapiens protein kinase C, nu (PRKCN), mRNA. /PROD=protein kinase C, nu /FL=gb:AB015982.2 gb:NM_005813.2	1.66	128.86	0.004946
220617_s_at	zinc finger protein 532	NM_018181	55205	gb:NM_018181.1 /DB_XREF=gi:8922593 /GEN=FLJ10697 /FEA=FLmRNA /CNT=4 /TID=Hs.104557.0 /TIER=FL /STK=0 /UG=Hs.104557 /LL=55205 /DEF=Homo sapiens hypothetical protein FLJ10697 (FLJ10697), mRNA. /PROD=hypothetical protein FLJ10697 /FL=gb:NM_018181.1	1.66	106.76	0.001911
224734_at	high-mobility group box 1	N92507	3146	gb:N92507 /DB_XREF=gi:1264816 /DB_XREF=zb28b02.s1 /CLONE=IMAGE:304875 /FEA=mRNA /CNT=183 /TID=Hs.324278.0 /TIER=Stack /STK=21 /UG=Hs.324278 /UG_TITLE=Homo sapiens mRNA; cDNA DKFZp566M063 (from clone DKFZp566M063)	1.66	443.44	1.1e-05
226345_at	ADP-ribosylation factor-like 8	AW270158	221079	gb:AW270158 /DB_XREF=gi:6657188 /DB_XREF=xv47g07.x1 /CLONE=IMAGE:2816316 /FEA=mRNA /CNT=49 /TID=Hs.25362.0 /TIER=Stack /STK=20 /UG=Hs.25362 /UG_TITLE=Homo sapiens mRNA; cDNA DKFZp434O1317 (from clone DKFZp434O1317)	1.66	408.8	0.000103
228665_at	cysteine and tyrosine-rich 1	AI458003	116159	gb:AI458003 /DB_XREF=gi:4312021 /DB_XREF=tj66c07.x1 /CLONE=IMAGE:2146476 /FEA=EST /CNT=25 /TID=Hs.124141.0 /TIER=Stack /STK=24 /UG=Hs.124141 /UG_TITLE=ESTs	1.66	332.75	6.4e-05
228771_at	adrenergic, beta, receptor kinase 2	AI651212	157	gb:AI651212 /DB_XREF=gi:4735191 /DB_XREF=wa98a10.x1 /CLONE=IMAGE:2304186 /FEA=EST /CNT=32 /TID=Hs.4283.0 /TIER=Stack /STK=28 /UG=Hs.4283 /UG_TITLE=ESTs	1.66	102.39	0.026077
234984_at	neural precursor cell expressed, developmentally down-regulated 1	AA236927	121441	gb:AA236927 /DB_XREF=gi:1860957 /DB_XREF=zr99h02.s1 /CLONE=IMAGE:683859 /FEA=EST /CNT=46 /TID=Hs.14456.0 /TIER=ConsEnd /STK=4 /UG=Hs.14456 /LL=4732 /UG_GENE=NEDD1 /UG_TITLE=neural precursor cell expressed, developmentally down-regulated 1	1.66	322.81	3.2e-05
1558700_s_at	hypothetical protein LOC339324	BC042676	339324	gb:BC042676.1 /DB_XREF=gi:27769343 /TID=Hs2.348517.1 /CNT=15 /FEA=mRNA /TIER=ConsEnd /STK=0 /UG=Hs.348517 /UG_TITLE=Homo sapiens, Similar to zinc finger protein 260, clone IMAGE:4821139, mRNA /DEF=Homo sapiens, Similar to zinc finger protein 260, clone IMAGE:4821139, mRNA.	1.66	115.72	0.000748
202173_s_at	zinc finger protein 161	NM_007146	7716	gb:NM_007146.1 /DB_XREF=gi:6005967 /GEN=ZNF161 /FEA=FLmRNA /CNT=228 /TID=Hs.6557.0 /TIER=FL+Stack /STK=26 /UG=Hs.6557 /LL=7716 /DEF=Homo sapiens zinc finger protein 161 (ZNF161), mRNA. /PROD=zinc finger protein 161 /FL=gb:D28118.1 gb:NM_007146.1	1.65	102.26	0.002984
203510_at	met proto-oncogene (hepatocyte growth factor receptor)	BG170541	4233	gb:BG170541 /DB_XREF=gi:12677244 /DB_XREF=602322942F1 /CLONE=IMAGE:4425947 /FEA=FLmRNA /CNT=144 /TID=Hs.285754.0 /TIER=Stack /STK=78 /UG=Hs.285754 /LL=4233 /UG_GENE=MET /UG_TITLE=met proto-oncogene (hepatocyte growth factor receptor) /FL=gb:J02958.1 gb:NM_000245.1	1.65	232.42	0.012502
203823_at	regulator of G-protein signalling 3	NM_021106	5998	gb:NM_021106.1 /DB_XREF=gi:10864074 /GEN=RGS3 /FEA=FLmRNA /CNT=77 /TID=Hs.82294.0 /TIER=FL+Stack /STK=35 /UG=Hs.82294 /LL=5998 /DEF=Homo sapiens regulator of G-protein signalling 3 (RGS3), mRNA. /PROD=regulator of G-protein signalling 3 /FL=gb:U27655.1 gb:NM_021106.1	1.65	128.04	0.000152
203983_at	translin-associated factor X	NM_005999	7257	gb:NM_005999.1 /DB_XREF=gi:5174730 /GEN=TSNAX /FEA=FLmRNA /CNT=70 /TID=Hs.96247.0 /TIER=FL+Stack /STK=15 /UG=Hs.96247 /LL=7257 /DEF=Homo sapiens translin-associated factor X (TSNAX), mRNA. /PROD=translin-associated factor X /FL=gb:NM_005999.1	1.65	543.59	0.000297
205206_at	Kallmann syndrome 1 sequence	NM_000216	3730	gb:NM_000216.1 /DB_XREF=gi:4557682 /GEN=KAL1 /FEA=FLmRNA /CNT=62 /TID=Hs.89591.0 /TIER=FL+Stack /STK=10 /UG=Hs.89591 /LL=3730 /DEF=Homo sapiens Kallmann syndrome 1 sequence (KAL1), mRNA. /PROD=Kallmann syndrome 1 protein /FL=gb:M97252.1 gb:NM_000216.1	1.65	124.3	0.023879
212168_at	RNA binding motif protein 12	AL514547	10137	gb:AL514547 /DB_XREF=gi:12778041 /DB_XREF=AL514547 /CLONE=CL0BB004ZC07 (3 prime) /FEA=mRNA /CNT=219 /TID=Hs.180895.0 /TIER=Stack /STK=30 /UG=Hs.180895 /LL=10137 /UG_GENE=KIAA0765 /UG_TITLE=putative brain nuclearly-targeted protein	1.65	458.29	0.000142
212314_at	KIAA0746 protein	AB018289	23231	gb:AB018289.1 /DB_XREF=gi:3882212 /GEN=KIAA0746 /FEA=mRNA /CNT=199 /TID=Hs.49500.0 /TIER=Stack /STK=73 /UG=Hs.49500 /LL=23231 /DEF=Homo sapiens mRNA for KIAA0746 protein, partial cds. /PROD=KIAA0746 protein	1.65	107.26	0.027863
212589_at	related RAS viral (r-ras) oncogene homolog 2	AI753792	22800	gb:AI753792 /DB_XREF=gi:5132144 /DB_XREF=cr16f06.x2 /CLONE=HBMSC_cr16f06 /FEA=EST /CNT=139 /TID=Hs.206097.0 /TIER=Stack /STK=40 /UG=Hs.206097 /LL=22800 /UG_GENE=TC21 /UG_TITLE=oncogene TC21	1.65	266.77	6.3e-05
[truncated: 927 more rows]

## Sheet: Top 50
Table 2(a): Gene Transcripts Sigificantly Up-Regulated in BCC compared to Normal Skin Specimens (>1.2 fold; >100; p<0.05)
[truncated: 51 more rows]
