# Supplementary material for: Investigation of the molecular profile of basal cell carcinoma using whole genome microarrays
Source: Mol Cancer. 2006 Dec 15;5:74. doi: 10.1186/1476-4598-5-74 (PMC1770933; doi:10.1186/1476-4598-5-74)
Supplement: Additional File 2 — Table 3 [Additional File 2]. Gene transcripts significantly down-regulated in BCC compared to normal skin specimens [file 1476-4598-5-74-S2.xls]

## Sheet: All
Table 3: Gene Transcripts Significantly Down-Regulated in BCC compared to Normal Skin Specimens (>1.2 fold; >100; p<0.05)
probe set	gene	Accession	LocusLink	Description	fold change	difference of means	P value
239929_at	hypothetical protein FLJ32569	AA918425	148811	gb:AA918425 /DB_XREF=gi:3058315 /DB_XREF=ol70h02.s1 /CLONE=IMAGE:1534995 /FEA=EST /CNT=9 /TID=Hs.177744.0 /TIER=ConsEnd /STK=0 /UG=Hs.177744 /UG_TITLE=ESTs	-28.24	-3433.29	0.014118
208962_s_at	fatty acid desaturase 1	BE540552	3992	gb:BE540552 /DB_XREF=gi:9769197 /DB_XREF=601066683F1 /CLONE=IMAGE:3452925 /FEA=FLmRNA /CNT=311 /TID=Hs.132898.0 /TIER=Stack /STK=11 /UG=Hs.132898 /LL=3992 /UG_GENE=FADS1 /UG_TITLE=fatty acid desaturase 1 /FL=gb:AF226273.1 gb:AL512760.1 gb:NM_013402.2 gb:AF199596.1 gb:AF084558.1	-20.2	-3188.7	0.045399
229476_s_at	thyroid hormone responsive (SPOT14 homolog, rat)	AW272342	7069	gb:AW272342 /DB_XREF=gi:6659372 /DB_XREF=xs13c02.x1 /CLONE=IMAGE:2769506 /FEA=FLmRNA /CNT=21 /TID=Hs.91877.0 /TIER=Stack /STK=11 /UG=Hs.91877 /LL=7069 /UG_GENE=THRSP /UG_TITLE=thyroid hormone responsive SPOT14 (rat) homolog /FL=gb:NM_003251.1	-17.15	-4660.08	0.034919
207275_s_at	acyl-CoA synthetase long-chain family member 1	NM_001995	2180	gb:NM_001995.1 /DB_XREF=gi:4503650 /GEN=FACL1 /FEA=FLmRNA /CNT=5 /TID=Hs.278333.0 /TIER=FL /STK=0 /UG=Hs.278333 /LL=2179 /DEF=Homo sapiens fatty-acid-Coenzyme A ligase, long-chain 1 (FACL1), nuclear gene encoding mitochondrial protein, mRNA. /PROD=long-chain fatty-acid-coenzyme A ligase 1 /FL=gb:NM_001995.1 gb:L09229.1	-15.11	-1865.7	0.039975
206799_at	secretoglobin, family 1D, member 2	NM_006551	10647	gb:NM_006551.2 /DB_XREF=gi:10947028 /GEN=LPHB /FEA=FLmRNA /CNT=10 /TID=Hs.204096.0 /TIER=FL /STK=5 /UG=Hs.204096 /LL=10647 /DEF=Homo sapiens lipophilin B (uteroglobin family member), prostatein-like (LPHB), mRNA. /PROD=lipophilin B precursor /FL=gb:NM_006551.2	-14.97	-1291.31	0.042413
234513_at	elongation of very long chain fatty acids (FEN1/Elo2, SUR4/Elo3, yeast)-like 3	AF292387	83401	gb:AF292387 /DB_XREF=gi:10444344 /FEA=DNA /CNT=1 /TID=Hs.302130.0 /TIER=ConsEnd /STK=0 /UG=Hs.302130 /UG_TITLE=Homo sapiens CIG30 gene, partial cds /DEF=Homo sapiens CIG30 gene, partial cds	-13.28	-670.81	0.022544
221561_at	sterol O-acyltransferase (acyl-Coenzyme A: cholesterol acyltransferase) 1	L21934	6646	gb:L21934.2 /DB_XREF=gi:4878021 /FEA=FLmRNA /CNT=77 /TID=Hs.14553.0 /TIER=FL+Stack /STK=18 /UG=Hs.14553 /LL=6646 /UG_GENE=SOAT1 /DEF=Homo sapiens acyl-coenzyme A: cholesterol acyltransferase mRNA, complete cds. /PROD=acyl-coenzyme A: cholesterol acyltransferase /FL=gb:L21934.2 gb:NM_003101.1	-12.23	-998.57	0.008422
206714_at	arachidonate 15-lipoxygenase, second type	NM_001141	247	gb:NM_001141.1 /DB_XREF=gi:4557308 /GEN=ALOX15B /FEA=FLmRNA /CNT=17 /TID=Hs.111256.0 /TIER=FL+Stack /STK=8 /UG=Hs.111256 /LL=247 /DEF=Homo sapiens arachidonate 15-lipoxygenase, second type (ALOX15B), mRNA. /PROD=arachidonate 15-lipoxygenase, second type /FL=gb:U78294.1 gb:NM_001141.1	-11.45	-3891.76	0.045644
214240_at	galanin	AL556409	51083	gb:AL556409 /DB_XREF=gi:12899058 /DB_XREF=AL556409 /CLONE=CS0DK004YA08 (5 prime) /FEA=mRNA /CNT=18 /TID=Hs.1907.0 /TIER=Stack /STK=10 /UG=Hs.1907 /LL=2586 /UG_GENE=GAL /UG_TITLE=galanin	-11.12	-1590.25	0.015802
244661_at	gb:AA946876 /DB_XREF=gi:3110271 /DB_XREF=oq53c11.s1 /CLONE=IMAGE:1590068 /FEA=EST /CNT=3 /TID=Hs.148376.0 /TIER=ConsEnd /STK=3 /UG=Hs.148376 /UG_TITLE=ESTs	AA946876		gb:AA946876 /DB_XREF=gi:3110271 /DB_XREF=oq53c11.s1 /CLONE=IMAGE:1590068 /FEA=EST /CNT=3 /TID=Hs.148376.0 /TIER=ConsEnd /STK=3 /UG=Hs.148376 /UG_TITLE=ESTs	-10.56	-399.74	0.017168
244780_at	sphingosine-1-phosphate phosphotase 2	AI800110	130367	gb:AI800110 /DB_XREF=gi:5365582 /DB_XREF=tr20g09.x1 /CLONE=IMAGE:2218912 /FEA=EST /CNT=8 /TID=Hs.192455.0 /TIER=ConsEnd /STK=1 /UG=Hs.192455 /UG_TITLE=ESTs, Weakly similar to ALU7_HUMAN ALU SUBFAMILY SQ SEQUENCE CONTAMINATION WARNING ENTRY (H.sapiens)	-9.79	-351.6	0.024348
201625_s_at	insulin induced gene 1	BE300521	3638	gb:BE300521 /DB_XREF=gi:9184269 /DB_XREF=ba69f11.x1 /CLONE=IMAGE:2905677 /FEA=FLmRNA /CNT=289 /TID=Hs.56205.0 /TIER=Stack /STK=11 /UG=Hs.56205 /LL=3638 /UG_GENE=INSIG1 /UG_TITLE=insulin induced gene 1 /FL=gb:NM_005542.1	-9.72	-1591.34	0.030044
231810_at	BRI3 binding protein	BG106919	140707	gb:BG106919 /DB_XREF=gi:12600765 /DB_XREF=602291326F1 /CLONE=IMAGE:4386007 /FEA=mRNA /CNT=58 /TID=Hs.131886.0 /TIER=ConsEnd /STK=0 /UG=Hs.131886 /UG_TITLE=Homo sapiens cDNA: FLJ22113 fis, clone HEP18418	-8.9	-877.2	0.021503
1565162_s_at	microsomal glutathione S-transferase 1	D16947	4257	gb:D16947.1 /DB_XREF=gi:598932 /TID=Hs2.421244.1 /CNT=1 /FEA=mRNA /TIER=ConsEnd /STK=0 /UG=Hs.421244 /UG_TITLE=Human HepG2 3 region cDNA, clone hmd6b10. /DEF=Human HepG2 3 region cDNA, clone hmd6b10.	-8.6	-1071.37	0.030259
238121_at	Transcribed locus, weakly similar to XP_341569.1 similar to ORF4 [Rattus norvegicus]	AI473796		gb:AI473796 /DB_XREF=gi:4326841 /DB_XREF=tm03d11.x1 /CLONE=IMAGE:2155509 /FEA=EST /CNT=7 /TID=Hs.135904.0 /TIER=ConsEnd /STK=5 /UG=Hs.135904 /UG_TITLE=ESTs	-8.29	-445.99	0.042733
211056_s_at	steroid-5-alpha-reductase, alpha polypeptide 1 (3-oxo-5 alpha-steroid delta 4-dehydrogenase alpha 1) /// steroid-5-alpha-reductase, alpha polypeptide 1 (3-oxo-5 alpha-steroid delta 4-dehydrogenase alpha 1)	BC006373	6715	gb:BC006373.1 /DB_XREF=gi:13623528 /FEA=FLmRNA /CNT=1 /TID=HsAffx.901037.552 /TIER=FL /STK=0 /DEF=Homo sapiens, clone MGC:12762, mRNA, complete cds. /PROD=Unknown (protein for MGC:12762) /FL=gb:BC006373.1	-7.88	-1432.56	0.032165
229957_at	Branched chain keto acid dehydrogenase E1, alpha polypeptide (maple syrup urine disease)	BF446281	593	gb:BF446281 /DB_XREF=gi:11511419 /DB_XREF=7p35a03.x1 /CLONE=IMAGE:3647525 /FEA=EST /CNT=10 /TID=Hs.31895.1 /TIER=Stack /STK=8 /UG=Hs.31895 /LL=80776 /UG_GENE=MGC4093 /UG_TITLE=hypothetical protein MGC4093	-7.63	-1214.3	0.025272
204675_at	steroid-5-alpha-reductase, alpha polypeptide 1 (3-oxo-5 alpha-steroid delta 4-dehydrogenase alpha 1)	NM_001047	6715	gb:NM_001047.1 /DB_XREF=gi:4507200 /GEN=SRD5A1 /FEA=FLmRNA /CNT=65 /TID=Hs.552.0 /TIER=FL+Stack /STK=16 /UG=Hs.552 /LL=6715 /DEF=Homo sapiens steroid-5-alpha-reductase, alpha polypeptide 1 (3-oxo-5 alpha-steroid delta 4-dehydrogenase alpha 1) (SRD5A1), mRNA. /PROD=steroid-5-alpha-reductase, alpha polypeptide 1(3-oxo-5 alpha-steroid delta 4-dehydrogenase alpha 1) /FL=gb:NM_001047.1 gb:AF052126.1 g…	-7.35	-2832.7	0.027894
233030_at	adiponutrin	AK025665	80339	gb:AK025665.1 /DB_XREF=gi:10438255 /FEA=mRNA /CNT=4 /TID=Hs.266738.1 /TIER=ConsEnd /STK=0 /UG=Hs.266738 /LL=80339 /UG_GENE=DJ796I17.1 /UG_TITLE=hypothetical protein dJ796I17.1 /DEF=Homo sapiens cDNA: FLJ22012 fis, clone HEP07278, highly similar to HS796I171 Novel human mRNA from chromosome 22.	-7.35	-1220.35	0.031698
231736_x_at	microsomal glutathione S-transferase 1	NM_020300	4257	gb:NM_020300.1 /DB_XREF=gi:9945305 /GEN=MGST1 /FEA=FLmRNA /CNT=6 /TID=Hs.790.2 /TIER=FL /STK=0 /UG=Hs.790 /LL=4257 /DEF=Homo sapiens microsomal glutathione S-transferase 1 (MGST1), mRNA. /PROD=microsomal glutathione S-transferase 1 /FL=gb:NM_020300.1	-7.28	-2497.22	0.031804
205029_s_at	fatty acid binding protein 7, brain	NM_001446	2173	gb:NM_001446.1 /DB_XREF=gi:4557584 /GEN=FABP7 /FEA=FLmRNA /CNT=74 /TID=Hs.26770.0 /TIER=FL+Stack /STK=37 /UG=Hs.26770 /LL=2173 /DEF=Homo sapiens fatty acid binding protein 7, brain (FABP7), mRNA. /PROD=fatty acid binding protein 7, brain /FL=gb:U81235.1 gb:D88648.1 gb:U51338.1 gb:NM_001446.1 gb:D50373.1	-7.24	-524.52	0.021739
201627_s_at	insulin induced gene 1	NM_005542	3638	gb:NM_005542.1 /DB_XREF=gi:5031800 /GEN=INSIG1 /FEA=FLmRNA /CNT=289 /TID=Hs.56205.0 /TIER=FL /STK=0 /UG=Hs.56205 /LL=3638 /DEF=Homo sapiens insulin induced gene 1 (INSIG1), mRNA. /PROD=insulin induced gene 1 /FL=gb:NM_005542.1	-7.23	-627.89	0.049971
209522_s_at	carnitine acetyltransferase	BC000723	1384	gb:BC000723.1 /DB_XREF=gi:13111704 /FEA=FLmRNA /CNT=91 /TID=Hs.12068.2 /TIER=FL+Stack /STK=42 /UG=Hs.12068 /LL=1384 /UG_GENE=CRAT /DEF=Homo sapiens, Similar to carnitine acetyltransferase, clone MGC:1564, mRNA, complete cds. /PROD=Similar to carnitine acetyltransferase /FL=gb:BC000723.1	-7.23	-2039.08	0.020824
226064_s_at	diacylglycerol O-acyltransferase homolog 2 (mouse)	AW469523	84649	gb:AW469523 /DB_XREF=gi:7039629 /DB_XREF=hd19a01.x1 /CLONE=IMAGE:2909928 /FEA=EST /CNT=73 /TID=Hs.74637.1 /TIER=Stack /STK=12 /UG=Hs.74637 /LL=7009 /UG_GENE=TEGT /UG_TITLE=testis enhanced gene transcript (BAX inhibitor 1)	-7.1	-2291.54	0.032748
231156_at	gb:AW242782 /DB_XREF=gi:6576459 /DB_XREF=xm89g06.x1 /CLONE=IMAGE:2691418 /FEA=EST /CNT=20 /TID=Hs.75410.2 /TIER=Stack /STK=11 /UG=Hs.75410 /LL=3309 /UG_GENE=HSPA5 /UG_TITLE=heat shock 70kD protein 5 (glucose-regulated protein, 78kD)	AW242782		gb:AW242782 /DB_XREF=gi:6576459 /DB_XREF=xm89g06.x1 /CLONE=IMAGE:2691418 /FEA=EST /CNT=20 /TID=Hs.75410.2 /TIER=Stack /STK=11 /UG=Hs.75410 /LL=3309 /UG_GENE=HSPA5 /UG_TITLE=heat shock 70kD protein 5 (glucose-regulated protein, 78kD)	-7.09	-339.26	0.045195
223184_s_at	1-acylglycerol-3-phosphate O-acyltransferase 3	BC004219	56894	gb:BC004219.1 /DB_XREF=gi:13278926 /FEA=FLmRNA /CNT=121 /TID=Hs.284123.0 /TIER=FL+Stack /STK=27 /UG=Hs.284123 /DEF=Homo sapiens, clone MGC:4604, mRNA, complete cds. /PROD=Unknown (protein for MGC:4604) /FL=gb:BC004219.1	-7.01	-1374.94	0.045149
232428_at	monoacylglycerol O-acyltransferase 2	AK000245	80168	gb:AK000245.1 /DB_XREF=gi:7020197 /FEA=mRNA /CNT=6 /TID=Hs.272790.0 /TIER=ConsEnd /STK=0 /UG=Hs.272790 /UG_TITLE=Homo sapiens cDNA FLJ20238 fis, clone COLF5890 /DEF=Homo sapiens cDNA FLJ20238 fis, clone COLF5890.	-6.97	-182.68	0.038707
1558846_at	Pancreatic lipase-related protein 3	AL833418	119548	gb:AL833418.1 /DB_XREF=gi:21734059 /TID=Hs2.376864.1 /CNT=7 /FEA=mRNA /TIER=ConsEnd /STK=0 /UG=Hs.376864 /UG_TITLE=Homo sapiens mRNA; cDNA DKFZp313P1022 (from clone DKFZp313P1022) /DEF=Homo sapiens mRNA; cDNA DKFZp313P1022 (from clone DKFZp313P1022).	-6.71	-2007.72	0.044402
205030_at	fatty acid binding protein 7, brain	NM_001446	2173	gb:NM_001446.1 /DB_XREF=gi:4557584 /GEN=FABP7 /FEA=FLmRNA /CNT=74 /TID=Hs.26770.0 /TIER=FL+Stack /STK=37 /UG=Hs.26770 /LL=2173 /DEF=Homo sapiens fatty acid binding protein 7, brain (FABP7), mRNA. /PROD=fatty acid binding protein 7, brain /FL=gb:U81235.1 gb:D88648.1 gb:U51338.1 gb:NM_001446.1 gb:D50373.1	-6.41	-1864.48	0.021392
205843_x_at	carnitine acetyltransferase	NM_000755	1384	gb:NM_000755.1 /DB_XREF=gi:4557486 /GEN=CRAT /FEA=FLmRNA /CNT=18 /TID=Hs.12068.1 /TIER=FL /STK=0 /UG=Hs.12068 /LL=1384 /DEF=Homo sapiens carnitine acetyltransferase (CRAT), nuclear gene encoding mitochondrial protein, transcript variant mitochondrial, mRNA. /PROD=carnitine acetyltransferase precursor,mitochondrial isoform /FL=gb:NM_000755.1	-6.41	-1166.98	0.020573
224435_at	chromosome 10 open reading frame 58 /// chromosome 10 open reading frame 58	BC005871	84293	gb:BC005871.1 /DB_XREF=gi:13543426 /FEA=FLmRNA /CNT=1 /TID=HsAffx.900730.930 /TIER=FL /STK=0 /DEF=Homo sapiens, Similar to RIKEN cDNA 5730469M10 gene, clone MGC:4248, mRNA, complete cds. /PROD=Similar to RIKEN cDNA 5730469M10 gene /FL=gb:BC005871.1	-6.37	-1905.14	0.007356
1560507_at	Diacylglycerol O-acyltransferase 2-like 3	BC039181	158833	gb:BC039181.1 /DB_XREF=gi:25058624 /TID=Hs2.407641.1 /CNT=3 /FEA=mRNA /TIER=ConsEnd /STK=0 /LL=158833 /UG_GENE=LOC158833 /UG=Hs.407641 /UG_TITLE=hypothetical protein LOC158833 /DEF=Homo sapiens, Similar to diacylglycerol O-acyltransferase 2, clone IMAGE:4746146, mRNA.	-6.28	-441.54	0.028259
215726_s_at	cytochrome b-5	M22976	1528	gb:M22976.1 /DB_XREF=gi:181228 /GEN=CYB5 /FEA=mRNA /CNT=3 /TID=Hs.83834.2 /TIER=ConsEnd /STK=0 /UG=Hs.83834 /LL=1528 /DEF=Human cytochrome b5 mRNA, 3 end. /PROD=cytochrome b5	-5.95	-3458.82	0.02416
220431_at	DESC1 protein	NM_014058	28983	gb:NM_014058.1 /DB_XREF=gi:7661557 /GEN=DESC1 /FEA=FLmRNA /CNT=6 /TID=Hs.201877.0 /TIER=FL /STK=0 /UG=Hs.201877 /LL=28983 /DEF=Homo sapiens DESC1 protein (DESC1), mRNA. /PROD=DESC1 protein /FL=gb:AF064819.1 gb:NM_014058.1	-5.94	-112.38	0.029175
225716_at	gb:AI357639 /DB_XREF=gi:4109260 /DB_XREF=qy15b05.x1 /CLONE=IMAGE:2012049 /FEA=EST /CNT=69 /TID=Hs.21766.0 /TIER=Stack /STK=19 /UG=Hs.21766 /UG_TITLE=ESTs, Weakly similar to ALU5_HUMAN ALU SUBFAMILY SC SEQUENCE CONTAMINATION WARNING ENTRY (H.sapiens)	AI357639		gb:AI357639 /DB_XREF=gi:4109260 /DB_XREF=qy15b05.x1 /CLONE=IMAGE:2012049 /FEA=EST /CNT=69 /TID=Hs.21766.0 /TIER=Stack /STK=19 /UG=Hs.21766 /UG_TITLE=ESTs, Weakly similar to ALU5_HUMAN ALU SUBFAMILY SC SEQUENCE CONTAMINATION WARNING ENTRY (H.sapiens)	-5.94	-1718.34	0.01598
204388_s_at	monoamine oxidase A	NM_000240	4128	gb:NM_000240.1 /DB_XREF=gi:4557734 /GEN=MAOA /FEA=FLmRNA /CNT=88 /TID=Hs.183109.0 /TIER=FL+Stack /STK=33 /UG=Hs.183109 /LL=4128 /DEF=Homo sapiens monoamine oxidase A (MAOA), nuclear gene encoding mitochondrial protein, mRNA. /PROD=monoamine oxidase A /FL=gb:M68840.1 gb:M69226.1 gb:NM_000240.1	-5.89	-362.75	0.037779
45288_at	abhydrolase domain containing 6	AA209239	57406	Cluster Incl. AA209239:zq85h01.r1 Homo sapiens cDNA, 5 end /clone=IMAGE-648433 /clone_end=5' /gb=AA209239 /gi=1807254 /ug=Hs.20220 /len=762	-5.83	-698.25	0.020361
218804_at	transmembrane protein 16A	NM_018043	55107	gb:NM_018043.1 /DB_XREF=gi:8922319 /GEN=FLJ10261 /FEA=FLmRNA /CNT=83 /TID=Hs.26176.0 /TIER=FL /STK=5 /UG=Hs.26176 /LL=55107 /DEF=Homo sapiens hypothetical protein FLJ10261 (FLJ10261), mRNA. /PROD=hypothetical protein FLJ10261 /FL=gb:NM_018043.1	-5.75	-234.79	0.045057
228479_at	gb:AI094180 /DB_XREF=gi:3433156 /DB_XREF=qa29b09.s1 /CLONE=IMAGE:1688153 /FEA=EST /CNT=18 /TID=Hs.15702.0 /TIER=Stack /STK=15 /UG=Hs.15702 /UG_TITLE=ESTs	AI094180		gb:AI094180 /DB_XREF=gi:3433156 /DB_XREF=qa29b09.s1 /CLONE=IMAGE:1688153 /FEA=EST /CNT=18 /TID=Hs.15702.0 /TIER=Stack /STK=15 /UG=Hs.15702 /UG_TITLE=ESTs	-5.7	-1191.04	0.029615
227804_at	hypothetical protein BC014072	BE328850	116238	gb:BE328850 /DB_XREF=gi:9202626 /DB_XREF=hv97g10.x1 /CLONE=IMAGE:3181410 /FEA=EST /CNT=29 /TID=Hs.54628.0 /TIER=Stack /STK=17 /UG=Hs.54628 /UG_TITLE=ESTs	-5.62	-363.64	0.043913
234312_s_at	acetyl-Coenzyme A synthetase 2 (ADP forming)	AK000162	55902	gb:AK000162.1 /DB_XREF=gi:7020069 /FEA=mRNA /CNT=1 /TID=Hs.14779.1 /TIER=ConsEnd /STK=0 /UG=Hs.14779 /LL=55902 /UG_GENE=LOC55902 /UG_TITLE=acetyl-CoA synthetase /DEF=Homo sapiens cDNA FLJ20155 fis, clone COL08754, highly similar to ACSA_ECOLI ACETYL-COENZYME A SYNTHETASE.	-5.54	-1297.68	0.044265
1562528_at	RAR-related orphan receptor A	BC040965	6095	gb:BC040965.1 /DB_XREF=gi:26454743 /TID=Hs2.434354.1 /CNT=2 /FEA=mRNA /TIER=ConsEnd /STK=0 /UG=Hs.434354 /UG_TITLE=Homo sapiens, clone IMAGE:5747561, mRNA /DEF=Homo sapiens, clone IMAGE:5747561, mRNA.	-5.48	-120.02	0.025055
208964_s_at	fatty acid desaturase 1	AL512760	3992	gb:AL512760.1 /DB_XREF=gi:12224983 /GEN=DKFZp762M2311 /FEA=FLmRNA /CNT=311 /TID=Hs.132898.0 /TIER=FL+Stack /STK=56 /UG=Hs.132898 /LL=3992 /DEF=Homo sapiens mRNA; cDNA DKFZp762M2311 (from clone DKFZp762M2311); complete cds. /PROD=hypothetical protein /FL=gb:AF226273.1 gb:AL512760.1 gb:NM_013402.2 gb:AF199596.1 gb:AF084558.1	-5.46	-3305.87	0.025757
213693_s_at	gb:AI610869 /DB_XREF=gi:4620036 /DB_XREF=tp21e08.x1 /CLONE=IMAGE:2188454 /FEA=EST /CNT=31 /TID=Hs.89603.6 /TIER=Stack /STK=30 /UG=Hs.89603 /LL=4582 /UG_GENE=MUC1 /UG_TITLE=mucin 1, transmembrane	AI610869		gb:AI610869 /DB_XREF=gi:4620036 /DB_XREF=tp21e08.x1 /CLONE=IMAGE:2188454 /FEA=EST /CNT=31 /TID=Hs.89603.6 /TIER=Stack /STK=30 /UG=Hs.89603 /LL=4582 /UG_GENE=MUC1 /UG_TITLE=mucin 1, transmembrane	-5.43	-1427.55	0.023253
237507_at	keratin 6 irs3	AI333069	319101	gb:AI333069 /DB_XREF=gi:4069628 /DB_XREF=qq17d01.x1 /CLONE=IMAGE:1932769 /FEA=EST /CNT=7 /TID=Hs.55410.0 /TIER=ConsEnd /STK=6 /UG=Hs.55410 /UG_TITLE=ESTs	-5.43	-271.6	0.008082
204389_at	monoamine oxidase A	NM_000240	4128	gb:NM_000240.1 /DB_XREF=gi:4557734 /GEN=MAOA /FEA=FLmRNA /CNT=88 /TID=Hs.183109.0 /TIER=FL+Stack /STK=33 /UG=Hs.183109 /LL=4128 /DEF=Homo sapiens monoamine oxidase A (MAOA), nuclear gene encoding mitochondrial protein, mRNA. /PROD=monoamine oxidase A /FL=gb:M68840.1 gb:M69226.1 gb:NM_000240.1	-5.4	-180.28	0.0359
214598_at	claudin 8	AL049977	9073	gb:AL049977.1 /DB_XREF=gi:4884227 /FEA=FLmRNA /CNT=27 /TID=Hs.162209.0 /TIER=ConsEnd /STK=6 /UG=Hs.162209 /LL=9073 /UG_GENE=CLDN8 /UG_TITLE=claudin 8 /DEF=Homo sapiens mRNA; cDNA DKFZp564C122 (from clone DKFZp564C122). /FL=gb:NM_012132.1	-5.27	-370.2	0.01827
201963_at	acyl-CoA synthetase long-chain family member 1	NM_021122	2180	gb:NM_021122.2 /DB_XREF=gi:12669906 /GEN=FACL2 /FEA=FLmRNA /CNT=226 /TID=Hs.154890.0 /TIER=FL+Stack /STK=86 /UG=Hs.154890 /LL=2180 /DEF=Homo sapiens fatty-acid-Coenzyme A ligase, long-chain 2 (FACL2), mRNA. /PROD=long-chain fatty-acid-Coenzyme A ligase 2 /FL=gb:D10040.1 gb:NM_021122.2	-5.19	-4459.79	0.010049
218434_s_at	acetoacetyl-CoA synthetase	NM_023928	65985	gb:NM_023928.1 /DB_XREF=gi:12965198 /GEN=FLJ12389 /FEA=FLmRNA /CNT=95 /TID=Hs.239758.0 /TIER=FL+Stack /STK=37 /UG=Hs.239758 /LL=65985 /DEF=Homo sapiens hypothetical protein FLJ12389 similar to acetoacetyl-CoA synthetase (FLJ12389), mRNA. /PROD=hypothetical protein FLJ12389 similar toacetoacetyl-CoA synthetase /FL=gb:NM_023928.1	-5.17	-1842.1	0.004574
221552_at	abhydrolase domain containing 6	BC001698	57406	gb:BC001698.1 /DB_XREF=gi:12804562 /FEA=FLmRNA /CNT=110 /TID=Hs.20220.0 /TIER=FL+Stack /STK=65 /UG=Hs.20220 /LL=57406 /UG_GENE=LOC57406 /DEF=Homo sapiens, Similar to lipase protein, clone MGC:2843, mRNA, complete cds. /PROD=Similar to lipase protein /FL=gb:NM_020676.1 gb:BC001698.1	-5.06	-402.38	0.024809
1569909_at	keratin 6L	BC039148	338785	gb:BC039148.1 /DB_XREF=gi:25058049 /TID=Hs2.422870.1 /CNT=38 /FEA=mRNA /TIER=ConsEnd /STK=0 /UG=Hs.422870 /UG_TITLE=Homo sapiens, Similar to hypothetical protein MGC36907, clone IMAGE:4746574, mRNA /DEF=Homo sapiens, Similar to hypothetical protein MGC36907, clone IMAGE:4746574, mRNA.	-5.06	-274.54	0.041882
204409_s_at	eukaryotic translation initiation factor 1A, Y-linked	BC005248	9086	gb:BC005248.1 /DB_XREF=gi:13528902 /FEA=FLmRNA /CNT=113 /TID=Hs.155103.0 /TIER=FL+Stack /STK=59 /UG=Hs.155103 /LL=9086 /UG_GENE=EIF1AY /DEF=Homo sapiens, clone MGC:12282, mRNA, complete cds. /PROD=Unknown (protein for MGC:12282) /FL=gb:AF000987.1 gb:NM_004681.1 gb:BC005248.1	-5.01	-211.46	0.009223
202436_s_at	cytochrome P450, family 1, subfamily B, polypeptide 1	AU144855	1545	gb:AU144855 /DB_XREF=gi:11006376 /DB_XREF=AU144855 /CLONE=HEMBA1003161 /FEA=FLmRNA /CNT=212 /TID=Hs.154654.0 /TIER=Stack /STK=22 /UG=Hs.154654 /LL=1545 /UG_GENE=CYP1B1 /UG_TITLE=cytochrome P450, subfamily I (dioxin-inducible), polypeptide 1 (glaucoma 3, primary infantile) /FL=gb:U03688.1 gb:NM_000104.2	-4.97	-972.11	0.014626
226560_at	gb:AA576959 /DB_XREF=gi:2354433 /DB_XREF=nm82d05.s1 /CLONE=IMAGE:1074729 /FEA=EST /CNT=46 /TID=Hs.13234.0 /TIER=Stack /STK=30 /UG=Hs.13234 /UG_TITLE=ESTs	AA576959		gb:AA576959 /DB_XREF=gi:2354433 /DB_XREF=nm82d05.s1 /CLONE=IMAGE:1074729 /FEA=EST /CNT=46 /TID=Hs.13234.0 /TIER=Stack /STK=30 /UG=Hs.13234 /UG_TITLE=ESTs	-4.97	-1524.13	0.006784
223551_at	protein kinase (cAMP-dependent, catalytic) inhibitor beta	AF225513	5570	gb:AF225513.1 /DB_XREF=gi:12655880 /FEA=FLmRNA /CNT=45 /TID=Hs.106106.0 /TIER=FL+Stack /STK=20 /UG=Hs.106106 /DEF=Homo sapiens cAMP-dependent protein kinase inhibitor beta mRNA, complete cds. /PROD=cAMP-dependent protein kinase inhibitor beta /FL=gb:AF225513.1	-4.94	-138.75	0.004658
225440_at	1-acylglycerol-3-phosphate O-acyltransferase 3	BE737251	56894	gb:BE737251 /DB_XREF=gi:10151243 /DB_XREF=601305801F1 /CLONE=IMAGE:3640200 /FEA=mRNA /CNT=126 /TID=Hs.173138.0 /TIER=Stack /STK=48 /UG=Hs.173138 /UG_TITLE=Homo sapiens cDNA: FLJ22482 fis, clone HRC10859, highly similar to IRO180147 Homo sapiens mRNA full length insert cDNA clone EUROIMAGE 180147	-4.94	-701.67	0.037178
207843_x_at	cytochrome b-5	NM_001914	1528	gb:NM_001914.1 /DB_XREF=gi:4503182 /GEN=CYB5 /FEA=FLmRNA /CNT=3 /TID=Hs.83834.0 /TIER=FL /STK=1 /UG=Hs.83834 /LL=1528 /DEF=Homo sapiens cytochrome b-5 (CYB5), nuclear gene encoding mitochondrial protein, mRNA. /PROD=cytochrome b-5 /FL=gb:NM_001914.1 gb:M60174.1	-4.82	-3257.69	0.014162
228854_at	gb:AI492388 /DB_XREF=gi:4393391 /DB_XREF=ti27d10.x1 /CLONE=IMAGE:2131699 /FEA=EST /CNT=19 /TID=Hs.117176.2 /TIER=Stack /STK=9 /UG=Hs.117176 /LL=8106 /UG_GENE=PABPN1 /UG_TITLE=poly(A)-binding protein, nuclear 1	AI492388		gb:AI492388 /DB_XREF=gi:4393391 /DB_XREF=ti27d10.x1 /CLONE=IMAGE:2131699 /FEA=EST /CNT=19 /TID=Hs.117176.2 /TIER=Stack /STK=9 /UG=Hs.117176 /LL=8106 /UG_GENE=PABPN1 /UG_TITLE=poly(A)-binding protein, nuclear 1	-4.82	-516.49	0.024928
224840_at	FK506 binding protein 5	AI753747	2289	gb:AI753747 /DB_XREF=gi:5132011 /DB_XREF=cr14f03.x1 /CLONE=HBMSC_cr14f03 /FEA=mRNA /CNT=133 /TID=Hs.7557.1 /TIER=Stack /STK=16 /UG=Hs.7557 /LL=2289 /UG_GENE=FKBP5 /UG_TITLE=FK506-binding protein 5	-4.68	-1535.57	0.017081
226597_at	chromosome 19 open reading frame 32	AI348159	92840	gb:AI348159 /DB_XREF=gi:4085365 /DB_XREF=qp57b07.x1 /CLONE=IMAGE:1927093 /FEA=EST /CNT=40 /TID=Hs.76277.0 /TIER=Stack /STK=14 /UG=Hs.76277 /UG_TITLE=ESTs, Weakly similar to DP1_HUMAN POLYPOSIS LOCUS PROTEIN 1 (H.sapiens)	-4.63	-338.75	0.019767
209366_x_at	cytochrome b-5	M22865	1528	gb:M22865.1 /DB_XREF=gi:181226 /FEA=FLmRNA /CNT=144 /TID=Hs.83834.1 /TIER=FL+Stack /STK=64 /UG=Hs.83834 /LL=1528 /UG_GENE=CYB5 /UG_TITLE=cytochrome b-5 /DEF=Human cytochrome b5 mRNA, complete cds. /FL=gb:M22865.1	-4.6	-3256.89	0.017261
209396_s_at	chitinase 3-like 1 (cartilage glycoprotein-39)	M80927	1116	gb:M80927.1 /DB_XREF=gi:348911 /FEA=FLmRNA /CNT=168 /TID=Hs.75184.0 /TIER=FL+Stack /STK=55 /UG=Hs.75184 /LL=1116 /UG_GENE=CHI3L1 /DEF=Human glycoprotein mRNA, complete cds. /PROD=glycoprotein /FL=gb:M80927.1 gb:NM_001276.1	-4.58	-1603.8	0.043153
204942_s_at	aldehyde dehydrogenase 3 family, member B2	NM_000695	222	gb:NM_000695.2 /DB_XREF=gi:4580414 /GEN=ALDH3B2 /FEA=FLmRNA /CNT=82 /TID=Hs.87539.0 /TIER=FL+Stack /STK=8 /UG=Hs.87539 /LL=222 /DEF=Homo sapiens aldehyde dehydrogenase 3 family, member B2 (ALDH3B2), mRNA. /PROD=aldehyde dehydrogenase 3B2 /FL=gb:NM_000695.2 gb:U37519.1	-4.5	-1986.52	0.007911
205044_at	gamma-aminobutyric acid (GABA) A receptor, pi	NM_014211	2568	gb:NM_014211.1 /DB_XREF=gi:7657105 /GEN=GABRP /FEA=FLmRNA /CNT=69 /TID=Hs.70725.0 /TIER=FL+Stack /STK=20 /UG=Hs.70725 /LL=2568 /DEF=Homo sapiens gamma-aminobutyric acid (GABA) A receptor, pi (GABRP), mRNA. /PROD=gamma-aminobutyric acid (GABA) A receptor, pi /FL=gb:NM_014211.1 gb:U95367.1	-4.5	-107.71	0.038886
202435_s_at	cytochrome P450, family 1, subfamily B, polypeptide 1	AU154504	1545	gb:AU154504 /DB_XREF=gi:11016025 /DB_XREF=AU154504 /CLONE=NT2RP4001328 /FEA=FLmRNA /CNT=212 /TID=Hs.154654.0 /TIER=Stack /STK=20 /UG=Hs.154654 /LL=1545 /UG_GENE=CYP1B1 /UG_TITLE=cytochrome P450, subfamily I (dioxin-inducible), polypeptide 1 (glaucoma 3, primary infantile) /FL=gb:U03688.1 gb:NM_000104.2	-4.49	-900.42	0.008573
212741_at	monoamine oxidase A	AA923354	4128	gb:AA923354 /DB_XREF=gi:3070663 /DB_XREF=ol46a12.s1 /CLONE=IMAGE:1526494 /FEA=EST /CNT=94 /TID=Hs.183109.1 /TIER=Stack /STK=36 /UG=Hs.183109 /LL=4128 /UG_GENE=MAOA /UG_TITLE=monoamine oxidase A	-4.47	-406.73	0.024443
202539_s_at	3-hydroxy-3-methylglutaryl-Coenzyme A reductase	AL518627	3156	gb:AL518627 /DB_XREF=gi:12782120 /DB_XREF=AL518627 /CLONE=CS0DA009YG15 (3 prime) /FEA=FLmRNA /CNT=205 /TID=Hs.11899.0 /TIER=Stack /STK=11 /UG=Hs.11899 /LL=3156 /UG_GENE=HMGCR /UG_TITLE=3-hydroxy-3-methylglutaryl-Coenzyme A reductase /FL=gb:M11058.1 gb:NM_000859.1	-4.45	-1714.68	0.023131
227827_at	gb:AW138143 /DB_XREF=gi:6142543 /DB_XREF=UI-H-BI1-acy-b-09-0-UI.s1 /CLONE=IMAGE:2715976 /FEA=EST /CNT=32 /TID=Hs.71721.0 /TIER=Stack /STK=16 /UG=Hs.71721 /UG_TITLE=ESTs	AW138143		gb:AW138143 /DB_XREF=gi:6142543 /DB_XREF=UI-H-BI1-acy-b-09-0-UI.s1 /CLONE=IMAGE:2715976 /FEA=EST /CNT=32 /TID=Hs.71721.0 /TIER=Stack /STK=16 /UG=Hs.71721 /UG_TITLE=ESTs	-4.45	-199.4	0.029995
229070_at	chromosome 6 open reading frame 105	AA470369	84830	gb:AA470369 /DB_XREF=gi:2197678 /DB_XREF=ne10a12.s1 /CLONE=IMAGE:880798 /FEA=EST /CNT=16 /TID=Hs.72115.0 /TIER=Stack /STK=13 /UG=Hs.72115 /UG_TITLE=ESTs	-4.45	-1581.73	0.022072
204059_s_at	malic enzyme 1, NADP(+)-dependent, cytosolic	NM_002395	4199	gb:NM_002395.2 /DB_XREF=gi:13435400 /GEN=ME1 /FEA=FLmRNA /CNT=78 /TID=Hs.14732.0 /TIER=FL+Stack /STK=8 /UG=Hs.14732 /LL=4199 /DEF=Homo sapiens malic enzyme 1, NADP(+)-dependent, cytosolic (ME1), mRNA. /PROD=cytosolic malic enzyme 1 /FL=gb:NM_002395.2	-4.44	-1528.36	0.033761
207466_at	galanin	NM_015973	51083	gb:NM_015973.1 /DB_XREF=gi:7705741 /GEN=LOC51083 /FEA=FLmRNA /CNT=35 /TID=Hs.278959.0 /TIER=FL /STK=3 /UG=Hs.278959 /LL=51083 /DEF=Homo sapiens galanin-related peptide (LOC51083), mRNA. /PROD=galanin-related peptide /FL=gb:NM_015973.1 gb:AF077047.1	-4.4	-148.37	0.016568
209395_at	chitinase 3-like 1 (cartilage glycoprotein-39)	M80927	1116	gb:M80927.1 /DB_XREF=gi:348911 /FEA=FLmRNA /CNT=168 /TID=Hs.75184.0 /TIER=FL+Stack /STK=55 /UG=Hs.75184 /LL=1116 /UG_GENE=CHI3L1 /DEF=Human glycoprotein mRNA, complete cds. /PROD=glycoprotein /FL=gb:M80927.1 gb:NM_001276.1	-4.38	-2527.57	0.037154
213094_at	G protein-coupled receptor 126	AL033377	57211	gb:AL033377 /DB_XREF=gi:4826462 /FEA=mRNA /CNT=86 /TID=Hs.44197.0 /TIER=Stack /STK=31 /UG=Hs.44197 /LL=57211 /UG_GENE=DKFZP564D0462 /UG_TITLE=hypothetical protein DKFZp564D0462 /DEF=Human DNA sequence from clone 287G14 on chromosome 6q23.1-24.3. Contains a novel seven transmembrane domain protein gene, and an exon similar to parts of BMP and Tolloid genes. Contains ESTs, an STS and GSSs	-4.36	-243.98	0.00389
224566_at	trophoblast-derived noncoding RNA	AI042152	283131	gb:AI042152 /DB_XREF=gi:3281346 /DB_XREF=oy37a06.x1 /CLONE=IMAGE:1667986 /FEA=mRNA /CNT=440 /TID=Hs.240443.0 /TIER=Stack /STK=22 /UG=Hs.240443 /UG_TITLE=Homo sapiens cDNA: FLJ23538 fis, clone LNG08010, highly similar to BETA2 Human MEN1 region clone epsilonbeta mRNA	-4.33	-1398.61	0.008079
238567_at	sphingosine-1-phosphate phosphotase 2	AW779536	130367	gb:AW779536 /DB_XREF=gi:7794139 /DB_XREF=hn81a04.x1 /CLONE=IMAGE:3034254 /FEA=EST /CNT=8 /TID=Hs.222728.0 /TIER=ConsEnd /STK=4 /UG=Hs.222728 /UG_TITLE=ESTs	-4.33	-729.37	0.030073
214657_s_at	Trophoblast-derived noncoding RNA	AU134977	283131	gb:AU134977 /DB_XREF=gi:10995516 /DB_XREF=AU134977 /CLONE=PLACE1000926 /FEA=mRNA /CNT=172 /TID=Hs.322149.0 /TIER=ConsEnd /STK=0 /UG=Hs.322149 /UG_TITLE=Human clone 137308 mRNA, partial cds	-4.31	-577.42	0.047579
201790_s_at	7-dehydrocholesterol reductase	AW150953	1717	gb:AW150953 /DB_XREF=gi:6198851 /DB_XREF=xg42f09.x1 /CLONE=IMAGE:2630249 /FEA=FLmRNA /CNT=239 /TID=Hs.11806.0 /TIER=Stack /STK=12 /UG=Hs.11806 /LL=1717 /UG_GENE=DHCR7 /UG_TITLE=7-dehydrocholesterol reductase /FL=gb:NM_001360.1 gb:AF034544.1 gb:BC000054.1 gb:AF096305.1 gb:AF067127.1	-4.29	-841.08	0.045457
224327_s_at	diacylglycerol O-acyltransferase homolog 2 (mouse) /// diacylglycerol O-acyltransferase homolog 2 (mouse)	AB048286	84649	gb:AB048286.1 /DB_XREF=gi:13537296 /GEN=GS1999full /FEA=FLmRNA /CNT=1 /TID=HsAffx.900276.811 /TIER=FL /STK=0 /DEF=Homo sapiens GS1999full mRNA, complete cds. /FL=gb:AB048286.1	-4.28	-3070.99	0.023151
224918_x_at	microsomal glutathione S-transferase 1	AI220117	4257	gb:AI220117 /DB_XREF=gi:3802320 /DB_XREF=qg89h11.x1 /CLONE=IMAGE:1842405 /FEA=EST /CNT=168 /TID=Hs.790.1 /TIER=Stack /STK=120 /UG=Hs.790 /LL=4257 /UG_GENE=MGST1 /UG_TITLE=microsomal glutathione S-transferase 1	-4.27	-3166.76	0.031558
235666_at	gb:AA903473 /DB_XREF=gi:3038596 /DB_XREF=ok58h08.s1 /CLONE=IMAGE:1518207 /FEA=EST /CNT=11 /TID=Hs.153717.0 /TIER=ConsEnd /STK=4 /UG=Hs.153717 /UG_TITLE=ESTs	AA903473		gb:AA903473 /DB_XREF=gi:3038596 /DB_XREF=ok58h08.s1 /CLONE=IMAGE:1518207 /FEA=EST /CNT=11 /TID=Hs.153717.0 /TIER=ConsEnd /STK=4 /UG=Hs.153717 /UG_TITLE=ESTs	-4.24	-181.85	0.049169
202437_s_at	cytochrome P450, family 1, subfamily B, polypeptide 1	NM_000104	1545	gb:NM_000104.2 /DB_XREF=gi:13325059 /GEN=CYP1B1 /FEA=FLmRNA /CNT=212 /TID=Hs.154654.0 /TIER=FL+Stack /STK=32 /UG=Hs.154654 /LL=1545 /DEF=Homo sapiens cytochrome P450, subfamily I (dioxin-inducible), polypeptide 1 (glaucoma 3, primary infantile) (CYP1B1), mRNA. /PROD=cytochrome P450, subfamily I (dioxin-inducible),polypeptide 1 /FL=gb:U03688.1 gb:NM_000104.2	-4.2	-780.76	0.00265
221295_at	cell death-inducing DFFA-like effector a	NM_001279	1149	gb:NM_001279.1 /DB_XREF=gi:4557464 /GEN=CIDEA /FEA=FLmRNA /CNT=6 /TID=Hs.249129.0 /TIER=FL /STK=0 /UG=Hs.249129 /LL=1149 /DEF=Homo sapiens cell death-inducing DFFA-like effector a (CIDEA), mRNA. /PROD=cell death-inducing DFFA-like effector a /FL=gb:AF041378.1 gb:NM_001279.1	-4.18	-316.09	0.029541
229147_at	gb:AW070877 /DB_XREF=gi:6025875 /DB_XREF=xa05d06.x1 /CLONE=IMAGE:2567435 /FEA=EST /CNT=19 /TID=Hs.105104.0 /TIER=Stack /STK=12 /UG=Hs.105104 /UG_TITLE=ESTs	AW070877		gb:AW070877 /DB_XREF=gi:6025875 /DB_XREF=xa05d06.x1 /CLONE=IMAGE:2567435 /FEA=EST /CNT=19 /TID=Hs.105104.0 /TIER=Stack /STK=12 /UG=Hs.105104 /UG_TITLE=ESTs	-4.17	-233.69	0.009159
218676_s_at	phosphatidylcholine transfer protein	NM_021213	58488	gb:NM_021213.1 /DB_XREF=gi:10864026 /GEN=PCTP /FEA=FLmRNA /CNT=101 /TID=Hs.285218.0 /TIER=FL+Stack /STK=56 /UG=Hs.285218 /LL=58488 /DEF=Homo sapiens phosphatidylcholine transfer protein (PCTP), mRNA. /PROD=phosphatidylcholine transfer protein /FL=gb:AF151638.1 gb:NM_021213.1	-4.13	-315.2	0.049928
204263_s_at	carnitine palmitoyltransferase II	M58581	1376	gb:M58581.1 /DB_XREF=gi:180988 /GEN=CPT1 /FEA=FLmRNA /CNT=74 /TID=Hs.274336.0 /TIER=FL /STK=0 /UG=Hs.274336 /LL=1376 /DEF=Human carnitine palmitoyltransferase (CPT1) mRNA, complete cds. /PROD=carnitine palmitoyltransferase /FL=gb:U09648.1 gb:BC005172.1 gb:BC002445.1 gb:NM_000098.1 gb:M58581.1	-4.06	-213.48	0.025769
227762_at	gb:AW244016 /DB_XREF=gi:6577856 /DB_XREF=xa48g09.x1 /CLONE=IMAGE:2570080 /FEA=EST /CNT=27 /TID=Hs.22971.0 /TIER=Stack /STK=26 /UG=Hs.22971 /UG_TITLE=ESTs	AW244016		gb:AW244016 /DB_XREF=gi:6577856 /DB_XREF=xa48g09.x1 /CLONE=IMAGE:2570080 /FEA=EST /CNT=27 /TID=Hs.22971.0 /TIER=Stack /STK=26 /UG=Hs.22971 /UG_TITLE=ESTs	-4.05	-282.94	0.045027
220675_s_at	adiponutrin	NM_025225	80339	gb:NM_025225.1 /DB_XREF=gi:13376829 /GEN=DJ796I17.1 /FEA=FLmRNA /CNT=4 /TID=Hs.266738.0 /TIER=FL /STK=0 /UG=Hs.266738 /LL=80339 /DEF=Homo sapiens hypothetical protein dJ796I17.1 (DJ796I17.1), mRNA. /PROD=hypothetical protein dJ796I17.1 /FL=gb:NM_025225.1	-4.02	-138.58	0.036672
203963_at	carbonic anhydrase XII	NM_001218	771	gb:NM_001218.2 /DB_XREF=gi:9951924 /GEN=CA12 /FEA=FLmRNA /CNT=100 /TID=Hs.5338.0 /TIER=FL+Stack /STK=21 /UG=Hs.5338 /LL=771 /DEF=Homo sapiens carbonic anhydrase XII (CA12), mRNA. /PROD=carbonic anhydrase XII precursor /FL=gb:NM_001218.2 gb:AF037335.1 gb:AF051882.1	-4.01	-919.28	0.004874
209279_s_at	NAD(P) dependent steroid dehydrogenase-like	BC000245	50814	gb:BC000245.1 /DB_XREF=gi:12652968 /FEA=FLmRNA /CNT=106 /TID=Hs.57698.0 /TIER=FL /STK=4 /UG=Hs.57698 /LL=50814 /UG_GENE=H105E3 /DEF=Homo sapiens, NAD(P) dependent steroid dehydrogenase-like; H105e3, clone MGC:848, mRNA, complete cds. /PROD=NAD(P) dependent steroid dehydrogenase-like;H105e3 /FL=gb:NM_015922.1 gb:U47105.2 gb:BC000245.1	-3.91	-373.16	0.021798
218174_s_at	chromosome 10 open reading frame 57	NM_025125	80195	gb:NM_025125.1 /DB_XREF=gi:13376702 /GEN=FLJ13263 /FEA=FLmRNA /CNT=142 /TID=Hs.288768.0 /TIER=FL+Stack /STK=66 /UG=Hs.288768 /LL=80195 /DEF=Homo sapiens hypothetical protein FLJ13263 (FLJ13263), mRNA. /PROD=hypothetical protein FLJ13263 /FL=gb:NM_025125.1	-3.87	-352.13	0.009507
215093_at	NAD(P) dependent steroid dehydrogenase-like	U82671	50814	gb:U82671 /DB_XREF=gi:7280331 /FEA=DNA_9 /CNT=6 /TID=Hs.57698.1 /TIER=ConsEnd /STK=0 /UG=Hs.57698 /LL=50814 /UG_GENE=H105E3 /UG_TITLE=NAD(P) dependent steroid dehydrogenase-like; H105e3 /DEF=Homo sapiens chromosome Xq28 melanoma antigen family A2a (MAGEA2A), melanoma antigen family A12 (MAGEA12), melanoma antigen family A2b (MAGEA2B), melanoma antigen family A3 (MAGEA3), caltractin (CALT), NAD(P)…	-3.86	-989.89	0.017878
212875_s_at	chromosome 21 open reading frame 25	AP001745	25966	gb:AP001745 /DB_XREF=gi:7768737 /FEA=DNA_3 /CNT=87 /TID=Hs.16007.0 /TIER=Stack /STK=44 /UG=Hs.16007 /LL=25966 /UG_GENE=C21ORF25 /UG_TITLE=chromosome 21 open reading frame 25 /DEF=Homo sapiens genomic DNA, chromosome 21q, section 89105	-3.85	-483.49	0.007607
1558315_s_at	Hook homolog 3 (Drosophila)	AV710762	84376	gb:AV710762 /DB_XREF=gi:10730068 /DB_XREF=AV710762 /CLONE=CuAAJH08 /TID=Hs2.374362.1 /CNT=12 /FEA=mRNA /TIER=ConsEnd /STK=0 /UG=Hs.374362 /UG_TITLE=Homo sapiens, clone IMAGE:3857956, mRNA	-3.83	-121.84	0.04836
201626_at	insulin induced gene 1	BG292233	3638	gb:BG292233 /DB_XREF=gi:13050848 /DB_XREF=602386668F1 /CLONE=IMAGE:4515521 /FEA=FLmRNA /CNT=289 /TID=Hs.56205.0 /TIER=Stack /STK=72 /UG=Hs.56205 /LL=3638 /UG_GENE=INSIG1 /UG_TITLE=insulin induced gene 1 /FL=gb:NM_005542.1	-3.82	-2575.45	0.045769
219131_at	transitional epithelia response protein	NM_013319	29914	gb:NM_013319.1 /DB_XREF=gi:7019550 /GEN=TERE1 /FEA=FLmRNA /CNT=51 /TID=Hs.40834.0 /TIER=FL+Stack /STK=13 /UG=Hs.40834 /LL=29914 /DEF=Homo sapiens transitional epithelia response protein (TERE1), mRNA. /PROD=transitional epithelia response protein /FL=gb:NM_013319.1 gb:AF117064.1 gb:BC004468.1	-3.82	-409.65	0.039153
213935_at	abhydrolase domain containing 5	AF007132	51099	gb:AF007132.1 /DB_XREF=gi:2852606 /FEA=mRNA /CNT=24 /TID=Hs.184019.0 /TIER=Stack /STK=14 /UG=Hs.184019 /UG_TITLE=Homo sapiens clone 23551 mRNA sequence /DEF=Homo sapiens clone 23551 mRNA sequence.	-3.81	-557.17	0.016913
209267_s_at	solute carrier family 39 (zinc transporter), member 8	AB040120	64116	gb:AB040120.1 /DB_XREF=gi:12657580 /GEN=BIGMo-103 /FEA=FLmRNA /CNT=155 /TID=Hs.284205.1 /TIER=FL+Stack /STK=49 /UG=Hs.284205 /LL=64116 /DEF=Homo sapiens mRNA for BCG induced integral membrane protein BIGMo-103, complete cds. /PROD=BCG induced integral membrane protein BIGMo-103 /FL=gb:AB040120.1	-3.8	-468.8	0.019568
200862_at	24-dehydrocholesterol reductase	NM_014762	1718	gb:NM_014762.1 /DB_XREF=gi:13375617 /GEN=KIAA0018 /FEA=FLmRNA /CNT=470 /TID=Hs.75616.0 /TIER=FL+Stack /STK=146 /UG=Hs.75616 /LL=9800 /DEF=Homo sapiens seladin-1 (KIAA0018), mRNA. /PROD=seladin-1 /FL=gb:AF261758.1 gb:BC004375.1 gb:NM_014762.1	-3.74	-1628.31	0.004495
238805_at	similar to RIKEN cDNA 2310030G06 gene	AA991551	91894	gb:AA991551 /DB_XREF=gi:3178040 /DB_XREF=os59g09.s1 /CLONE=IMAGE:1609696 /FEA=EST /CNT=7 /TID=Hs.97013.0 /TIER=ConsEnd /STK=0 /UG=Hs.97013 /UG_TITLE=ESTs	-3.73	-196.31	0.006676
238018_at	gb:BF449053 /DB_XREF=gi:11515222 /DB_XREF=7o64e09.x1 /CLONE=IMAGE:3578969 /FEA=EST /CNT=14 /TID=Hs.213923.0 /TIER=ConsEnd /STK=7 /UG=Hs.213923 /UG_TITLE=ESTs	BF449053		gb:BF449053 /DB_XREF=gi:11515222 /DB_XREF=7o64e09.x1 /CLONE=IMAGE:3578969 /FEA=EST /CNT=14 /TID=Hs.213923.0 /TIER=ConsEnd /STK=7 /UG=Hs.213923 /UG_TITLE=ESTs	-3.71	-350.21	0.042978
209122_at	adipose differentiation-related protein	BC005127	123	gb:BC005127.1 /DB_XREF=gi:13477306 /FEA=FLmRNA /CNT=184 /TID=Hs.3416.0 /TIER=FL /STK=0 /UG=Hs.3416 /LL=123 /UG_GENE=ADFP /DEF=Homo sapiens, adipose differentiation-related protein, clone MGC:10598, mRNA, complete cds. /PROD=adipose differentiation-related protein /FL=gb:BC005127.1 gb:NM_001122.1	-3.68	-2479.62	0.029094
228058_at	similar to common salivary protein 1	AI559190	124220	gb:AI559190 /DB_XREF=gi:4509395 /DB_XREF=tq42g08.x1 /CLONE=IMAGE:2211518 /FEA=EST /CNT=21 /TID=Hs.105887.0 /TIER=Stack /STK=14 /UG=Hs.105887 /UG_TITLE=ESTs, Weakly similar to Homolog of rat Zymogen granule membrane protein (H.sapiens)	-3.67	-518.88	0.002184
228409_at	KIAA1881	T62068	114782	gb:T62068 /DB_XREF=gi:665311 /DB_XREF=yc66e03.s1 /CLONE=IMAGE:85660 /FEA=EST /CNT=42 /TID=Hs.11006.0 /TIER=Stack /STK=10 /UG=Hs.11006 /UG_TITLE=ESTs	-3.62	-211.44	0.037234
238751_at	gb:AI343000 /DB_XREF=gi:4080206 /DB_XREF=qo27f03.x1 /CLONE=IMAGE:1909757 /FEA=EST /CNT=9 /TID=Hs.156880.0 /TIER=ConsEnd /STK=2 /UG=Hs.156880 /UG_TITLE=ESTs	AI343000		gb:AI343000 /DB_XREF=gi:4080206 /DB_XREF=qo27f03.x1 /CLONE=IMAGE:1909757 /FEA=EST /CNT=9 /TID=Hs.156880.0 /TIER=ConsEnd /STK=2 /UG=Hs.156880 /UG_TITLE=ESTs	-3.61	-146.11	0.049361
211653_x_at	aldo-keto reductase family 1, member C2 (dihydrodiol dehydrogenase 2; bile acid binding protein; 3-alpha hydroxysteroid dehydrogenase, type III) /// aldo-keto reductase family 1, member C2 (dihydrodiol dehydrogenase 2; bile acid binding protein; 3-alpha hydroxysteroid dehydrogenase, type III)	M33376	1646	gb:M33376.1 /DB_XREF=gi:187444 /FEA=FLmRNA /CNT=1 /TID=HsAffx.900417.774 /TIER=FL /STK=0 /DEF=Human pseudo-chlordecone reductase mRNA, complete cds. /FL=gb:M33376.1	-3.6	-735.75	0.005965
224856_at	FK506 binding protein 5	W86302	2289	gb:W86302 /DB_XREF=gi:1398761 /DB_XREF=zh54g08.s1 /CLONE=IMAGE:415934 /FEA=mRNA /CNT=133 /TID=Hs.7557.1 /TIER=Stack /STK=11 /UG=Hs.7557 /LL=2289 /UG_GENE=FKBP5 /UG_TITLE=FK506-binding protein 5	-3.6	-214.43	0.021098
1552532_a_at	ATPase, H+ transporting, lysosomal 42kDa, V1 subunit C isoform 2	NM_144583	245973	gb:NM_144583.1 /DB_XREF=gi:21389364 /GEN=ATP6V1C2 /TID=Hs2.372429.1 /CNT=7 /FEA=FLmRNA /TIER=FL /STK=3 /LL=245973 /UG=Hs.372429 /DEF=Homo sapiens ATPase, H+ transporting, lysosomal 42kDa, V1 subunit C isoform 2 (ATP6V1C2), mRNA. /PROD=ATPase, H+ transporting, lysosomal 42kDa, V1subunit C isoform 2 /FL=gb:NM_144583.1 gb:BC012142.1	-3.58	-351.68	0.033119
209160_at	aldo-keto reductase family 1, member C3 (3-alpha hydroxysteroid dehydrogenase, type II)	AB018580	8644	gb:AB018580.1 /DB_XREF=gi:6624210 /GEN=c-hluPGFS /FEA=FLmRNA /CNT=270 /TID=Hs.78183.0 /TIER=FL+Stack /STK=100 /UG=Hs.78183 /LL=8644 /DEF=Homo sapiens mRNA for hluPGFS, complete cds. /PROD=hluPGFS /FL=gb:NM_003739.2 gb:AF149416.2 gb:AB018580.1 gb:D17793.1	-3.53	-835.33	0.041233
1553602_at	gb:NM_058173.1 /DB_XREF=gi:17158004 /GEN=LOC118430 /TID=Hs2.348419.1 /CNT=27 /FEA=FLmRNA /TIER=FL+Stack /STK=8 /LL=118430 /UG=Hs.348419 /DEF=Homo sapiens small breast epithelial mucin (LOC118430), mRNA. /PROD=small breast epithelial mucin /FL=gb:AF414087.1 gb:NM_058173.1	NM_058173		gb:NM_058173.1 /DB_XREF=gi:17158004 /GEN=LOC118430 /TID=Hs2.348419.1 /CNT=27 /FEA=FLmRNA /TIER=FL+Stack /STK=8 /LL=118430 /UG=Hs.348419 /DEF=Homo sapiens small breast epithelial mucin (LOC118430), mRNA. /PROD=small breast epithelial mucin /FL=gb:AF414087.1 gb:NM_058173.1	-3.51	-3620.92	0.042356
201275_at	farnesyl diphosphate synthase (farnesyl pyrophosphate synthetase, dimethylallyltranstransferase, geranyltranstransferase)	NM_002004	2224	gb:NM_002004.1 /DB_XREF=gi:4503684 /GEN=FDPS /FEA=FLmRNA /CNT=295 /TID=Hs.77393.0 /TIER=FL+Stack /STK=106 /UG=Hs.77393 /LL=2224 /DEF=Homo sapiens farnesyl diphosphate synthase (farnesyl pyrophosphate synthetase, dimethylallyltranstransferase, geranyltranstransferase) (FDPS), mRNA. /PROD=farnesyl diphosphate synthase (farnesylpyrophosphate synthetase, dimethylallyltranstransferase,geranyltranstran…	-3.5	-3141.15	0.026428
227955_s_at	CDNA: FLJ22256 fis, clone HRC02860	BE670307		gb:BE670307 /DB_XREF=gi:10030848 /DB_XREF=7e33a07.x1 /CLONE=IMAGE:3284244 /FEA=EST /CNT=29 /TID=Hs.288741.0 /TIER=Stack /STK=8 /UG=Hs.288741 /UG_TITLE=Homo sapiens cDNA: FLJ22256 fis, clone HRC02860	-3.49	-667.93	0.003538
206482_at	PTK6 protein tyrosine kinase 6	NM_005975	5753	gb:NM_005975.1 /DB_XREF=gi:5174646 /GEN=PTK6 /FEA=FLmRNA /CNT=15 /TID=Hs.51133.0 /TIER=FL /STK=0 /UG=Hs.51133 /LL=5753 /DEF=Homo sapiens PTK6 protein tyrosine kinase 6 (PTK6), mRNA. /PROD=PTK6 protein tyrosine kinase 6 /FL=gb:NM_005975.1	-3.46	-398.95	9.3e-05
1555037_a_at	isocitrate dehydrogenase 1 (NADP+), soluble	BC012846	3417	gb:BC012846.1 /DB_XREF=gi:15277487 /TID=Hs2.11223.2 /CNT=2 /FEA=FLmRNA /TIER=FL /STK=1 /LL=3417 /UG_GENE=IDH1 /UG=Hs.11223 /DEF=Homo sapiens, clone MGC:21176 IMAGE:3880331, mRNA, complete cds. /PROD=Unknown (protein for MGC:21176) /FL=gb:BC012846.1	-3.43	-1039.89	0.02826
223645_s_at	chromosome Y open reading frame 15B	BF062193	84663	gb:BF062193 /DB_XREF=gi:10821103 /DB_XREF=7k73g07.x1 /CLONE=IMAGE:3481164 /FEA=FLmRNA /CNT=66 /TID=Hs.145010.0 /TIER=Stack /STK=10 /UG=Hs.145010 /UG_TITLE=Homo sapiens lipopolysaccaride-specific response 5-like protein mRNA, complete cds /FL=gb:AF332225.1	-3.41	-163.21	0.011826
1555929_s_at	gb:BM873997 /DB_XREF=gi:19241663 /DB_XREF=laa10f11.x1 /TID=Hs2.145725.1 /CNT=18 /FEA=mRNA /TIER=ConsEnd /STK=0 /UG=Hs.145725 /UG_TITLE=Homo sapiens cDNA FLJ30680 fis, clone FCBBF2000123.	BM873997		gb:BM873997 /DB_XREF=gi:19241663 /DB_XREF=laa10f11.x1 /TID=Hs2.145725.1 /CNT=18 /FEA=mRNA /TIER=ConsEnd /STK=0 /UG=Hs.145725 /UG_TITLE=Homo sapiens cDNA FLJ30680 fis, clone FCBBF2000123.	-3.41	-124.9	0.040672
219115_s_at	interleukin 20 receptor, alpha	NM_014432	53832	gb:NM_014432.1 /DB_XREF=gi:7657690 /GEN=IL20RA /FEA=FLmRNA /CNT=51 /TID=Hs.21814.0 /TIER=FL /STK=7 /UG=Hs.21814 /LL=53832 /DEF=Homo sapiens interleukin 20 receptor, alpha (IL20RA), mRNA. /PROD=interleukin 20 receptor, alpha /FL=gb:NM_014432.1 gb:AF184971.1	-3.4	-210.24	0.030824
236449_at	gb:AI885390 /DB_XREF=gi:5590554 /DB_XREF=wl93c03.x1 /CLONE=IMAGE:2432452 /FEA=EST /CNT=6 /TID=Hs.49031.0 /TIER=ConsEnd /STK=5 /UG=Hs.49031 /UG_TITLE=ESTs	AI885390		gb:AI885390 /DB_XREF=gi:5590554 /DB_XREF=wl93c03.x1 /CLONE=IMAGE:2432452 /FEA=EST /CNT=6 /TID=Hs.49031.0 /TIER=ConsEnd /STK=5 /UG=Hs.49031 /UG_TITLE=ESTs	-3.4	-281.97	0.004369
204508_s_at	carbonic anhydrase XII	BC001012	771	gb:BC001012.1 /DB_XREF=gi:12654376 /FEA=FLmRNA /CNT=63 /TID=Hs.279916.0 /TIER=FL /STK=4 /UG=Hs.279916 /LL=54837 /UG_GENE=FLJ20151 /DEF=Homo sapiens, hypothetical protein FLJ20151, clone MGC:1073, mRNA, complete cds. /PROD=hypothetical protein FLJ20151 /FL=gb:BC001012.1 gb:NM_017689.1	-3.38	-272.17	0.016097
203786_s_at	tumor protein D52-like 1	NM_003287	7164	gb:NM_003287.1 /DB_XREF=gi:4507640 /GEN=TPD52L1 /FEA=FLmRNA /CNT=95 /TID=Hs.16611.0 /TIER=FL+Stack /STK=58 /UG=Hs.16611 /LL=7164 /DEF=Homo sapiens tumor protein D52-like 1 (TPD52L1), mRNA. /PROD=tumor protein D52-like 1 /FL=gb:NM_003287.1 gb:U44427.1	-3.37	-1384.15	0.008435
1562529_s_at	RAR-related orphan receptor A	BC040965	6095	gb:BC040965.1 /DB_XREF=gi:26454743 /TID=Hs2.434354.1 /CNT=2 /FEA=mRNA /TIER=ConsEnd /STK=0 /UG=Hs.434354 /UG_TITLE=Homo sapiens, clone IMAGE:5747561, mRNA /DEF=Homo sapiens, clone IMAGE:5747561, mRNA.	-3.35	-653.9	0.010346
210950_s_at	farnesyl-diphosphate farnesyltransferase 1	BC003573	2222	gb:BC003573.1 /DB_XREF=gi:13097746 /FEA=FLmRNA /CNT=2 /TID=Hs.48876.0 /TIER=FL /STK=0 /UG=Hs.48876 /LL=2222 /UG_GENE=FDFT1 /DEF=Homo sapiens, farnesyl-diphosphate farnesyltransferase 1, clone MGC:2200, mRNA, complete cds. /PROD=farnesyl-diphosphate farnesyltransferase 1 /FL=gb:BC003573.1	-3.34	-1228.59	0.006513
1553613_s_at	forkhead box C1	NM_001453	2296	gb:NM_001453.1 /DB_XREF=gi:4503734 /GEN=FOXC1 /TID=Hs2.348883.1 /CNT=16 /FEA=FLmRNA /TIER=FL /STK=2 /LL=2296 /UG=Hs.348883 /DEF=Homo sapiens forkhead box C1 (FOXC1), mRNA. /PROD=forkhead box C1 /FL=gb:NM_001453.1	-3.34	-785.08	0.029508
205594_at	KIAA0924 protein	NM_014897	22834	gb:NM_014897.1 /DB_XREF=gi:7662383 /GEN=KIAA0924 /FEA=FLmRNA /CNT=28 /TID=Hs.190386.0 /TIER=FL /STK=0 /UG=Hs.190386 /LL=22834 /DEF=Homo sapiens KIAA0924 protein (KIAA0924), mRNA. /PROD=KIAA0924 protein /FL=gb:AB023141.1 gb:NM_014897.1	-3.32	-277.02	0.00436
219263_at	ring finger protein 128	NM_024539	79589	gb:NM_024539.1 /DB_XREF=gi:13375696 /GEN=FLJ23516 /FEA=FLmRNA /CNT=88 /TID=Hs.9238.0 /TIER=FL /STK=0 /UG=Hs.9238 /LL=79589 /DEF=Homo sapiens hypothetical protein FLJ23516 (FLJ23516), mRNA. /PROD=hypothetical protein FLJ23516 /FL=gb:NM_024539.1	-3.31	-581.28	0.028571
213805_at	abhydrolase domain containing 5	AI692428	51099	gb:AI692428 /DB_XREF=gi:4969768 /DB_XREF=wd69c12.x1 /CLONE=IMAGE:2336854 /FEA=EST /CNT=26 /TID=Hs.184019.1 /TIER=Stack /STK=8 /UG=Hs.184019 /UG_TITLE=Homo sapiens clone 23551 mRNA sequence	-3.3	-345.42	0.018686
221796_at	neurotrophic tyrosine kinase, receptor, type 2	AA707199	4915	gb:AA707199 /DB_XREF=gi:2717117 /DB_XREF=zj32g01.s1 /CLONE=IMAGE:452016 /FEA=EST /CNT=121 /TID=Hs.298998.1 /TIER=Stack /STK=33 /UG=Hs.298998 /UG_TITLE=Homo sapiens, Similar to hypothetical protein FLJ20093, clone MGC:1076, mRNA, complete cds	-3.3	-167.45	0.035513
227188_at	chromosome 21 open reading frame 63	AI744591	59271	gb:AI744591 /DB_XREF=gi:5112968 /DB_XREF=wg04c08.x1 /CLONE=IMAGE:2364110 /FEA=EST /CNT=28 /TID=Hs.30156.0 /TIER=Stack /STK=17 /UG=Hs.30156 /UG_TITLE=ESTs, Weakly similar to unnamed protein product (H.sapiens)	-3.29	-370.18	0.00515
203972_s_at	peroxisomal biogenesis factor 3	AB035307	8504	gb:AB035307.1 /DB_XREF=gi:8926848 /GEN=PEX3 /FEA=FLmRNA /CNT=82 /TID=Hs.7277.0 /TIER=FL+Stack /STK=14 /UG=Hs.7277 /LL=8504 /DEF=Homo sapiens mRNA for Pex3p, complete cds. /PROD=Pex3p /FL=gb:AB035307.1 gb:NM_003630.1	-3.27	-452.16	0.031934
211423_s_at	sterol-C5-desaturase (ERG3 delta-5-desaturase homolog, fungal)-like	D85181	6309	gb:D85181.1 /DB_XREF=gi:1906795 /FEA=FLmRNA /CNT=1 /TID=Hs.288031.1 /TIER=FL /STK=0 /UG=Hs.288031 /LL=6309 /UG_GENE=SC5DL /DEF=Homo sapiens mRNA for fungal sterol-C5-desaturase homolog, complete cds. /PROD=fungal sterol-C5-desaturase homolog /FL=gb:D85181.1	-3.27	-1314.85	0.034948
213050_at	cordon-bleu homolog (mouse)	AA594937	23242	gb:AA594937 /DB_XREF=gi:2410287 /DB_XREF=no40b03.s1 /CLONE=IMAGE:1103117 /FEA=mRNA /CNT=70 /TID=Hs.33010.0 /TIER=Stack /STK=24 /UG=Hs.33010 /LL=23242 /UG_GENE=KIAA0633 /UG_TITLE=KIAA0633 protein	-3.26	-349.84	0.006136
214681_at	glycerol kinase	AI830490	2710	gb:AI830490 /DB_XREF=gi:5451161 /DB_XREF=wh51g07.x1 /CLONE=IMAGE:2384316 /FEA=DNA_3 /CNT=43 /TID=Hs.1466.2 /TIER=ConsEnd /STK=2 /UG=Hs.1466 /LL=2710 /UG_GENE=GK /UG_TITLE=glycerol kinase	-3.26	-134.23	0.029706
233814_at	gb:AK025909.1 /DB_XREF=gi:10438569 /FEA=mRNA /CNT=2 /TID=Hs.288741.1 /TIER=ConsEnd /STK=0 /UG=Hs.288741 /UG_TITLE=Homo sapiens cDNA: FLJ22256 fis, clone HRC02860 /DEF=Homo sapiens cDNA: FLJ22256 fis, clone HRC02860.	AK025909		gb:AK025909.1 /DB_XREF=gi:10438569 /FEA=mRNA /CNT=2 /TID=Hs.288741.1 /TIER=ConsEnd /STK=0 /UG=Hs.288741 /UG_TITLE=Homo sapiens cDNA: FLJ22256 fis, clone HRC02860 /DEF=Homo sapiens cDNA: FLJ22256 fis, clone HRC02860.	-3.25	-183.34	0.00125
205412_at	acetyl-Coenzyme A acetyltransferase 1 (acetoacetyl Coenzyme A thiolase)	NM_000019	38	gb:NM_000019.1 /DB_XREF=gi:4557236 /GEN=ACAT1 /FEA=FLmRNA /CNT=35 /TID=Hs.37.0 /TIER=FL /STK=0 /UG=Hs.37 /LL=38 /DEF=Homo sapiens acetyl-Coenzyme A acetyltransferase 1 (acetoacetyl Coenzyme A thiolase) (ACAT1), nuclear gene encoding mitochondrial protein, mRNA. /PROD=acetyl-Coenzyme A acetyltransferase 1 precursor /FL=gb:NM_000019.1	-3.24	-849.22	0.021548
203757_s_at	carcinoembryonic antigen-related cell adhesion molecule 6 (non-specific cross reacting antigen)	BC005008	4680	gb:BC005008.1 /DB_XREF=gi:13477106 /FEA=FLmRNA /CNT=126 /TID=Hs.73848.0 /TIER=FL /STK=1 /UG=Hs.73848 /LL=4680 /UG_GENE=CEACAM6 /DEF=Homo sapiens, carcinoembryonic antigen-related cell adhesion molecule 6 (non-specific cross reacting antigen), clone MGC:10467, mRNA, complete cds. /PROD=carcinoembryonic antigen-related cell adhesionmolecule 6 (non-specific cross reacting antigen) /FL=gb:BC005008.1 …	-3.22	-209.07	0.01812
220724_at	hypothetical protein FLJ21511	NM_025087	80157	gb:NM_025087.1 /DB_XREF=gi:13376643 /GEN=FLJ21511 /FEA=FLmRNA /CNT=6 /TID=Hs.288462.0 /TIER=FL /STK=3 /UG=Hs.288462 /LL=80157 /DEF=Homo sapiens hypothetical protein FLJ21511 (FLJ21511), mRNA. /PROD=hypothetical protein FLJ21511 /FL=gb:NM_025087.1	-3.22	-242.23	0.006205
236225_at	hypothetical protein FLJ90165	AI697028	124975	gb:AI697028 /DB_XREF=gi:4984928 /DB_XREF=wc85a12.x1 /CLONE=IMAGE:2325406 /FEA=EST /CNT=7 /TID=Hs.130749.0 /TIER=ConsEnd /STK=6 /UG=Hs.130749 /UG_TITLE=ESTs	-3.22	-466.82	0.002754
204731_at	transforming growth factor, beta receptor III (betaglycan, 300kDa)	NM_003243	7049	gb:NM_003243.1 /DB_XREF=gi:4507470 /GEN=TGFBR3 /FEA=FLmRNA /CNT=69 /TID=Hs.79059.0 /TIER=FL+Stack /STK=31 /UG=Hs.79059 /LL=7049 /DEF=Homo sapiens transforming growth factor, beta receptor III (betaglycan, 300kD) (TGFBR3), mRNA. /PROD=transforming growth factor, beta receptor III(betaglycan, 300kD) /FL=gb:L07594.1 gb:NM_003243.1	-3.2	-487.41	0.037109
202195_s_at	CGI-100 protein	NM_016040	50999	gb:NM_016040.1 /DB_XREF=gi:7705583 /GEN=LOC50999 /FEA=FLmRNA /CNT=173 /TID=Hs.296155.0 /TIER=FL /STK=7 /UG=Hs.296155 /LL=50999 /DEF=Homo sapiens CGI-100 protein (LOC50999), mRNA. /PROD=CGI-100 protein /FL=gb:AF151858.1 gb:NM_016040.1	-3.19	-212.38	0.020491
213060_s_at	chitinase 3-like 2 /// chitinase 3-like 2	U58515	1117	gb:U58515.1 /DB_XREF=gi:1439567 /GEN=HUMTCHIT /FEA=mRNA /CNT=86 /TID=Hs.154138.1 /TIER=Stack /STK=36 /UG=Hs.154138 /LL=1117 /DEF=Human chitinase (HUMTCHIT) mRNA, exon 1b form, partial cds. /PROD=chitinase	-3.18	-756.36	0.032432
227702_at	cytochrome P450, family 4, subfamily X, polypeptide 1	AA557324	260293	gb:AA557324 /DB_XREF=gi:2327801 /DB_XREF=nl81a02.s1 /CLONE=IMAGE:1057034 /FEA=EST /CNT=26 /TID=Hs.26040.0 /TIER=Stack /STK=14 /UG=Hs.26040 /UG_TITLE=ESTs, Weakly similar to fatty acid omega-hydroxylase (H.sapiens)	-3.17	-100.27	0.025984
218739_at	abhydrolase domain containing 5	NM_016006	51099	gb:NM_016006.1 /DB_XREF=gi:7705770 /GEN=LOC51099 /FEA=FLmRNA /CNT=77 /TID=Hs.19385.0 /TIER=FL+Stack /STK=14 /UG=Hs.19385 /LL=51099 /DEF=Homo sapiens CGI-58 protein (LOC51099), mRNA. /PROD=CGI-58 protein /FL=gb:NM_016006.1 gb:AF151816.1	-3.16	-341.16	0.009524
202668_at	ephrin-B2	BF001670	1948	gb:BF001670 /DB_XREF=gi:10701945 /DB_XREF=7g91e06.x1 /CLONE=IMAGE:3313858 /FEA=FLmRNA /CNT=160 /TID=Hs.30942.0 /TIER=Stack /STK=36 /UG=Hs.30942 /LL=1948 /UG_GENE=EFNB2 /UG_TITLE=ephrin-B2 /FL=gb:U16797.1 gb:NM_004093.1 gb:L38734.1 gb:U81262.1	-3.15	-1219.67	0.028407
228469_at	gb:BF431902 /DB_XREF=gi:11444016 /DB_XREF=nab76f08.x1 /CLONE=IMAGE:3273758 /FEA=EST /CNT=28 /TID=Hs.143482.1 /TIER=Stack /STK=18 /UG=Hs.143482 /LL=5481 /UG_GENE=PPID /UG_TITLE=peptidylprolyl isomerase D (cyclophilin D)	BF431902		gb:BF431902 /DB_XREF=gi:11444016 /DB_XREF=nab76f08.x1 /CLONE=IMAGE:3273758 /FEA=EST /CNT=28 /TID=Hs.143482.1 /TIER=Stack /STK=18 /UG=Hs.143482 /LL=5481 /UG_GENE=PPID /UG_TITLE=peptidylprolyl isomerase D (cyclophilin D)	-3.14	-191.75	0.023896
203961_at	nebulette	AL157398	10529	gb:AL157398 /DB_XREF=gi:10045326 /FEA=FLmRNA /CNT=132 /TID=Hs.5025.0 /TIER=Stack /STK=35 /UG=Hs.5025 /LL=10529 /UG_GENE=NEBL /UG_TITLE=nebulette /DEF=Human DNA sequence from clone RP11-56H7 on chromosome 10. Contains ESTs, STSs and GSSs. Contains the gene for the nebulette protein (NEBL, actin-binding Z-disc protein) /FL=gb:NM_006393.1	-3.11	-831.18	0.00336
222750_s_at	hypothetical protein FLJ13352	BC002480	79644	gb:BC002480.1 /DB_XREF=gi:12803324 /FEA=FLmRNA /CNT=66 /TID=Hs.22972.0 /TIER=FL+Stack /STK=34 /UG=Hs.22972 /LL=79644 /UG_GENE=FLJ13352 /DEF=Homo sapiens, Similar to H5AR gene, clone MGC:3099, mRNA, complete cds. /PROD=Similar to H5AR gene /FL=gb:NM_024592.1 gb:BC002480.1	-3.09	-544.18	0.002056
203980_at	fatty acid binding protein 4, adipocyte	NM_001442	2167	gb:NM_001442.1 /DB_XREF=gi:4557578 /GEN=FABP4 /FEA=FLmRNA /CNT=146 /TID=Hs.83213.0 /TIER=FL+Stack /STK=74 /UG=Hs.83213 /LL=2167 /DEF=Homo sapiens fatty acid binding protein 4, adipocyte (FABP4), mRNA. /PROD=fatty acid binding protein 4, adipocyte /FL=gb:J02874.1 gb:BC003672.1 gb:NM_001442.1	-3.08	-356.94	0.040887
207254_at	solute carrier family 15 (oligopeptide transporter), member 1	NM_005073	6564	gb:NM_005073.1 /DB_XREF=gi:4827007 /GEN=SLC15A1 /FEA=FLmRNA /CNT=7 /TID=Hs.2217.0 /TIER=FL /STK=1 /UG=Hs.2217 /LL=6564 /DEF=Homo sapiens solute carrier family 15 (oligopeptide transporter), member 1 (SLC15A1), mRNA. /PROD=solute carrier family 15 (oligopeptidetransporter), member 1 /FL=gb:NM_005073.1 gb:U21936.1 gb:AF043233.1 gb:U13173.1	-3.08	-268.53	0.007256
208788_at	ELOVL family member 5, elongation of long chain fatty acids (FEN1/Elo2, SUR4/Elo3-like, yeast)	AL136939	60481	gb:AL136939.1 /DB_XREF=gi:12053372 /GEN=DKFZp586B1824 /FEA=FLmRNA /CNT=309 /TID=Hs.250175.0 /TIER=FL+Stack /STK=94 /UG=Hs.250175 /LL=60481 /DEF=Homo sapiens mRNA; cDNA DKFZp586B1824 (from clone DKFZp586B1824); complete cds. /PROD=hypothetical protein /FL=gb:AF111849.1 gb:AF231981.1 gb:NM_021814.1 gb:AL136939.1	-3.08	-3617.11	0.034639
205355_at	acyl-Coenzyme A dehydrogenase, short/branched chain	NM_001609	36	gb:NM_001609.1 /DB_XREF=gi:4501858 /GEN=ACADSB /FEA=FLmRNA /CNT=46 /TID=Hs.81934.0 /TIER=FL+Stack /STK=8 /UG=Hs.81934 /LL=36 /DEF=Homo sapiens acyl-Coenzyme A dehydrogenase, shortbranched chain (ACADSB), nuclear gene encoding mitochondrial protein, mRNA. /PROD=acyl-Coenzyme A dehydrogenase, shortbranchedchain precursor /FL=gb:U12778.1 gb:NM_001609.1	-3.07	-115.45	0.00062
208699_x_at	transketolase (Wernicke-Korsakoff syndrome)	BF696840	7086	gb:BF696840 /DB_XREF=gi:11982248 /DB_XREF=602125377F1 /CLONE=IMAGE:4282458 /FEA=FLmRNA /CNT=462 /TID=Hs.89643.0 /TIER=Stack /STK=13 /UG=Hs.89643 /LL=7086 /UG_GENE=TKT /UG_TITLE=transketolase (Wernicke-Korsakoff syndrome) /FL=gb:NM_001064.1 gb:L12711.1 gb:U55017.1	-3.07	-361.11	0.031688
227062_at	trophoblast-derived noncoding RNA	AU155361	283131	gb:AU155361 /DB_XREF=gi:11016882 /DB_XREF=AU155361 /CLONE=OVARC1001752 /FEA=EST /CNT=32 /TID=Hs.79706.1 /TIER=Stack /STK=22 /UG=Hs.79706 /LL=5339 /UG_GENE=PLEC1 /UG_TITLE=plectin 1, intermediate filament binding protein, 500kD	-3.06	-936.37	0.012862
212694_s_at	propionyl Coenzyme A carboxylase, beta polypeptide	NM_000532	5096	gb:NM_000532.1 /DB_XREF=gi:4557043 /GEN=PCCB /FEA=FLmRNA /CNT=109 /TID=Hs.63788.0 /TIER=FL+Stack /STK=33 /UG=Hs.63788 /LL=5096 /DEF=Homo sapiens propionyl Coenzyme A carboxylase, beta polypeptide (PCCB), nuclear gene encoding mitochondrial protein, mRNA. /PROD=propionyl Coenzyme A carboxylase, betapolypeptide /FL=gb:NM_000532.1	-3.05	-605.63	0.048484
218124_at	all-trans-13,14-dihydroretinol saturase	NM_017750	54884	gb:NM_017750.1 /DB_XREF=gi:8923274 /GEN=FLJ20296 /FEA=FLmRNA /CNT=127 /TID=Hs.6603.0 /TIER=FL+Stack /STK=55 /UG=Hs.6603 /LL=54884 /DEF=Homo sapiens hypothetical protein FLJ20296 (FLJ20296), mRNA. /PROD=hypothetical protein FLJ20296 /FL=gb:NM_017750.1	-3.04	-393.36	0.006961
215867_x_at	carbonic anhydrase XII	AL050025	771	gb:AL050025.1 /DB_XREF=gi:4884095 /GEN=DKFZp564D066 /FEA=mRNA /CNT=2 /TID=Hs.5344.2 /TIER=ConsEnd /STK=0 /UG=Hs.5344 /LL=164 /DEF=Homo sapiens mRNA; cDNA DKFZp564D066 (from clone DKFZp564D066); partial cds. /PROD=hypothetical protein	-3.02	-1363.51	7.1e-05
224869_s_at	mitochondrial ribosomal protein S25	AW341440	64432	gb:AW341440 /DB_XREF=gi:6838066 /DB_XREF=hd09c01.x1 /CLONE=IMAGE:2908992 /FEA=mRNA /CNT=145 /TID=Hs.23450.1 /TIER=Stack /STK=32 /UG=Hs.23450 /LL=64432 /UG_GENE=FLJ00023 /UG_TITLE=mRNA for FLJ00023 protein	-3.01	-891.64	0.016609
203711_s_at	3-hydroxyisobutyryl-Coenzyme A hydrolase	NM_014362	26275	gb:NM_014362.1 /DB_XREF=gi:7657159 /GEN=HIBCH /FEA=FLmRNA /CNT=94 /TID=Hs.236642.0 /TIER=FL /STK=0 /UG=Hs.236642 /LL=26275 /DEF=Homo sapiens 3-hydroxyisobutyryl-Coenzyme A hydrolase (HIBCH), mRNA. /PROD=3-hydroxyisobutyryl-Coenzyme A hydrolase /FL=gb:NM_014362.1 gb:BC005190.1 gb:U66669.1	-3	-460.48	0.005235
202847_at	phosphoenolpyruvate carboxykinase 2 (mitochondrial)	NM_004563	5106	gb:NM_004563.1 /DB_XREF=gi:4758885 /GEN=PCK2 /FEA=FLmRNA /CNT=146 /TID=Hs.75812.0 /TIER=FL+Stack /STK=41 /UG=Hs.75812 /LL=5106 /DEF=Homo sapiens phosphoenolpyruvate carboxykinase 2 (mitochondrial) (PCK2), mRNA. /PROD=phosphoenolpyruvate carboxykinase 2(mitochondrial) /FL=gb:BC001454.1 gb:NM_004563.1	-2.98	-689.63	0.048521
224565_at	trophoblast-derived noncoding RNA	BE675516	283131	gb:BE675516 /DB_XREF=gi:10036057 /DB_XREF=7f10f01.x1 /CLONE=IMAGE:3294265 /FEA=mRNA /CNT=440 /TID=Hs.240443.0 /TIER=Stack /STK=15 /UG=Hs.240443 /UG_TITLE=Homo sapiens cDNA: FLJ23538 fis, clone LNG08010, highly similar to BETA2 Human MEN1 region clone epsilonbeta mRNA	-2.97	-3020.83	0.002818
227474_at	Transcribed locus, moderately similar to XP_375099.1 hypothetical protein LOC283585 [Homo sapiens]	AY007128		gb:AY007128.1 /DB_XREF=gi:9956027 /FEA=mRNA /CNT=29 /TID=Hs.22579.0 /TIER=Stack /STK=18 /UG=Hs.22579 /UG_TITLE=Homo sapiens clone CDABP0036 mRNA sequence /DEF=Homo sapiens clone CDABP0036 mRNA sequence.	-2.94	-191.53	0.002291
229223_at	gb:AI038402 /DB_XREF=gi:3277596 /DB_XREF=ox21h05.x1 /CLONE=IMAGE:1657017 /FEA=EST /CNT=18 /TID=Hs.172674.4 /TIER=Stack /STK=13 /UG=Hs.172674 /LL=4775 /UG_GENE=NFATC3 /UG_TITLE=nuclear factor of activated T-cells, cytoplasmic, calcineurin-dependent 3	AI038402		gb:AI038402 /DB_XREF=gi:3277596 /DB_XREF=ox21h05.x1 /CLONE=IMAGE:1657017 /FEA=EST /CNT=18 /TID=Hs.172674.4 /TIER=Stack /STK=13 /UG=Hs.172674 /LL=4775 /UG_GENE=NFATC3 /UG_TITLE=nuclear factor of activated T-cells, cytoplasmic, calcineurin-dependent 3	-2.94	-304.45	0.000488
214164_x_at	carbonic anhydrase XII	BF752277	771	gb:BF752277 /DB_XREF=gi:12078953 /DB_XREF=RC3-BN0428-201100-011-c11 /FEA=EST /CNT=13 /TID=Hs.5344.1 /TIER=Stack /STK=9 /UG=Hs.5344 /LL=164 /UG_GENE=AP1G1 /UG_TITLE=adaptor-related protein complex 1, gamma 1 subunit	-2.92	-1363.95	6.2e-05
238755_at	gb:AA876179 /DB_XREF=gi:2984980 /DB_XREF=nx25c02.s1 /CLONE=IMAGE:1257122 /FEA=EST /CNT=8 /TID=Hs.134650.0 /TIER=ConsEnd /STK=1 /UG=Hs.134650 /UG_TITLE=ESTs	AA876179		gb:AA876179 /DB_XREF=gi:2984980 /DB_XREF=nx25c02.s1 /CLONE=IMAGE:1257122 /FEA=EST /CNT=8 /TID=Hs.134650.0 /TIER=ConsEnd /STK=1 /UG=Hs.134650 /UG_TITLE=ESTs	-2.92	-145.97	0.001318
213787_s_at	emopamil binding protein (sterol isomerase)	AV702405	10682	gb:AV702405 /DB_XREF=gi:10718735 /DB_XREF=AV702405 /CLONE=ADBBFA03 /FEA=EST /CNT=22 /TID=Hs.75105.1 /TIER=ConsEnd /STK=0 /UG=Hs.75105 /LL=10682 /UG_GENE=EBP /UG_TITLE=emopamil-binding protein (sterol isomerase)	-2.91	-639.64	0.024993
216594_x_at	aldo-keto reductase family 1, member C2 (dihydrodiol dehydrogenase 2; bile acid binding protein; 3-alpha hydroxysteroid dehydrogenase, type III) /// aldo-keto reductase family 1, member C1 (dihydrodiol dehydrogenase 1; 20-alpha (3-alpha)-hydroxysteroid dehydrogenase)	S68290	1645 /// 1646	gb:S68290.1 /DB_XREF=gi:544763 /GEN=chlordecone reductase homolog /FEA=mRNA /CNT=1 /TID=Hs.306098.1 /TIER=ConsEnd /STK=0 /UG=Hs.306098 /LL=1645 /UG_TITLE=aldo-keto reductase family 1, member C1 (dihydrodiol dehydrogenase 1; 20-alpha (3-alpha)-hydroxysteroid dehydrogenase) /DEF=chlordecone reductase homolog {clone HAKRc} (human, liver, mRNA, 1158 nt).	-2.91	-1038.82	0.007292
225061_at	DnaJ (Hsp40) homolog, subfamily A, member 4	N45231	55466	gb:N45231 /DB_XREF=gi:1186397 /DB_XREF=yz15g09.s1 /CLONE=IMAGE:283168 /FEA=mRNA /CNT=137 /TID=Hs.76853.0 /TIER=Stack /STK=63 /UG=Hs.76853 /UG_TITLE=Homo sapiens mRNA; cDNA DKFZp434N1728 (from clone DKFZp434N1728)	-2.91	-402.98	0.016964
201791_s_at	7-dehydrocholesterol reductase	NM_001360	1717	gb:NM_001360.1 /DB_XREF=gi:4503320 /GEN=DHCR7 /FEA=FLmRNA /CNT=239 /TID=Hs.11806.0 /TIER=FL+Stack /STK=83 /UG=Hs.11806 /LL=1717 /DEF=Homo sapiens 7-dehydrocholesterol reductase (DHCR7), mRNA. /PROD=7-dehydrocholesterol reductase /FL=gb:NM_001360.1 gb:AF034544.1 gb:BC000054.1 gb:AF096305.1 gb:AF067127.1	-2.89	-1055.39	0.03596
207761_s_at	DKFZP586A0522 protein	NM_014033	25840	gb:NM_014033.1 /DB_XREF=gi:13378140 /GEN=DKFZP586A0522 /FEA=FLmRNA /CNT=3 /TID=Hs.288771.0 /TIER=FL /STK=0 /UG=Hs.288771 /LL=25840 /DEF=Homo sapiens DKFZP586A0522 protein (DKFZP586A0522), mRNA. /PROD=DKFZP586A0522 protein /FL=gb:NM_014033.1	-2.89	-1470.44	0.036535
208700_s_at	transketolase (Wernicke-Korsakoff syndrome)	L12711	7086	gb:L12711.1 /DB_XREF=gi:388890 /GEN=tk /FEA=FLmRNA /CNT=462 /TID=Hs.89643.0 /TIER=FL+Stack /STK=126 /UG=Hs.89643 /LL=7086 /DEF=Homo sapiens transketolase (tk) mRNA, complete cds. /PROD=transketolase /FL=gb:NM_001064.1 gb:L12711.1 gb:U55017.1	-2.89	-810.7	0.027223
234989_at	trophoblast-derived noncoding RNA	AV699657	283131	gb:AV699657 /DB_XREF=gi:10301628 /DB_XREF=AV699657 /CLONE=GKCEOD05 /FEA=EST /CNT=34 /TID=Hs.250594.0 /TIER=ConsEnd /STK=5 /UG=Hs.250594 /UG_TITLE=ESTs, Weakly similar to 1207289A reverse transcriptase related protein (H.sapiens)	-2.89	-2048.91	0.005609
204264_at	carnitine palmitoyltransferase II	NM_000098	1376	gb:NM_000098.1 /DB_XREF=gi:4503022 /GEN=CPT2 /FEA=FLmRNA /CNT=74 /TID=Hs.274336.0 /TIER=FL+Stack /STK=8 /UG=Hs.274336 /LL=1376 /DEF=Homo sapiens carnitine palmitoyltransferase II (CPT2), nuclear gene encoding mitochondrial protein, mRNA. /PROD=carnitine palmitoyltransferase II /FL=gb:U09648.1 gb:BC005172.1 gb:BC002445.1 gb:NM_000098.1 gb:M58581.1	-2.88	-557.04	0.048682
219428_s_at	peroxisomal membrane protein 4, 24kDa	BF057649	11264	gb:BF057649 /DB_XREF=gi:10811545 /DB_XREF=7k51d07.x1 /CLONE=IMAGE:3479076 /FEA=FLmRNA /CNT=37 /TID=Hs.241205.0 /TIER=Stack /STK=11 /UG=Hs.241205 /LL=11264 /UG_GENE=PMP24 /UG_TITLE=24 kDa intrinsic membrane protein /FL=gb:AF072864.1 gb:AL136648.1 gb:NM_007238.1	-2.88	-495.9	0.022664
238440_at	citrate lyase beta like	BG398847	171425	gb:BG398847 /DB_XREF=gi:13292295 /DB_XREF=602440487F1 /CLONE=IMAGE:4551765 /FEA=EST /CNT=12 /TID=Hs.292725.0 /TIER=ConsEnd /STK=0 /UG=Hs.292725 /UG_TITLE=ESTs, Weakly similar to similar to citrate lyase beta chain (C.elegans)	-2.88	-129.97	0.046166
214274_s_at	acetyl-Coenzyme A acyltransferase 1 (peroxisomal 3-oxoacyl-Coenzyme A thiolase)	AI860341	30	gb:AI860341 /DB_XREF=gi:5513957 /DB_XREF=wl02a03.x1 /CLONE=IMAGE:2423692 /FEA=EST /CNT=9 /TID=Hs.200188.5 /TIER=Stack /STK=9 /UG=Hs.200188 /LL=9940 /UG_GENE=DLEC1 /UG_TITLE=deleted in lung and esophageal cancer 1	-2.87	-1763.16	0.021881
225755_at	hypothetical protein MGC35097	AI160540	200942	gb:AI160540 /DB_XREF=gi:3693920 /DB_XREF=qc87a04.x1 /CLONE=IMAGE:1721166 /FEA=mRNA /CNT=71 /TID=Hs.13781.0 /TIER=Stack /STK=41 /UG=Hs.13781 /UG_TITLE=Homo sapiens cDNA FLJ11302 fis, clone PLACE1009971	-2.87	-494.34	0.042323
240221_at	Casein kinase 1, alpha 1	AV704610	1452	gb:AV704610 /DB_XREF=gi:10721923 /DB_XREF=AV704610 /CLONE=ADBBVH06 /FEA=EST /CNT=7 /TID=Hs.318381.0 /TIER=ConsEnd /STK=0 /UG=Hs.318381 /UG_TITLE=ESTs	-2.86	-249.22	0.034878
209980_s_at	serine hydroxymethyltransferase 1 (soluble)	L23928	6470	gb:L23928.1 /DB_XREF=gi:438633 /GEN=SHMT /FEA=FLmRNA /CNT=34 /TID=Hs.8889.0 /TIER=FL /STK=0 /UG=Hs.8889 /LL=6470 /DEF=Homo sapiens serine hydroxymethyltransferase mRNA, complete cds. /PROD=serine hydroxymethyltransferase /FL=gb:L23928.1 gb:L11931.1 gb:NM_004169.1	-2.85	-146.1	0.031615
1553989_a_at	ATPase, H+ transporting, lysosomal 42kDa, V1 subunit C isoform 2	AY039759	245973	gb:AY039759.1 /DB_XREF=gi:22535300 /GEN=ATP6V1C2 /TID=Hs2.372429.2 /CNT=22 /FEA=FLmRNA /TIER=FL+Stack /STK=10 /LL=245973 /UG=Hs.372429 /DEF=Homo sapiens V-ATPase C2 subunit (ATP6V1C2) mRNA, complete cds. /PROD=V-ATPase C2 subunit /FL=gb:AY039759.1	-2.85	-265.65	0.049233
238439_at	ankyrin repeat domain 22	AI925518	118932	gb:AI925518 /DB_XREF=gi:5661482 /DB_XREF=wo31e07.x1 /CLONE=IMAGE:2456964 /FEA=EST /CNT=13 /TID=Hs.268362.0 /TIER=ConsEnd /STK=1 /UG=Hs.268362 /UG_TITLE=ESTs, Weakly similar to hypothetical protein (H.sapiens)	-2.84	-333.6	2e-05
218024_at	brain protein 44-like	NM_016098	51660	gb:NM_016098.1 /DB_XREF=gi:7706368 /GEN=LOC51660 /FEA=FLmRNA /CNT=190 /TID=Hs.108725.0 /TIER=FL+Stack /STK=66 /UG=Hs.108725 /LL=51660 /DEF=Homo sapiens HSPC040 protein (LOC51660), mRNA. /PROD=HSPC040 protein /FL=gb:AF125101.1 gb:NM_016098.1 gb:BC000810.1 gb:AF151887.1 gb:AF275811.1	-2.82	-1025.53	0.029863
222829_s_at	interleukin 20 receptor, alpha	BE219979	53832	gb:BE219979 /DB_XREF=gi:8907297 /DB_XREF=hv65d06.x1 /CLONE=IMAGE:3178283 /FEA=FLmRNA /CNT=51 /TID=Hs.21814.0 /TIER=Stack /STK=15 /UG=Hs.21814 /LL=53832 /UG_GENE=IL20RA /UG_TITLE=interleukin 20 receptor, alpha /FL=gb:NM_014432.1 gb:AF184971.1	-2.81	-435.82	0.01135
234931_at	AYP1 pseudogene 1	Z48511	386608	gb:Z48511.1 /DB_XREF=gi:695597 /FEA=mRNA /CNT=1 /TID=Hs.156739.0 /TIER=ConsEnd /STK=0 /UG=Hs.156739 /UG_TITLE=H.sapiens XG mRNA (clone PEP11) /DEF=H.sapiens XG mRNA (clone PEP11).	-2.81	-208.56	0.009357
219076_s_at	peroxisomal membrane protein 2, 22kDa	NM_018663	5827	gb:NM_018663.1 /DB_XREF=gi:8923891 /GEN=LOC55895 /FEA=FLmRNA /CNT=52 /TID=Hs.49912.0 /TIER=FL /STK=0 /UG=Hs.49912 /LL=55895 /DEF=Homo sapiens 22kDa peroxisomal membrane protein-like (LOC55895), mRNA. /PROD=22kDa peroxisomal membrane protein-like /FL=gb:AF250136.1 gb:NM_018663.1	-2.8	-381.13	0.047991
213832_at	Clone 24405 mRNA sequence	AA530995		gb:AA530995 /DB_XREF=gi:2273701 /DB_XREF=nj07a02.s1 /CLONE=IMAGE:985610 /FEA=mRNA /CNT=34 /TID=Hs.23729.0 /TIER=Stack /STK=20 /UG=Hs.23729 /UG_TITLE=Homo sapiens clone 24405 mRNA sequence	-2.79	-458.66	0.002352
216331_at	integrin, alpha 7	AK022548	3679	gb:AK022548.1 /DB_XREF=gi:10434001 /FEA=mRNA /CNT=1 /TID=Hs.74369.1 /TIER=ConsEnd /STK=0 /UG=Hs.74369 /LL=3679 /UG_GENE=ITGA7 /UG_TITLE=integrin, alpha 7 /DEF=Homo sapiens cDNA FLJ12486 fis, clone NT2RM2000566, highly similar to Homo sapiens integrin alpha-7 mRNA.	-2.79	-249.27	0.046936
218665_at	frizzled homolog 4 (Drosophila)	NM_012193	8322	gb:NM_012193.1 /DB_XREF=gi:6912383 /GEN=FZD4 /FEA=FLmRNA /CNT=126 /TID=Hs.19545.0 /TIER=FL+Stack /STK=47 /UG=Hs.19545 /LL=8322 /DEF=Homo sapiens frizzled (Drosophila) homolog 4 (FZD4), mRNA. /PROD=frizzled (Drosophila) homolog 4 /FL=gb:NM_012193.1 gb:AB032417.1	-2.78	-383.21	0.019658
219518_s_at	elongation factor RNA polymerase II-like 3	NM_025165	80237	gb:NM_025165.1 /DB_XREF=gi:13376767 /GEN=FLJ22637 /FEA=FLmRNA /CNT=38 /TID=Hs.296178.0 /TIER=FL+Stack /STK=21 /UG=Hs.296178 /LL=80237 /DEF=Homo sapiens hypothetical protein FLJ22637 (FLJ22637), mRNA. /PROD=hypothetical protein FLJ22637 /FL=gb:NM_025165.1	-2.78	-164.17	0.002427
226625_at	gb:AW193698 /DB_XREF=gi:6472397 /DB_XREF=xm29e06.x1 /CLONE=IMAGE:2685634 /FEA=EST /CNT=51 /TID=Hs.79059.1 /TIER=Stack /STK=29 /UG=Hs.79059 /LL=7049 /UG_GENE=TGFBR3 /UG_TITLE=transforming growth factor, beta receptor III (betaglycan, 300kD)	AW193698		gb:AW193698 /DB_XREF=gi:6472397 /DB_XREF=xm29e06.x1 /CLONE=IMAGE:2685634 /FEA=EST /CNT=51 /TID=Hs.79059.1 /TIER=Stack /STK=29 /UG=Hs.79059 /LL=7049 /UG_GENE=TGFBR3 /UG_TITLE=transforming growth factor, beta receptor III (betaglycan, 300kD)	-2.78	-703.38	0.036896
210130_s_at	transmembrane 7 superfamily member 2	AF096304	7108	gb:AF096304.1 /DB_XREF=gi:4191395 /GEN=TM7SF2 /FEA=FLmRNA /CNT=21 /TID=Hs.31130.1 /TIER=FL /STK=0 /UG=Hs.31130 /LL=7108 /DEF=Homo sapiens putative sterol reductase SR-1 (TM7SF2) mRNA, complete cds. /PROD=putative sterol reductase SR-1 /FL=gb:AF096304.1	-2.76	-277.73	0.034007
235871_at	lipase, member H	AA088857	200879	gb:AA088857 /DB_XREF=gi:1634387 /DB_XREF=zl90f03.s1 /CLONE=IMAGE:511901 /FEA=EST /CNT=14 /TID=Hs.68864.0 /TIER=ConsEnd /STK=2 /UG=Hs.68864 /UG_TITLE=ESTs, Weakly similar to phosphatidylserine-specific phospholipase A1 deltaC (H.sapiens)	-2.76	-109.58	0.02822
200710_at	acyl-Coenzyme A dehydrogenase, very long chain	NM_000018	37	gb:NM_000018.1 /DB_XREF=gi:4557234 /GEN=ACADVL /FEA=FLmRNA /CNT=406 /TID=Hs.82208.0 /TIER=FL+Stack /STK=166 /UG=Hs.82208 /LL=37 /DEF=Homo sapiens acyl-Coenzyme A dehydrogenase, very long chain (ACADVL), nuclear gene encoding mitochondrial protein, mRNA. /PROD=acyl-Coenzyme A dehydrogenase, very long chainprecursor /FL=gb:NM_000018.1 gb:BC000399.1 gb:D43682.1	-2.75	-1342.14	0.029207
206214_at	phospholipase A2, group VII (platelet-activating factor acetylhydrolase, plasma) /// phospholipase A2, group VII (platelet-activating factor acetylhydrolase, plasma)	NM_005084	7941	gb:NM_005084.1 /DB_XREF=gi:4826883 /GEN=PLA2G7 /FEA=FLmRNA /CNT=21 /TID=Hs.93304.0 /TIER=FL+Stack /STK=8 /UG=Hs.93304 /LL=7941 /DEF=Homo sapiens phospholipase A2, group VII (platelet-activating factor acetylhydrolase, plasma) (PLA2G7), mRNA. /PROD=phospholipase A2, group VII (platelet-activatingfactor acetylhydrolase, plasma) /FL=gb:U20157.1 gb:U24577.1 gb:NM_005084.1	-2.75	-219.96	0.032736
1552502_s_at	rhomboid, veinlet-like 2 (Drosophila)	NM_017821	54933	gb:NM_017821.2 /DB_XREF=gi:24497630 /GEN=RHBDL2 /TID=Hs2.433304.1 /CNT=11 /FEA=FLmRNA /TIER=FL /STK=3 /LL=54933 /UG=Hs.433304 /DEF=Homo sapiens rhomboid, veinlet-like 2 (Drosophila) (RHBDL2), mRNA. /PROD=rhomboid-related protein 2 /FL=gb:NM_017821.2 gb:AY126343.1	-2.75	-117.81	0.028339
202314_at	cytochrome P450, family 51, subfamily A, polypeptide 1	NM_000786	1595	gb:NM_000786.1 /DB_XREF=gi:4503242 /GEN=CYP51 /FEA=FLmRNA /CNT=153 /TID=Hs.226213.0 /TIER=FL+Stack /STK=39 /UG=Hs.226213 /LL=1595 /DEF=Homo sapiens cytochrome P450, 51 (lanosterol 14-alpha-demethylase) (CYP51), mRNA. /PROD=cytochrome P450, 51 (lanosterol14-alpha-demethylase) /FL=gb:U23942.1 gb:NM_000786.1 gb:D55653.1	-2.74	-561.5	0.010267
202454_s_at	v-erb-b2 erythroblastic leukemia viral oncogene homolog 3 (avian)	NM_001982	2065	gb:NM_001982.1 /DB_XREF=gi:4503596 /GEN=ERBB3 /FEA=FLmRNA /CNT=149 /TID=Hs.199067.0 /TIER=FL+Stack /STK=29 /UG=Hs.199067 /LL=2065 /DEF=Homo sapiens v-erb-b2 avian erythroblastic leukemia viral oncogene homolog 3 (ERBB3), mRNA. /PROD=v-erb-b2 avian erythroblastic leukemia viraloncogene homolog 3 /FL=gb:NM_001982.1 gb:M34309.1 gb:M29366.1	-2.74	-237.2	0.003708
206765_at	potassium inwardly-rectifying channel, subfamily J, member 2	AF153820	3759	gb:AF153820.1 /DB_XREF=gi:8132296 /GEN=KCNJ2 /FEA=FLmRNA /CNT=16 /TID=Hs.1547.0 /TIER=FL /STK=2 /UG=Hs.1547 /LL=3759 /DEF=Homo sapiens inwardly-rectifying potassium channel Kir2.1 (KCNJ2) mRNA, complete cds. /PROD=inwardly-rectifying potassium channel Kir2.1 /FL=gb:U22413.1 gb:AF011904.1 gb:AF153820.1 gb:NM_000891.1 gb:U24055.1 gb:AF021139.1 gb:U16861.1 gb:U12507.1	-2.74	-156.8	0.002038
208872_s_at	chromosome 5 open reading frame 18	AA814140	7905	gb:AA814140 /DB_XREF=gi:2883736 /DB_XREF=ob25c08.s1 /CLONE=IMAGE:1324718 /FEA=FLmRNA /CNT=280 /TID=Hs.178112.0 /TIER=Stack /STK=20 /UG=Hs.178112 /LL=7905 /UG_GENE=D5S346 /UG_TITLE=DNA segment, single copy probe LNS-CAILNS-CAII (deleted in polyposis /FL=gb:BC000232.1	-2.74	-451.04	0.001072
226047_at	Murine retrovirus integration site 1 homolog	N66571	10335	gb:N66571 /DB_XREF=gi:1218696 /DB_XREF=yy69d08.s1 /CLONE=IMAGE:278799 /FEA=mRNA /CNT=60 /TID=Hs.26243.0 /TIER=Stack /STK=26 /UG=Hs.26243 /UG_TITLE=Homo sapiens cDNA FLJ11177 fis, clone PLACE1007402	-2.73	-178.11	0.044524
232662_x_at	CDNA FLJ12536 fis, clone NT2RM4000265	AK022598		gb:AK022598.1 /DB_XREF=gi:10434079 /FEA=mRNA /CNT=5 /TID=Hs.301519.0 /TIER=ConsEnd /STK=0 /UG=Hs.301519 /UG_TITLE=Homo sapiens cDNA FLJ12536 fis, clone NT2RM4000265 /DEF=Homo sapiens cDNA FLJ12536 fis, clone NT2RM4000265.	-2.73	-445.05	0.003129
202540_s_at	3-hydroxy-3-methylglutaryl-Coenzyme A reductase	NM_000859	3156	gb:NM_000859.1 /DB_XREF=gi:4557642 /GEN=HMGCR /FEA=FLmRNA /CNT=205 /TID=Hs.11899.0 /TIER=FL+Stack /STK=34 /UG=Hs.11899 /LL=3156 /DEF=Homo sapiens 3-hydroxy-3-methylglutaryl-Coenzyme A reductase (HMGCR), mRNA. /PROD=3-hydroxy-3-methylglutaryl-Coenzyme A reductase /FL=gb:M11058.1 gb:NM_000859.1	-2.72	-906.3	0.019658
203803_at	prenylcysteine oxidase 1	N45309	51449	gb:N45309 /DB_XREF=gi:1186475 /DB_XREF=yz17b09.s1 /CLONE=IMAGE:283289 /FEA=FLmRNA /CNT=79 /TID=Hs.278627.0 /TIER=Stack /STK=15 /UG=Hs.278627 /LL=51449 /UG_GENE=PCL1 /UG_TITLE=prenylcysteine lyase /FL=gb:NM_016297.1 gb:AF181490.1	-2.71	-152.23	0.004605
237563_s_at	LOC440731	AI286239	440731	gb:AI286239 /DB_XREF=gi:3924472 /DB_XREF=qi02g05.x1 /CLONE=IMAGE:1855352 /FEA=EST /CNT=5 /TID=Hs.181156.0 /TIER=ConsEnd /STK=5 /UG=Hs.181156 /UG_TITLE=ESTs	-2.71	-480.34	0.038854
228528_at	CDNA FLJ41270 fis, clone BRAMY2036387	AI927692		gb:AI927692 /DB_XREF=gi:5663656 /DB_XREF=wo85h01.x1 /CLONE=IMAGE:2462161 /FEA=EST /CNT=34 /TID=Hs.290825.0 /TIER=Stack /STK=30 /UG=Hs.290825 /UG_TITLE=ESTs	-2.7	-136.62	0.004209
205534_at	BH-protocadherin (brain-heart)	NM_002589	5099	gb:NM_002589.1 /DB_XREF=gi:4505634 /GEN=PCDH7 /FEA=FLmRNA /CNT=32 /TID=Hs.34073.0 /TIER=FL /STK=0 /UG=Hs.34073 /LL=5099 /DEF=Homo sapiens BH-protocadherin (brain-heart) (PCDH7), mRNA. /PROD=BH-protocadherin (brain-heart) /FL=gb:AB006755.1 gb:NM_002589.1	-2.69	-161.53	0.0321
210479_s_at	RAR-related orphan receptor A	L14611	6095	gb:L14611.1 /DB_XREF=gi:348240 /FEA=FLmRNA /CNT=8 /TID=Hs.2156.0 /TIER=FL /STK=0 /UG=Hs.2156 /LL=6095 /UG_GENE=RORA /DEF=Human transcription factor RZR-alpha mRNA, complete cds. /PROD=transcription factor /FL=gb:L14611.1 gb:U04899.1 gb:NM_002943.1	-2.69	-994.44	0.005356
211600_at	NADH dehydrogenase 5 /// NADH dehydrogenase 5	U20489	4540	gb:U20489.1 /DB_XREF=gi:885925 /GEN=GLEPP1 /FEA=FLmRNA /CNT=1 /TID=HsAffx.900321.277 /TIER=FL /STK=0 /DEF=Human glomerular epithelial protein 1 (GLEPP1) mRNA, complete cds. /PROD=glomerular epithelial protein 1 /FL=gb:U20489.1	-2.69	-1138.69	0.004127
213374_x_at	3-hydroxyisobutyryl-Coenzyme A hydrolase	AW000964	26275	gb:AW000964 /DB_XREF=gi:5847880 /DB_XREF=wr90h10.x1 /CLONE=IMAGE:2495011 /FEA=EST /CNT=54 /TID=Hs.236642.1 /TIER=Stack /STK=39 /UG=Hs.236642 /LL=26275 /UG_GENE=HIBCH /UG_TITLE=3-hydroxyisobutyryl-Coenzyme A hydrolase	-2.69	-804.36	0.00717
209605_at	thiosulfate sulfurtransferase (rhodanese)	D87292	7263	gb:D87292.1 /DB_XREF=gi:1877030 /FEA=FLmRNA /CNT=71 /TID=Hs.248267.1 /TIER=FL+Stack /STK=45 /UG=Hs.248267 /LL=7263 /UG_GENE=TST /DEF=Homo sapiens mRNA for rhodanese, complete cds. /PROD=rhodanese /FL=gb:D87292.1	-2.67	-1058.4	0.031961
220690_s_at	DKFZP566O084 protein	NM_015510	25979	gb:NM_015510.1 /DB_XREF=gi:7661657 /GEN=DKFZP566O084 /FEA=FLmRNA /CNT=4 /TID=Hs.278904.0 /TIER=FL /STK=0 /UG=Hs.278904 /LL=25979 /DEF=Homo sapiens DKFZP566O084 protein (DKFZP566O084), mRNA. /PROD=DKFZP566O084 protein /FL=gb:AL117567.1 gb:NM_015510.1	-2.66	-268.52	0.01979
223646_s_at	chromosome Y open reading frame 15B	AF332225	84663	gb:AF332225.1 /DB_XREF=gi:13161083 /FEA=FLmRNA /CNT=66 /TID=Hs.145010.0 /TIER=FL /STK=1 /UG=Hs.145010 /DEF=Homo sapiens lipopolysaccaride-specific response 5-like protein mRNA, complete cds. /PROD=lipopolysaccaride-specific response 5-likeprotein /FL=gb:AF332225.1	-2.66	-135.21	0.014767
202275_at	glucose-6-phosphate dehydrogenase	NM_000402	2539	gb:NM_000402.1 /DB_XREF=gi:4503844 /GEN=G6PD /FEA=FLmRNA /CNT=225 /TID=Hs.80206.0 /TIER=FL+Stack /STK=58 /UG=Hs.80206 /LL=2539 /DEF=Homo sapiens glucose-6-phosphate dehydrogenase (G6PD), nuclear gene encoding mitochondrial protein, mRNA. /PROD=glucose-6-phosphate dehydrogenase /FL=gb:BC000337.1 gb:NM_000402.1 gb:M21248.1	-2.65	-141.93	0.02925
205883_at	zinc finger and BTB domain containing 16	NM_006006	7704	gb:NM_006006.1 /DB_XREF=gi:5174752 /GEN=ZNF145 /FEA=FLmRNA /CNT=28 /TID=Hs.37096.0 /TIER=FL+Stack /STK=9 /UG=Hs.37096 /LL=7704 /DEF=Homo sapiens zinc finger protein 145 (Kruppel-like, expressed in promyelocytic leukemia) (ZNF145), mRNA. /PROD=zinc finger protein 145 (Kruppel-like, expressedin promyelocytic leukemia) /FL=gb:NM_006006.1	-2.65	-106.8	0.049866
208161_s_at	ATP-binding cassette, sub-family C (CFTR/MRP), member 3	NM_020037	8714	gb:NM_020037.1 /DB_XREF=gi:9955971 /GEN=ABCC3 /FEA=FLmRNA /CNT=2 /TID=Hs.90786.0 /TIER=FL /STK=0 /UG=Hs.90786 /LL=8714 /DEF=Homo sapiens ATP-binding cassette, sub-family C (CFTRMRP), member 3 (ABCC3), transcript variant MRP3A, mRNA. /PROD=ATP-binding cassette, sub-family C, member 3,isoform MRP3A /FL=gb:NM_020037.1 gb:AF085691.1	-2.65	-150.8	0.007722
233388_at	Carbonic anhydrase XII	AK022350	771	gb:AK022350.1 /DB_XREF=gi:10433729 /FEA=mRNA /CNT=3 /TID=Hs.296712.0 /TIER=ConsEnd /STK=0 /UG=Hs.296712 /UG_TITLE=Homo sapiens cDNA FLJ12288 fis, clone MAMMA1001783 /DEF=Homo sapiens cDNA FLJ12288 fis, clone MAMMA1001783.	-2.65	-145.06	0.030689
215123_at	PI-3-kinase-related kinase SMG-1-like	AL049250	283846	gb:AL049250.1 /DB_XREF=gi:4499989 /FEA=mRNA /CNT=7 /TID=Hs.194637.3 /TIER=ConsEnd /STK=0 /UG=Hs.194637 /LL=54971 /UG_GENE=FLJ20538 /UG_TITLE=BANP homolog, SMAR1 homolog /DEF=Homo sapiens mRNA; cDNA DKFZp564D113 (from clone DKFZp564D113).	-2.64	-235.69	0.004914
244187_at	gb:AA053853 /DB_XREF=gi:1544797 /DB_XREF=zf52d01.r1 /CLONE=IMAGE:380545 /FEA=EST /CNT=6 /TID=Hs.191543.0 /TIER=ConsEnd /STK=3 /UG=Hs.191543 /UG_TITLE=ESTs	AA053853		gb:AA053853 /DB_XREF=gi:1544797 /DB_XREF=zf52d01.r1 /CLONE=IMAGE:380545 /FEA=EST /CNT=6 /TID=Hs.191543.0 /TIER=ConsEnd /STK=3 /UG=Hs.191543 /UG_TITLE=ESTs	-2.64	-180.82	0.015257
203962_s_at	nebulette	NM_006393	10529	gb:NM_006393.1 /DB_XREF=gi:5453757 /GEN=NEBL /FEA=FLmRNA /CNT=132 /TID=Hs.5025.0 /TIER=FL+Stack /STK=17 /UG=Hs.5025 /LL=10529 /DEF=Homo sapiens nebulette (NEBL), mRNA. /PROD=nebulette /FL=gb:NM_006393.1	-2.63	-296.77	0.001548
217014_s_at	alpha-2-glycoprotein 1, zinc	AC004522	563	gb:AC004522 /DB_XREF=gi:3006227 /FEA=DNA_1 /CNT=1 /TID=Hs.307354.0 /TIER=ConsEnd /STK=0 /UG=Hs.307354 /UG_TITLE=Homo sapiens PAC clone RP4-604G5 from 7q22-q31.1 /DEF=Homo sapiens PAC clone RP4-604G5 from 7q22-q31.1	-2.63	-171.32	0.006896
202025_x_at	acetyl-Coenzyme A acyltransferase 1 (peroxisomal 3-oxoacyl-Coenzyme A thiolase)	NM_001607	30	gb:NM_001607.2 /DB_XREF=gi:6598316 /GEN=ACAA1 /FEA=FLmRNA /CNT=196 /TID=Hs.166160.0 /TIER=FL+Stack /STK=77 /UG=Hs.166160 /LL=30 /DEF=Homo sapiens acetyl-Coenzyme A acyltransferase 1 (peroxisomal 3-oxoacyl-Coenzyme A thiolase) (ACAA1), nuclear gene encoding mitochondrial protein, mRNA. /PROD=acetyl-Coenzyme A acyltransferase 1 /FL=gb:NM_001607.2 gb:BC000635.1	-2.62	-332.82	0.033141
219970_at	PDZ domain protein GIPC2	NM_017655	54810	gb:NM_017655.1 /DB_XREF=gi:8923083 /GEN=FLJ20075 /FEA=FLmRNA /CNT=17 /TID=Hs.205058.0 /TIER=FL /STK=0 /UG=Hs.205058 /LL=54810 /DEF=Homo sapiens hypothetical protein FLJ20075 (FLJ20075), mRNA. /PROD=hypothetical protein FLJ20075 /FL=gb:NM_017655.1	-2.62	-120.7	0.014297
235427_at	gb:AA418074 /DB_XREF=gi:2079875 /DB_XREF=zv97g12.s1 /CLONE=IMAGE:767782 /FEA=EST /CNT=13 /TID=Hs.110286.0 /TIER=ConsEnd /STK=6 /UG=Hs.110286 /UG_TITLE=ESTs	AA418074		gb:AA418074 /DB_XREF=gi:2079875 /DB_XREF=zv97g12.s1 /CLONE=IMAGE:767782 /FEA=EST /CNT=13 /TID=Hs.110286.0 /TIER=ConsEnd /STK=6 /UG=Hs.110286 /UG_TITLE=ESTs	-2.62	-129.78	0.007862
209146_at	sterol-C4-methyl oxidase-like	AV704962	6307	gb:AV704962 /DB_XREF=gi:10722273 /DB_XREF=AV704962 /CLONE=ADBALE09 /FEA=FLmRNA /CNT=184 /TID=Hs.239926.0 /TIER=Stack /STK=27 /UG=Hs.239926 /LL=6307 /UG_GENE=SC4MOL /UG_TITLE=sterol-C4-methyl oxidase-like /FL=gb:NM_006745.2 gb:U60205.1 gb:U93162.1	-2.61	-2835.79	0.014646
209699_x_at	aldo-keto reductase family 1, member C2 (dihydrodiol dehydrogenase 2; bile acid binding protein; 3-alpha hydroxysteroid dehydrogenase, type III)	U05598	1646	gb:U05598.1 /DB_XREF=gi:531159 /FEA=FLmRNA /CNT=124 /TID=Hs.201967.0 /TIER=FL+Stack /STK=29 /UG=Hs.201967 /LL=1646 /UG_GENE=AKR1C2 /DEF=Human dihydrodiol dehydrogenase mRNA, complete cds. /PROD=dihydrodiol dehydrogenase /FL=gb:U05598.1 gb:AB031083.1 gb:AB031084.1 gb:NM_001354.1 gb:AB021654.1	-2.61	-1424.83	0.004411
212830_at	EGF-like-domain, multiple 5	W68084	1955	gb:W68084 /DB_XREF=gi:1376954 /DB_XREF=zd42f12.s1 /CLONE=IMAGE:343343 /FEA=mRNA /CNT=96 /TID=Hs.5599.0 /TIER=Stack /STK=22 /UG=Hs.5599 /LL=1955 /UG_GENE=EGFL5 /UG_TITLE=EGF-like-domain, multiple 5	-2.61	-247.51	0.040024
223796_at	contactin associated protein-like 3	AF333769	79937	gb:AF333769.1 /DB_XREF=gi:12330701 /FEA=FLmRNA /CNT=12 /TID=Hs.212839.1 /TIER=FL /STK=0 /UG=Hs.212839 /LL=79937 /UG_GENE=FLJ14195 /DEF=Homo sapiens cell recognition molecule CASPR3 mRNA, complete cds. /PROD=cell recognition molecule CASPR3 /FL=gb:AF333769.1	-2.6	-112.64	0.010399
208660_at	citrate synthase	BC000105	1431	gb:BC000105.1 /DB_XREF=gi:12652712 /FEA=FLmRNA /CNT=482 /TID=Hs.239760.0 /TIER=FL+Stack /STK=121 /UG=Hs.239760 /LL=1431 /UG_GENE=CS /DEF=Homo sapiens, Similar to CG14740 gene product, clone MGC:2503, mRNA, complete cds. /PROD=Similar to CG14740 gene product /FL=gb:AF047042.1 gb:NM_004077.1 gb:BC000105.1	-2.59	-1185.46	0.018392
228834_at	transducer of ERBB2, 1	BF240286	10140	gb:BF240286 /DB_XREF=gi:11154209 /DB_XREF=601905816F1 /CLONE=IMAGE:4133978 /FEA=EST /CNT=18 /TID=Hs.178137.1 /TIER=Stack /STK=12 /UG=Hs.178137 /LL=10140 /UG_GENE=TOB1 /UG_TITLE=transducer of ERBB2, 1	-2.59	-691.3	2.7e-05
212946_at	KIAA0564 protein	AK025432	23078	gb:AK025432.1 /DB_XREF=gi:10437943 /FEA=mRNA /CNT=78 /TID=Hs.151385.1 /TIER=Stack /STK=26 /UG=Hs.151385 /LL=23078 /UG_GENE=KIAA0564 /UG_TITLE=KIAA0564 protein /DEF=Homo sapiens cDNA: FLJ21779 fis, clone HEP00210.	-2.58	-278.95	0.040752
221750_at	3-hydroxy-3-methylglutaryl-Coenzyme A synthase 1 (soluble)	BG035985	3157	gb:BG035985 /DB_XREF=gi:12430666 /DB_XREF=602326096F1 /CLONE=IMAGE:4414319 /FEA=mRNA /CNT=133 /TID=Hs.77910.1 /TIER=Stack /STK=60 /UG=Hs.77910 /LL=3157 /UG_GENE=HMGCS1 /UG_TITLE=3-hydroxy-3-methylglutaryl-Coenzyme A synthase 1 (soluble)	-2.58	-3227.47	0.03188
228697_at	gb:AW731710 /DB_XREF=gi:7631960 /DB_XREF=ba55d01.x1 /CLONE=IMAGE:2900449 /FEA=EST /CNT=16 /TID=Hs.175417.0 /TIER=Stack /STK=12 /UG=Hs.175417 /UG_TITLE=ESTs	AW731710		gb:AW731710 /DB_XREF=gi:7631960 /DB_XREF=ba55d01.x1 /CLONE=IMAGE:2900449 /FEA=EST /CNT=16 /TID=Hs.175417.0 /TIER=Stack /STK=12 /UG=Hs.175417 /UG_TITLE=ESTs	-2.58	-408.16	0.008354
202740_at	aminoacylase 1	NM_000666	95	gb:NM_000666.1 /DB_XREF=gi:4501900 /GEN=ACY1 /FEA=FLmRNA /CNT=189 /TID=Hs.79.0 /TIER=FL+Stack /STK=58 /UG=Hs.79 /LL=95 /DEF=Homo sapiens aminoacylase 1 (ACY1), mRNA. /PROD=aminoacylase 1 /FL=gb:L07548.1 gb:BC000545.1 gb:BC003023.1 gb:D14524.1 gb:D16307.1 gb:NM_000666.1	-2.57	-239.63	0.018768
206605_at	26 serine protease	NM_006025	8909	gb:NM_006025.1 /DB_XREF=gi:5174622 /GEN=P11 /FEA=FLmRNA /CNT=14 /TID=Hs.997.0 /TIER=FL /STK=5 /UG=Hs.997 /LL=8909 /DEF=Homo sapiens protease, serine, 22 (P11), mRNA. /PROD=protease, serine, 22 /FL=gb:M32402.1 gb:NM_006025.1	-2.57	-321.27	0.012329
218657_at	Rap guanine nucleotide exchange factor (GEF)-like 1	NM_016339	51195	gb:NM_016339.1 /DB_XREF=gi:7705938 /GEN=LOC51195 /FEA=FLmRNA /CNT=60 /TID=Hs.118562.0 /TIER=FL+Stack /STK=11 /UG=Hs.118562 /LL=51195 /DEF=Homo sapiens Link guanine nucleotide exchange factor II (LOC51195), mRNA. /PROD=Link guanine nucleotide exchange factor II /FL=gb:AF117946.1 gb:NM_016339.1	-2.57	-232.52	0.019014
201909_at	ribosomal protein S4, Y-linked 1	NM_001008	6192	gb:NM_001008.1 /DB_XREF=gi:4506726 /GEN=RPS4Y /FEA=FLmRNA /CNT=295 /TID=Hs.180911.0 /TIER=FL+Stack /STK=39 /UG=Hs.180911 /LL=6192 /DEF=Homo sapiens ribosomal protein S4, Y-linked (RPS4Y), mRNA. /PROD=ribosomal protein S4, Y-linked /FL=gb:AF116711.1 gb:M58459.1 gb:NM_001008.1	-2.56	-3149.6	2.1e-05
206165_s_at	chloride channel, calcium activated, family member 2	NM_006536	9635	gb:NM_006536.2 /DB_XREF=gi:12025665 /GEN=CLCA2 /FEA=FLmRNA /CNT=23 /TID=Hs.241551.0 /TIER=FL /STK=0 /UG=Hs.241551 /LL=9635 /DEF=Homo sapiens chloride channel, calcium activated, family member 2 (CLCA2), mRNA. /PROD=calcium activated chloride channel 2 precursor /FL=gb:AB026833.1 gb:NM_006536.2 gb:AF043977.1 gb:AF127980.1	-2.56	-1406.26	0.001599
224160_s_at	acyl-Coenzyme A dehydrogenase family, member 9	BC001817	28976	gb:BC001817.1 /DB_XREF=gi:12804754 /FEA=FLmRNA /CNT=3 /TID=Hs.7010.1 /TIER=FL /STK=0 /UG=Hs.7010 /LL=28976 /UG_GENE=NPD002 /DEF=Homo sapiens, Similar to NPD002 protein, clone MGC:3368, mRNA, complete cds. /PROD=Similar to NPD002 protein /FL=gb:BC001817.1	-2.56	-903.73	0.002376
228441_s_at	gb:BE550153 /DB_XREF=gi:9791845 /DB_XREF=7b49d11.x1 /CLONE=IMAGE:3231573 /FEA=EST /CNT=19 /TID=Hs.119316.1 /TIER=Stack /STK=8 /UG=Hs.119316 /UG_TITLE=ESTs	BE550153		gb:BE550153 /DB_XREF=gi:9791845 /DB_XREF=7b49d11.x1 /CLONE=IMAGE:3231573 /FEA=EST /CNT=19 /TID=Hs.119316.1 /TIER=Stack /STK=8 /UG=Hs.119316 /UG_TITLE=ESTs	-2.56	-135.37	0.006081
1559360_at	Ephrin-A5	AL833045	1946	gb:AL833045.1 /DB_XREF=gi:21733635 /TID=Hs2.336896.1 /CNT=5 /FEA=mRNA /TIER=ConsEnd /STK=0 /UG=Hs.336896 /UG_TITLE=Homo sapiens mRNA; cDNA DKFZp666E199 (from clone DKFZp666E199) /DEF=Homo sapiens mRNA; cDNA DKFZp666E199 (from clone DKFZp666E199).	-2.55	-301.58	0.016408
204151_x_at	aldo-keto reductase family 1, member C1 (dihydrodiol dehydrogenase 1; 20-alpha (3-alpha)-hydroxysteroid dehydrogenase)	NM_001353	1645	gb:NM_001353.2 /DB_XREF=gi:5453542 /GEN=AKR1C1 /FEA=FLmRNA /CNT=107 /TID=Hs.306098.0 /TIER=FL+Stack /STK=25 /UG=Hs.306098 /LL=1645 /DEF=Homo sapiens aldo-keto reductase family 1, member C1 (dihydrodiol dehydrogenase 1; 20-alpha (3-alpha)-hydroxysteroid dehydrogenase) (AKR1C1), mRNA. /PROD=aldo-keto reductase family 1, member C1(dihydrodiol dehydrogenase 1; 20-alpha(3-alpha)-hydroxysteroid dehydro…	-2.54	-1606.68	0.00461
225316_at	hypothetical protein FLJ14490	AL572488	84879	gb:AL572488 /DB_XREF=gi:12930806 /DB_XREF=AL572488 /CLONE=CS0DI008YG24 (3 prime) /FEA=EST /CNT=113 /TID=Hs.75668.0 /TIER=Stack /STK=57 /UG=Hs.75668 /UG_TITLE=ESTs	-2.54	-200.42	0.003247
225342_at	Adenylate kinase 3	AK026966	205	gb:AK026966.1 /DB_XREF=gi:10439954 /FEA=mRNA /CNT=106 /TID=Hs.10862.0 /TIER=Stack /STK=46 /UG=Hs.10862 /UG_TITLE=Homo sapiens cDNA: FLJ23313 fis, clone HEP11919 /DEF=Homo sapiens cDNA: FLJ23313 fis, clone HEP11919.	-2.54	-524.69	0.013316
225677_at	gb:AW152589 /DB_XREF=gi:6200489 /DB_XREF=xf76g02.x1 /CLONE=IMAGE:2624018 /FEA=mRNA /CNT=89 /TID=Hs.27135.0 /TIER=Stack /STK=27 /UG=Hs.27135 /UG_TITLE=Homo sapiens cDNA FLJ10016 fis, clone HEMBA1000460	AW152589		gb:AW152589 /DB_XREF=gi:6200489 /DB_XREF=xf76g02.x1 /CLONE=IMAGE:2624018 /FEA=mRNA /CNT=89 /TID=Hs.27135.0 /TIER=Stack /STK=27 /UG=Hs.27135 /UG_TITLE=Homo sapiens cDNA FLJ10016 fis, clone HEMBA1000460	-2.54	-337.73	0.028517
239571_at	gb:AI123399 /DB_XREF=gi:3539165 /DB_XREF=qa49a02.x1 /CLONE=IMAGE:1690058 /FEA=EST /CNT=5 /TID=Hs.138208.0 /TIER=ConsEnd /STK=4 /UG=Hs.138208 /UG_TITLE=ESTs	AI123399		gb:AI123399 /DB_XREF=gi:3539165 /DB_XREF=qa49a02.x1 /CLONE=IMAGE:1690058 /FEA=EST /CNT=5 /TID=Hs.138208.0 /TIER=ConsEnd /STK=4 /UG=Hs.138208 /UG_TITLE=ESTs	-2.54	-290.78	0.025508
210247_at	synapsin II	AW139618	6854	gb:AW139618 /DB_XREF=gi:6144336 /DB_XREF=UI-H-BI1-aea-h-11-0-UI.s1 /CLONE=IMAGE:2718956 /FEA=FLmRNA /CNT=15 /TID=Hs.6439.1 /TIER=Stack /STK=10 /UG=Hs.6439 /LL=6854 /UG_GENE=SYN2 /UG_TITLE=synapsin II /FL=gb:AF077671.1	-2.53	-120.39	0.037323
204724_s_at	collagen, type IX, alpha 3	NM_001853	1299	gb:NM_001853.1 /DB_XREF=gi:4502966 /GEN=COL9A3 /FEA=FLmRNA /CNT=331 /TID=Hs.53563.0 /TIER=FL+Stack /STK=14 /UG=Hs.53563 /LL=1299 /DEF=Homo sapiens collagen, type IX, alpha 3 (COL9A3), mRNA. /PROD=collagen, type IX, alpha 3 /FL=gb:L41162.1 gb:NM_001853.1	-2.52	-178.58	0.014609
218826_at	solute carrier family 35, member F2	NM_017515	54733	gb:NM_017515.1 /DB_XREF=gi:13435132 /GEN=HSNOV1 /FEA=FLmRNA /CNT=59 /TID=Hs.9711.0 /TIER=FL+Stack /STK=18 /UG=Hs.9711 /LL=54733 /DEF=Homo sapiens novel protein (HSNOV1), mRNA. /PROD=novel protein /FL=gb:NM_017515.1	-2.52	-204.28	0.001686
219689_at	semaphorin sem2	NM_020163	56920	gb:NM_020163.1 /DB_XREF=gi:9910361 /GEN=LOC56920 /FEA=FLmRNA /CNT=26 /TID=Hs.59729.0 /TIER=FL /STK=1 /UG=Hs.59729 /LL=56920 /DEF=Homo sapiens semaphorin sem2 (LOC56920), mRNA. /PROD=semaphorin sem2 /FL=gb:NM_020163.1 gb:AB029496.1	-2.52	-112.56	0.039766
202669_s_at	ephrin-B2	U16797	1948	gb:U16797.1 /DB_XREF=gi:902370 /GEN=EPLG5 /FEA=FLmRNA /CNT=160 /TID=Hs.30942.0 /TIER=FL+Stack /STK=37 /UG=Hs.30942 /LL=1948 /DEF=Human LERK-5 (EPLG5) mRNA, complete cds. /PROD=LERK-5 /FL=gb:U16797.1 gb:NM_004093.1 gb:L38734.1 gb:U81262.1	-2.51	-335.43	0.033175
219517_at	elongation factor RNA polymerase II-like 3	NM_025165	80237	gb:NM_025165.1 /DB_XREF=gi:13376767 /GEN=FLJ22637 /FEA=FLmRNA /CNT=38 /TID=Hs.296178.0 /TIER=FL+Stack /STK=21 /UG=Hs.296178 /LL=80237 /DEF=Homo sapiens hypothetical protein FLJ22637 (FLJ22637), mRNA. /PROD=hypothetical protein FLJ22637 /FL=gb:NM_025165.1	-2.51	-409.64	0.002935
205442_at	Microfibrillar-associated protein 3-like	NM_021647	9848	gb:NM_021647.1 /DB_XREF=gi:11067364 /GEN=KIAA0626 /FEA=FLmRNA /CNT=50 /TID=Hs.178121.0 /TIER=FL+Stack /STK=20 /UG=Hs.178121 /LL=9848 /DEF=Homo sapiens KIAA0626 gene product (KIAA0626), mRNA. /PROD=KIAA0626 gene product /FL=gb:AB014526.1 gb:NM_021647.1	-2.5	-539.39	0.001885
201888_s_at	interleukin 13 receptor, alpha 1	U81379	3597	gb:U81379.3 /DB_XREF=gi:5870850 /FEA=FLmRNA /CNT=217 /TID=Hs.285115.0 /TIER=FL /STK=0 /UG=Hs.285115 /LL=3597 /UG_GENE=IL13RA1 /DEF=Homo sapiens interleukin-13 receptor mRNA, complete cds. /PROD=interleukin-13 receptor /FL=gb:NM_001560.1 gb:U81379.3	-2.49	-241.13	0.00408
201956_s_at	glyceronephosphate O-acyltransferase	NM_014236	8443	gb:NM_014236.1 /DB_XREF=gi:7657133 /GEN=GNPAT /FEA=FLmRNA /CNT=273 /TID=Hs.12482.0 /TIER=FL+Stack /STK=92 /UG=Hs.12482 /LL=8443 /DEF=Homo sapiens glyceronephosphate O-acyltransferase (GNPAT), mRNA. /PROD=glyceronephosphate O-acyltransferase /FL=gb:BC000450.1 gb:NM_014236.1 gb:AF043937.1	-2.49	-852.87	0.020439
200883_at	ubiquinol-cytochrome c reductase core protein II	NM_003366	7385	gb:NM_003366.1 /DB_XREF=gi:4507842 /GEN=UQCRC2 /FEA=FLmRNA /CNT=387 /TID=Hs.173554.0 /TIER=FL+Stack /STK=57 /UG=Hs.173554 /LL=7385 /DEF=Homo sapiens ubiquinol-cytochrome c reductase core protein II (UQCRC2), mRNA. /PROD=ubiquinol-cytochrome c reductase core proteinII /FL=gb:NM_003366.1 gb:BC000484.1 gb:BC003136.1 gb:J04973.1	-2.48	-584.18	0.010064
202735_at	emopamil binding protein (sterol isomerase)	NM_006579	10682	gb:NM_006579.1 /DB_XREF=gi:5729809 /GEN=EBP /FEA=FLmRNA /CNT=125 /TID=Hs.75105.0 /TIER=FL+Stack /STK=45 /UG=Hs.75105 /LL=10682 /DEF=Homo sapiens emopamil-binding protein (sterol isomerase) (EBP), mRNA. /PROD=emopamil-binding protein (sterol isomerase) /FL=gb:NM_006579.1	-2.48	-1250.2	0.030274
203515_s_at	phosphomevalonate kinase	NM_006556	10654	gb:NM_006556.1 /DB_XREF=gi:5729979 /GEN=PMVK /FEA=FLmRNA /CNT=110 /TID=Hs.30954.0 /TIER=FL+Stack /STK=30 /UG=Hs.30954 /LL=10654 /DEF=Homo sapiens phosphomevalonate kinase (PMVK), mRNA. /PROD=phosphomevalonate kinase /FL=gb:L77213.1 gb:NM_006556.1	-2.48	-1104.11	0.047452
206700_s_at	Jumonji, AT rich interactive domain 1D (RBP2-like)	NM_004653	8284	gb:NM_004653.1 /DB_XREF=gi:4759149 /GEN=SMCY /FEA=FLmRNA /CNT=9 /TID=Hs.80358.0 /TIER=FL /STK=0 /UG=Hs.80358 /LL=8284 /DEF=Homo sapiens SMC (mouse) homolog, Y chromosome (SMCY), mRNA. /PROD=SMC (mouse) homolog, Y chromosome /FL=gb:NM_004653.1 gb:U52191.1	-2.48	-298.06	0.003843
232530_at	CDNA: FLJ22572 fis, clone HSI02313	AA132961		gb:AA132961 /DB_XREF=gi:1694459 /DB_XREF=zo22a07.s1 /CLONE=IMAGE:587604 /FEA=mRNA /CNT=8 /TID=Hs.212533.0 /TIER=ConsEnd /STK=1 /UG=Hs.212533 /UG_TITLE=Homo sapiens cDNA: FLJ22572 fis, clone HSI02313	-2.48	-128.38	0.045551
1554452_a_at	hypoxia-inducible protein 2	BC001863	29923	gb:BC001863.1 /DB_XREF=gi:12804834 /TID=Hs2.61762.2 /CNT=14 /FEA=FLmRNA /TIER=FL /STK=1 /LL=29923 /UG_GENE=HIG2 /UG=Hs.61762 /DEF=Homo sapiens, hypoxia-inducible protein 2, clone MGC:1087 IMAGE:3535660, mRNA, complete cds. /PROD=hypoxia-inducible protein 2 /FL=gb:BC001863.1	-2.48	-221.96	0.026296
204168_at	microsomal glutathione S-transferase 2	NM_002413	4258	gb:NM_002413.1 /DB_XREF=gi:4505180 /GEN=MGST2 /FEA=FLmRNA /CNT=97 /TID=Hs.81874.0 /TIER=FL /STK=0 /UG=Hs.81874 /LL=4258 /DEF=Homo sapiens microsomal glutathione S-transferase 2 (MGST2), mRNA. /PROD=microsomal glutathione S-transferase 2 /FL=gb:NM_002413.1 gb:U77604.1	-2.47	-467.03	0.000576
213062_at	N-terminal asparagine amidase	AA643304	123803	gb:AA643304 /DB_XREF=gi:2568522 /DB_XREF=nr59a09.s1 /CLONE=IMAGE:1172248 /FEA=EST /CNT=77 /TID=Hs.170218.2 /TIER=Stack /STK=50 /UG=Hs.170218 /LL=23042 /UG_GENE=KIAA0251 /UG_TITLE=KIAA0251 protein	-2.47	-1036.33	0.03702
236545_at	gb:AA532718 /DB_XREF=gi:2276972 /DB_XREF=nj59c10.s1 /CLONE=IMAGE:996786 /FEA=EST /CNT=9 /TID=Hs.178604.0 /TIER=ConsEnd /STK=1 /UG=Hs.178604 /UG_TITLE=ESTs	AA532718		gb:AA532718 /DB_XREF=gi:2276972 /DB_XREF=nj59c10.s1 /CLONE=IMAGE:996786 /FEA=EST /CNT=9 /TID=Hs.178604.0 /TIER=ConsEnd /STK=1 /UG=Hs.178604 /UG_TITLE=ESTs	-2.47	-169.11	0.004664
203041_s_at	lysosomal-associated membrane protein 2	J04183	3920	gb:J04183.1 /DB_XREF=gi:186929 /GEN=LAMP2 /FEA=FLmRNA /CNT=139 /TID=Hs.8262.1 /TIER=FL /STK=1 /UG=Hs.8262 /LL=3920 /DEF=Homo sapiens lysosomal membrane glycoprotein-2 (LAMP2), complete cds. /PROD=lysosomal membrane glycoprotein-2 /FL=gb:NM_002294.1 gb:J04183.1	-2.46	-517.89	0.000612
216064_s_at	aspartylglucosaminidase	W27131	175	gb:W27131 /DB_XREF=gi:1306665 /DB_XREF=22h11 /FEA=mRNA /CNT=4 /TID=Hs.207776.1 /TIER=ConsEnd /STK=0 /UG=Hs.207776 /LL=175 /UG_GENE=AGA /UG_TITLE=aspartylglucosaminidase	-2.46	-150.93	0.019368
218552_at	hypothetical protein FLJ10948	NM_018281	55268	gb:NM_018281.1 /DB_XREF=gi:8922786 /GEN=FLJ10948 /FEA=FLmRNA /CNT=107 /TID=Hs.9670.0 /TIER=FL+Stack /STK=86 /UG=Hs.9670 /LL=55268 /DEF=Homo sapiens hypothetical protein FLJ10948 (FLJ10948), mRNA. /PROD=hypothetical protein FLJ10948 /FL=gb:NM_018281.1	-2.46	-710.28	0.04947
241721_at	CDNA FLJ37844 fis, clone BRSSN2012622	AW515022		gb:AW515022 /DB_XREF=gi:7153104 /DB_XREF=xu90d02.x1 /CLONE=IMAGE:2808963 /FEA=EST /CNT=5 /TID=Hs.148497.0 /TIER=ConsEnd /STK=2 /UG=Hs.148497 /UG_TITLE=ESTs	-2.46	-138.88	0.000623
212573_at	KIAA0830 protein	AF131747	23052	gb:AF131747.1 /DB_XREF=gi:4406562 /FEA=mRNA /CNT=133 /TID=Hs.167115.0 /TIER=Stack /STK=59 /UG=Hs.167115 /LL=23052 /UG_GENE=KIAA0830 /UG_TITLE=KIAA0830 protein /DEF=Homo sapiens clone 24951 mRNA sequence.	-2.45	-485.93	3.4e-05
218170_at	CGI-111 protein	NM_016048	51015	gb:NM_016048.1 /DB_XREF=gi:7705613 /GEN=LOC51015 /FEA=FLmRNA /CNT=135 /TID=Hs.11085.0 /TIER=FL /STK=0 /UG=Hs.11085 /LL=51015 /DEF=Homo sapiens CGI-111 protein (LOC51015), mRNA. /PROD=CGI-111 protein /FL=gb:NM_016048.1 gb:AF151869.1	-2.45	-676.68	0.037346
228155_at	chromosome 10 open reading frame 58	BF512388	84293	gb:BF512388 /DB_XREF=gi:11597654 /DB_XREF=UI-H-BW1-amc-e-06-0-UI.s1 /CLONE=IMAGE:3069418 /FEA=EST /CNT=19 /TID=Hs.30376.2 /TIER=Stack /STK=15 /UG=Hs.30376 /LL=51522 /UG_GENE=HSPC194 /UG_TITLE=hypothetical protein	-2.45	-2377.51	0.00693
201552_at	lysosomal-associated membrane protein 1	NM_005561	3916	gb:NM_005561.2 /DB_XREF=gi:7669500 /GEN=LAMP1 /FEA=FLmRNA /CNT=239 /TID=Hs.150101.0 /TIER=FL+Stack /STK=141 /UG=Hs.150101 /LL=3916 /DEF=Homo sapiens lysosomal-associated membrane protein 1 (LAMP1), mRNA. /PROD=lysosomal-associated membrane protein 1 /FL=gb:J04182.1 gb:J03263.1 gb:NM_005561.2	-2.44	-830.4	0.007992
201570_at	CGI-51 protein	NM_015380	25813	gb:NM_015380.1 /DB_XREF=gi:7661541 /GEN=CGI-51 /FEA=FLmRNA /CNT=205 /TID=Hs.4877.0 /TIER=FL+Stack /STK=69 /UG=Hs.4877 /LL=25813 /DEF=Homo sapiens CGI-51 protein (CGI-51), mRNA. /PROD=CGI-51 protein /FL=gb:NM_015380.1 gb:AF151809.1	-2.44	-920.21	0.013712
228640_at	BH-protocadherin (brain-heart)	BE644809	5099	gb:BE644809 /DB_XREF=gi:9969120 /DB_XREF=7e57e09.x1 /CLONE=IMAGE:3286600 /FEA=EST /CNT=18 /TID=Hs.10338.0 /TIER=Stack /STK=18 /UG=Hs.10338 /UG_TITLE=ESTs	-2.44	-131.19	0.014178
230778_at	gb:AA010315 /DB_XREF=gi:1471341 /DB_XREF=ze17f11.s1 /CLONE=IMAGE:359277 /FEA=EST /CNT=10 /TID=Hs.60371.0 /TIER=Stack /STK=8 /UG=Hs.60371 /UG_TITLE=ESTs	AA010315		gb:AA010315 /DB_XREF=gi:1471341 /DB_XREF=ze17f11.s1 /CLONE=IMAGE:359277 /FEA=EST /CNT=10 /TID=Hs.60371.0 /TIER=Stack /STK=8 /UG=Hs.60371 /UG_TITLE=ESTs	-2.44	-410.07	0.013791
1556007_s_at	gb:AI377389 /DB_XREF=gi:4187242 /DB_XREF=tc35a01.x1 /CLONE=IMAGE:2066568 /TID=Hs2.438760.1 /CNT=37 /FEA=mRNA /TIER=Stack /STK=8 /UG=Hs.438760 /UG_TITLE=Homo sapiens, clone IMAGE:4043634, mRNA	AI377389		gb:AI377389 /DB_XREF=gi:4187242 /DB_XREF=tc35a01.x1 /CLONE=IMAGE:2066568 /TID=Hs2.438760.1 /CNT=37 /FEA=mRNA /TIER=Stack /STK=8 /UG=Hs.438760 /UG_TITLE=Homo sapiens, clone IMAGE:4043634, mRNA	-2.44	-131.16	0.006494
203387_s_at	TBC1 domain family, member 4	NM_014832	9882	gb:NM_014832.1 /DB_XREF=gi:7662197 /GEN=KIAA0603 /FEA=FLmRNA /CNT=110 /TID=Hs.173802.0 /TIER=FL /STK=5 /UG=Hs.173802 /LL=9882 /DEF=Homo sapiens KIAA0603 gene product (KIAA0603), mRNA. /PROD=KIAA0603 gene product /FL=gb:NM_014832.1 gb:AB011175.1	-2.43	-127.94	0.013169
1554510_s_at	growth hormone inducible transmembrane protein	AB009685	27069	gb:AB009685.1 /DB_XREF=gi:7384765 /TID=Hs2.433957.2 /CNT=10 /FEA=FLmRNA /TIER=FL /STK=1 /LL=27069 /UG_GENE=GHITM /UG=Hs.433957 /DEF=Homo sapiens mRNA for DERP2, complete cds. /PROD=DERP2 /FL=gb:AB009685.1	-2.43	-609.27	0.00258
202488_s_at	FXYD domain containing ion transport regulator 3	NM_005971	5349	gb:NM_005971.2 /DB_XREF=gi:11612675 /GEN=FXYD3 /FEA=FLmRNA /CNT=217 /TID=Hs.301350.0 /TIER=FL+Stack /STK=18 /UG=Hs.301350 /LL=5349 /DEF=Homo sapiens FXYD domain-containing ion transport regulator 3 (FXYD3), transcript variant 1, mRNA. /PROD=MAT-8 protein, isoform 1 precursor /FL=gb:BC005238.1 gb:NM_005971.2	-2.42	-209.67	0.011728
219092_s_at	chromosome 9 open reading frame 12	NM_022755	64768	gb:NM_022755.1 /DB_XREF=gi:12232422 /GEN=FLJ13163 /FEA=FLmRNA /CNT=51 /TID=Hs.16603.0 /TIER=FL+Stack /STK=20 /UG=Hs.16603 /LL=64768 /DEF=Homo sapiens hypothetical protein FLJ13163 (FLJ13163), mRNA. /PROD=hypothetical protein FLJ13163 /FL=gb:NM_022755.1	-2.42	-397.08	0.000329
225300_at	Chromosome 15 open reading frame 23	BF792864	90417	gb:BF792864 /DB_XREF=gi:12097849 /DB_XREF=602253348F1 /CLONE=IMAGE:4345954 /FEA=mRNA /CNT=92 /TID=Hs.181466.0 /TIER=Stack /STK=26 /UG=Hs.181466 /UG_TITLE=Homo sapiens TRAF4 associated factor 1 mRNA, partial cds	-2.42	-234.46	0.028423
235199_at	gb:AI969697 /DB_XREF=gi:5766515 /DB_XREF=wz70e09.x1 /CLONE=IMAGE:2563432 /FEA=EST /CNT=15 /TID=Hs.276860.0 /TIER=ConsEnd /STK=0 /UG=Hs.276860 /UG_TITLE=ESTs	AI969697		gb:AI969697 /DB_XREF=gi:5766515 /DB_XREF=wz70e09.x1 /CLONE=IMAGE:2563432 /FEA=EST /CNT=15 /TID=Hs.276860.0 /TIER=ConsEnd /STK=0 /UG=Hs.276860 /UG_TITLE=ESTs	-2.42	-152.42	0.018933
243292_at	Similar to RIKEN cDNA 1110035L05	BF589994	388581	gb:BF589994 /DB_XREF=gi:11682318 /DB_XREF=naa47e12.x1 /CLONE=IMAGE:3259510 /FEA=EST /CNT=5 /TID=Hs.197613.0 /TIER=ConsEnd /STK=0 /UG=Hs.197613 /UG_TITLE=ESTs	-2.42	-184.59	0.038895
1564333_a_at	Transcribed locus, weakly similar to XP_223521.2 similar to prosaposin (variant Gaucher disease and variant metachromatic leukodystrophy); Prosaposin (sphingolipid activator protein-1) [Rattus norvegicus]	AK097698		gb:AK097698.1 /DB_XREF=gi:21757547 /TID=Hs2.259508.2 /CNT=1 /FEA=mRNA /TIER=ConsEnd /STK=0 /UG=Hs.259508 /UG_TITLE=Homo sapiens cDNA FLJ40379 fis, clone TESTI2035262, weakly similar to PROACTIVATOR POLYPEPTIDE PRECURSOR. /DEF=Homo sapiens cDNA FLJ40379 fis, clone TESTI2035262, weakly similar to PROACTIVATOR POLYPEPTIDE PRECURSOR.	-2.42	-871.3	0.013505
1560259_at	RAR-related orphan receptor A	BC029440	6095	gb:BC029440.1 /DB_XREF=gi:20809533 /TID=Hs2.374843.1 /CNT=4 /FEA=mRNA /TIER=ConsEnd /STK=0 /UG=Hs.374843 /UG_TITLE=Homo sapiens, clone IMAGE:4612205, mRNA /DEF=Homo sapiens, clone IMAGE:4612205, mRNA.	-2.42	-122.67	0.011785
200789_at	enoyl Coenzyme A hydratase 1, peroxisomal	NM_001398	1891	gb:NM_001398.1 /DB_XREF=gi:4503446 /GEN=ECH1 /FEA=FLmRNA /CNT=437 /TID=Hs.196176.0 /TIER=FL+Stack /STK=134 /UG=Hs.196176 /LL=1891 /DEF=Homo sapiens enoyl Coenzyme A hydratase 1, peroxisomal (ECH1), mRNA. /PROD=peroxisomal enoyl-coenzyme A hydratase-likeprotein /FL=gb:U16660.1 gb:NM_001398.1	-2.41	-1405.13	0.028315
203997_at	protein tyrosine phosphatase, non-receptor type 3	NM_002829	5774	gb:NM_002829.1 /DB_XREF=gi:4506292 /GEN=PTPN3 /FEA=FLmRNA /CNT=71 /TID=Hs.153932.0 /TIER=FL /STK=1 /UG=Hs.153932 /LL=5774 /DEF=Homo sapiens protein tyrosine phosphatase, non-receptor type 3 (PTPN3), mRNA. /PROD=protein tyrosine phosphatase, non-receptor type3 /FL=gb:M64572.1 gb:NM_002829.1	-2.41	-181.01	0.01279
225252_at	chromosome 20 open reading frame 139	AL121758	140809	gb:AL121758 /DB_XREF=gi:8218085 /FEA=DNA /CNT=102 /TID=Hs.135056.0 /TIER=Stack /STK=38 /UG=Hs.135056 /UG_TITLE=Human DNA sequence from clone RP5-850E9 on chromosome 20. Contains part of the gene for a novel C2H2 type zinc finger protein similar to Drosophila Scratch (Scrt), Slug and Xenopus Snail, a novel gene similar to Drosophila CG6762, STSs, GSSs and five CpG islands /DEF=Human DNA sequence f…	-2.41	-792.11	0.003839
226123_at	chromodomain helicase DNA binding protein 7	AI870918	55636	gb:AI870918 /DB_XREF=gi:5544886 /DB_XREF=wl77h11.x1 /CLONE=IMAGE:2430981 /FEA=EST /CNT=55 /TID=Hs.60238.0 /TIER=Stack /STK=15 /UG=Hs.60238 /UG_TITLE=ESTs, Weakly similar to dJ540H1.1 (H.sapiens)	-2.41	-241.85	9.6e-05
226662_at	Syntaxin 17	AW085575	55014	gb:AW085575 /DB_XREF=gi:6040727 /DB_XREF=wy67e03.x1 /CLONE=IMAGE:2553628 /FEA=EST /CNT=39 /TID=Hs.200332.1 /TIER=Stack /STK=12 /UG=Hs.200332 /LL=55014 /UG_GENE=FLJ20651 /UG_TITLE=hypothetical protein FLJ20651	-2.41	-155.3	0.000176
201193_at	isocitrate dehydrogenase 1 (NADP+), soluble	NM_005896	3417	gb:NM_005896.1 /DB_XREF=gi:5174470 /GEN=IDH1 /FEA=FLmRNA /CNT=296 /TID=Hs.11223.0 /TIER=FL+Stack /STK=129 /UG=Hs.11223 /LL=3417 /DEF=Homo sapiens isocitrate dehydrogenase 1 (NADP+), soluble (IDH1), mRNA. /PROD=isocitrate dehydrogenase 1 (NADP+), soluble /FL=gb:AF020038.1 gb:AF113917.1 gb:AL136702.1 gb:NM_005896.1	-2.4	-1327.92	0.042743
232000_at	Chromosome 9 open reading frame 52	AW001030	158219	gb:AW001030 /DB_XREF=gi:5847946 /DB_XREF=wr91g06.x1 /CLONE=IMAGE:2495098 /FEA=mRNA /CNT=19 /TID=Hs.48919.0 /TIER=ConsEnd /STK=6 /UG=Hs.48919 /UG_TITLE=Homo sapiens cDNA FLJ11508 fis, clone HEMBA1002162	-2.4	-214.97	0.003528
232360_at	ets homologous factor	AA565141	26298	gb:AA565141 /DB_XREF=gi:2336780 /DB_XREF=nk52a06.s1 /CLONE=IMAGE:1017106 /FEA=mRNA /CNT=8 /TID=Hs.226562.0 /TIER=ConsEnd /STK=0 /UG=Hs.226562 /UG_TITLE=Homo sapiens cDNA: FLJ21591 fis, clone COL07023	-2.4	-286.6	0.021442
1558154_at	Lethal giant larvae homolog 2 (Drosophila)	AF289551	3993	gb:AF289551.1 /DB_XREF=gi:18027305 /TID=Hs2.378778.1 /CNT=20 /FEA=mRNA /TIER=ConsEnd /STK=0 /UG=Hs.378778 /DEF=Homo sapiens clone pp10029 unknown mRNA. /PROD=unknown	-2.4	-127.82	0.038869
222653_at	pyridoxine-5'-phosphate oxidase	AA005137	55163	gb:AA005137 /DB_XREF=gi:1448640 /DB_XREF=zh95e04.s1 /CLONE=IMAGE:429054 /FEA=FLmRNA /CNT=86 /TID=Hs.267963.0 /TIER=Stack /STK=25 /UG=Hs.267963 /LL=55163 /UG_GENE=FLJ10535 /UG_TITLE=hypothetical protein FLJ10535 /FL=gb:NM_018129.1	-2.39	-164.06	0.005816
223217_s_at	nuclear factor of kappa light polypeptide gene enhancer in B-cells inhibitor, zeta	BE646573	64332	gb:BE646573 /DB_XREF=gi:9970884 /DB_XREF=7e89c10.x1 /CLONE=IMAGE:3292338 /FEA=FLmRNA /CNT=87 /TID=Hs.301183.0 /TIER=Stack /STK=13 /UG=Hs.301183 /UG_TITLE=Homo sapiens MAIL mRNA, complete cds /FL=gb:AB037925.1	-2.39	-427.65	0.006559
1558281_a_at	hypothetical protein MGC9712	BQ277407	202915	gb:BQ277407 /DB_XREF=gi:20487615 /DB_XREF=AGENCOURT_6738219 /CLONE=IMAGE:5810694 /TID=Hs2.288510.1 /CNT=20 /FEA=mRNA /TIER=ConsEnd /STK=0 /UG=Hs.288510 /UG_TITLE=Homo sapiens cDNA FLJ39498 fis, clone PROST2016668.	-2.39	-154.37	0.012261
203126_at	inositol(myo)-1(or 4)-monophosphatase 2	NM_014214	3613	gb:NM_014214.1 /DB_XREF=gi:7657235 /GEN=IMPA2 /FEA=FLmRNA /CNT=125 /TID=Hs.5753.0 /TIER=FL+Stack /STK=54 /UG=Hs.5753 /LL=3613 /DEF=Homo sapiens inositol(myo)-1(or 4)-monophosphatase 2 (IMPA2), mRNA. /PROD=inositol(myo)-1(or 4)-monophosphatase 2 /FL=gb:AF200432.1 gb:NM_014214.1 gb:AF014398.2	-2.38	-1257.37	0.001698
203790_s_at	heat-responsive protein 12	N54448	10247	gb:N54448 /DB_XREF=gi:1195768 /DB_XREF=yv36h05.s1 /CLONE=IMAGE:244857 /FEA=FLmRNA /CNT=129 /TID=Hs.18426.0 /TIER=Stack /STK=9 /UG=Hs.18426 /LL=10247 /UG_GENE=UK114 /UG_TITLE=translational inhibitor protein p14.5 /FL=gb:NM_005836.1	-2.38	-101.77	0.045143
227948_at	FYVE, RhoGEF and PH domain containing 4	AI949549	121512	gb:AI949549 /DB_XREF=gi:5741859 /DB_XREF=wq11h04.x1 /CLONE=IMAGE:2470999 /FEA=EST /CNT=23 /TID=Hs.293097.0 /TIER=Stack /STK=14 /UG=Hs.293097 /UG_TITLE=ESTs, Weakly similar to A55380 faciogenital dysplasia-associated protein FGD1 (H.sapiens)	-2.38	-146.56	0.011068
229348_at	gb:N30416 /DB_XREF=gi:1148936 /DB_XREF=yy13e12.s1 /CLONE=IMAGE:271150 /FEA=EST /CNT=13 /TID=Hs.40411.0 /TIER=Stack /STK=10 /UG=Hs.40411 /UG_TITLE=ESTs	N30416		gb:N30416 /DB_XREF=gi:1148936 /DB_XREF=yy13e12.s1 /CLONE=IMAGE:271150 /FEA=EST /CNT=13 /TID=Hs.40411.0 /TIER=Stack /STK=10 /UG=Hs.40411 /UG_TITLE=ESTs	-2.38	-717.47	0.04541
235078_at	gb:AI393725 /DB_XREF=gi:4223272 /DB_XREF=tg60b03.x1 /CLONE=IMAGE:2113133 /FEA=EST /CNT=25 /TID=Hs.163603.0 /TIER=ConsEnd /STK=0 /UG=Hs.163603 /UG_TITLE=ESTs	AI393725		gb:AI393725 /DB_XREF=gi:4223272 /DB_XREF=tg60b03.x1 /CLONE=IMAGE:2113133 /FEA=EST /CNT=25 /TID=Hs.163603.0 /TIER=ConsEnd /STK=0 /UG=Hs.163603 /UG_TITLE=ESTs	-2.38	-308.86	0.039702
203023_at	hypothetical protein HSPC111	NM_016391	51491	gb:NM_016391.1 /DB_XREF=gi:7705450 /GEN=HSPC111 /FEA=FLmRNA /CNT=136 /TID=Hs.279918.0 /TIER=FL+Stack /STK=61 /UG=Hs.279918 /LL=51491 /DEF=Homo sapiens hypothetical protein (HSPC111), mRNA. /PROD=hypothetical protein /FL=gb:NM_016391.1 gb:AF151875.1 gb:AF161460.1 gb:AF151019.1	-2.36	-183.79	0.003235
204615_x_at	isopentenyl-diphosphate delta isomerase	NM_004508	3422	gb:NM_004508.1 /DB_XREF=gi:4758583 /GEN=IDI1 /FEA=FLmRNA /CNT=105 /TID=Hs.76038.0 /TIER=FL /STK=0 /UG=Hs.76038 /LL=3422 /DEF=Homo sapiens isopentenyl-diphosphate delta isomerase (IDI1), mRNA. /PROD=isopentenyl-diphosphate delta isomerase /FL=gb:NM_004508.1	-2.36	-858.55	0.039697
208881_x_at	isopentenyl-diphosphate delta isomerase	BC005247	3422	gb:BC005247.1 /DB_XREF=gi:13528899 /FEA=FLmRNA /CNT=315 /TID=Hs.76038.1 /TIER=FL /STK=0 /UG=Hs.76038 /LL=3422 /UG_GENE=IDI1 /DEF=Homo sapiens, isopentenyl-diphosphate delta isomerase, clone MGC:12281, mRNA, complete cds. /PROD=isopentenyl-diphosphate delta isomerase /FL=gb:BC005247.1	-2.36	-889	0.03968
209581_at	HRAS-like suppressor 3	BC001387	11145	gb:BC001387.1 /DB_XREF=gi:12655072 /FEA=FLmRNA /CNT=76 /TID=Hs.37189.0 /TIER=FL+Stack /STK=28 /UG=Hs.37189 /LL=11145 /UG_GENE=HREV107 /DEF=Homo sapiens, similar to rat HREV107, clone MGC:1240, mRNA, complete cds. /PROD=similar to rat HREV107 /FL=gb:NM_007069.1 gb:BC001387.1 gb:AB030814.1	-2.36	-196.31	0.019291
216028_at	gb:AL049980.1 /DB_XREF=gi:4884230 /GEN=DKFZp564C152 /FEA=mRNA /CNT=2 /TID=Hs.184216.0 /TIER=ConsEnd /STK=0 /UG=Hs.184216 /LL=26120 /DEF=Homo sapiens mRNA; cDNA DKFZp564C152 (from clone DKFZp564C152). /PROD=hypothetical protein	AL049980		gb:AL049980.1 /DB_XREF=gi:4884230 /GEN=DKFZp564C152 /FEA=mRNA /CNT=2 /TID=Hs.184216.0 /TIER=ConsEnd /STK=0 /UG=Hs.184216 /LL=26120 /DEF=Homo sapiens mRNA; cDNA DKFZp564C152 (from clone DKFZp564C152). /PROD=hypothetical protein	-2.36	-105.23	0.011499
236826_at	Chromosome 9 open reading frame 52	H83092	158219	gb:H83092 /DB_XREF=gi:1061762 /DB_XREF=yq46g03.r1 /CLONE=IMAGE:198868 /FEA=EST /CNT=36 /TID=Hs.49605.0 /TIER=ConsEnd /STK=0 /UG=Hs.49605 /UG_TITLE=ESTs	-2.36	-129.86	0.006552
202427_s_at	DKFZP564B167 protein	NM_015415	25874	gb:NM_015415.1 /DB_XREF=gi:7661601 /GEN=DKFZP564B167 /FEA=FLmRNA /CNT=149 /TID=Hs.76285.0 /TIER=FL+Stack /STK=70 /UG=Hs.76285 /LL=25874 /DEF=Homo sapiens DKFZP564B167 protein (DKFZP564B167), mRNA. /PROD=DKFZP564B167 protein /FL=gb:NM_015415.1 gb:AL110297.1	-2.35	-908.52	0.03893
209631_s_at	G protein-coupled receptor 37 (endothelin receptor type B-like)	U87460	2861	gb:U87460.1 /DB_XREF=gi:2076881 /FEA=FLmRNA /CNT=83 /TID=Hs.27747.0 /TIER=FL /STK=0 /UG=Hs.27747 /LL=2861 /UG_GENE=GPR37 /DEF=Human putative endothelin receptor type B-like protein mRNA, complete cds. /PROD=putative endothelin receptor type B-likeprotein /FL=gb:U87460.1	-2.35	-134.42	3.4e-05
213789_at	gb:N58493 /DB_XREF=gi:1202383 /DB_XREF=yv72d01.s1 /CLONE=IMAGE:248257 /FEA=EST /CNT=22 /TID=Hs.75105.1 /TIER=Stack /STK=9 /UG=Hs.75105 /LL=10682 /UG_GENE=EBP /UG_TITLE=emopamil-binding protein (sterol isomerase)	N58493		gb:N58493 /DB_XREF=gi:1202383 /DB_XREF=yv72d01.s1 /CLONE=IMAGE:248257 /FEA=EST /CNT=22 /TID=Hs.75105.1 /TIER=Stack /STK=9 /UG=Hs.75105 /LL=10682 /UG_GENE=EBP /UG_TITLE=emopamil-binding protein (sterol isomerase)	-2.35	-367.96	0.017657
223805_at	oxysterol binding protein-like 6	AF323728	114880	gb:AF323728.1 /DB_XREF=gi:12382786 /FEA=FLmRNA /CNT=12 /TID=Hs.318775.0 /TIER=FL /STK=0 /UG=Hs.318775 /DEF=Homo sapiens OSBP-related protein 6 mRNA, complete cds. /PROD=OSBP-related protein 6 /FL=gb:AF323728.1	-2.35	-207.75	0.044739
226851_at	lysophospholipase-like 1	AW612657	127018	gb:AW612657 /DB_XREF=gi:7317843 /DB_XREF=hh30b04.x1 /CLONE=IMAGE:2956591 /FEA=EST /CNT=41 /TID=Hs.88201.0 /TIER=Stack /STK=23 /UG=Hs.88201 /UG_TITLE=ESTs, Weakly similar to A Chain A, Crystal Structure Of The Human Acyl Protein Thioesterase 1 At 1.5 A Resolution (H.sapiens)	-2.35	-143.22	0.005568
209368_at	epoxide hydrolase 2, cytoplasmic	AF233336	2053	gb:AF233336.1 /DB_XREF=gi:10197683 /GEN=EPHX2 /FEA=FLmRNA /CNT=103 /TID=Hs.113.0 /TIER=FL /STK=0 /UG=Hs.113 /LL=2053 /DEF=Homo sapiens clone 129-13 soluble epoxide hydrolase (EPHX2) mRNA, complete cds. /PROD=soluble epoxide hydrolase /FL=gb:NM_001979.1 gb:AF233334.1 gb:AF233336.1 gb:AF233335.1 gb:L05779.1	-2.34	-115.65	0.004548
213279_at	dehydrogenase/reductase (SDR family) member 1	AL050217	115817	gb:AL050217.1 /DB_XREF=gi:4884458 /FEA=mRNA /CNT=62 /TID=Hs.308467.0 /TIER=Stack /STK=52 /UG=Hs.308467 /UG_TITLE=Homo sapiens mRNA; cDNA DKFZp586I0523 (from clone DKFZp586I0523) /DEF=Homo sapiens mRNA; cDNA DKFZp586I0523 (from clone DKFZp586I0523).	-2.34	-384.04	0
202661_at	inositol 1,4,5-triphosphate receptor, type 2	AI963873	3709	gb:AI963873 /DB_XREF=gi:5756586 /DB_XREF=wt86b08.x1 /CLONE=IMAGE:2514327 /FEA=FLmRNA /CNT=156 /TID=Hs.238272.0 /TIER=Stack /STK=28 /UG=Hs.238272 /LL=3709 /UG_GENE=ITPR2 /UG_TITLE=inositol 1,4,5-triphosphate receptor, type 2 /FL=gb:NM_002223.1 gb:D26350.1	-2.33	-123.86	0.000378
210426_x_at	RAR-related orphan receptor A	U04897	6095	gb:U04897.1 /DB_XREF=gi:451563 /FEA=FLmRNA /CNT=8 /TID=Hs.2156.1 /TIER=FL /STK=0 /UG=Hs.2156 /LL=6095 /UG_GENE=RORA /DEF=Human orphan hormone nuclear receptor RORalpha1 mRNA, complete cds. /PROD=RORalpha1 /FL=gb:U04897.1	-2.33	-1123.22	0.005333
215071_s_at	gb:AL353759 /DB_XREF=gi:8745068 /FEA=DNA_18 /CNT=7 /TID=Hs.28777.3 /TIER=ConsEnd /STK=0 /UG=Hs.28777 /LL=8334 /UG_GENE=H2AFL /UG_TITLE=H2A histone family, member L /DEF=Human DNA sequence from clone RP1-221C16 on chromosome 6. Contains two genes for novel histone 4 family members, two genes for novel histone 1 family members, three genes for novel histone 2B family members, a gene for a novel his…	AL353759		gb:AL353759 /DB_XREF=gi:8745068 /FEA=DNA_18 /CNT=7 /TID=Hs.28777.3 /TIER=ConsEnd /STK=0 /UG=Hs.28777 /LL=8334 /UG_GENE=H2AFL /UG_TITLE=H2A histone family, member L /DEF=Human DNA sequence from clone RP1-221C16 on chromosome 6. Contains two genes for novel histone 4 family members, two genes for novel histone 1 family members, three genes for novel histone 2B family members, a gene for a novel his…	-2.33	-209.66	0.000474
217523_at	CD44 antigen (homing function and Indian blood group system)	AV700298	960	gb:AV700298 /DB_XREF=gi:10302269 /DB_XREF=AV700298 /CLONE=GKCBVGO5 /FEA=EST /CNT=7 /TID=Hs.285173.0 /TIER=ConsEnd /STK=7 /UG=Hs.285173 /UG_TITLE=ESTs, Moderately similar to CD44_HUMAN CD44 ANTIGEN PRECURSOR (H.sapiens)	-2.33	-355.2	0.004387
219395_at	hypothetical protein FLJ21918	NM_024939	80004	gb:NM_024939.1 /DB_XREF=gi:13435148 /GEN=FLJ21918 /FEA=FLmRNA /CNT=34 /TID=Hs.282093.0 /TIER=FL /STK=0 /UG=Hs.282093 /LL=80004 /DEF=Homo sapiens hypothetical protein FLJ21918 (FLJ21918), mRNA. /PROD=hypothetical protein FLJ21918 /FL=gb:NM_024939.1	-2.33	-535.91	0.001056
220230_s_at	cytochrome b5 reductase b5R.2	NM_016229	51700	gb:NM_016229.1 /DB_XREF=gi:7706442 /GEN=LOC51700 /FEA=FLmRNA /CNT=9 /TID=Hs.22142.0 /TIER=FL /STK=5 /UG=Hs.22142 /LL=51700 /DEF=Homo sapiens cytochrome b5 reductase b5R.2 (LOC51700), mRNA. /PROD=cytochrome b5 reductase b5R.2 /FL=gb:AF169802.1 gb:NM_016229.1	-2.33	-244.07	0.029653
226388_at	transcription elongation factor A (SII), 3	AI675780	6920	gb:AI675780 /DB_XREF=gi:4876260 /DB_XREF=wd15c11.x1 /CLONE=IMAGE:2328212 /FEA=mRNA /CNT=65 /TID=Hs.94952.0 /TIER=Stack /STK=30 /UG=Hs.94952 /UG_TITLE=Homo sapiens cDNA: FLJ23371 fis, clone HEP16068, highly similar to HSTFIISH Homo sapiens mRNA for transcription elongation factor TFIIS	-2.33	-434.23	0.000283
201569_s_at	CGI-51 protein	NM_015380	25813	gb:NM_015380.1 /DB_XREF=gi:7661541 /GEN=CGI-51 /FEA=FLmRNA /CNT=205 /TID=Hs.4877.0 /TIER=FL+Stack /STK=69 /UG=Hs.4877 /LL=25813 /DEF=Homo sapiens CGI-51 protein (CGI-51), mRNA. /PROD=CGI-51 protein /FL=gb:NM_015380.1 gb:AF151809.1	-2.32	-811.98	0.024895
221675_s_at	choline phosphotransferase 1	AF195624	56994	gb:AF195624.1 /DB_XREF=gi:9502012 /FEA=FLmRNA /CNT=1 /TID=Hs.171889.1 /TIER=FL /STK=0 /UG=Hs.171889 /LL=56994 /UG_GENE=LOC56994 /DEF=Homo sapiens cholinephosphotransferase 1 beta mRNA, complete cds. /PROD=cholinephosphotransferase 1 beta /FL=gb:AF195624.1	-2.32	-637.8	0.038816
59697_at	RAB15, member RAS onocogene family	AA582932	376267	Cluster Incl. AA582932:nn80a11.s1 Homo sapiens cDNA, 3 end /clone=IMAGE-1090172 /clone_end=3' /gb=AA582932 /gi=2360292 /ug=Hs.21349 /len=614	-2.32	-262.79	0.037818
225000_at	Protein kinase, cAMP-dependent, regulatory, type II, alpha	BF246131	5576	gb:BF246131 /DB_XREF=gi:11160170 /DB_XREF=601854085F1 /CLONE=IMAGE:4073973 /FEA=mRNA /CNT=138 /TID=Hs.286241.0 /TIER=Stack /STK=46 /UG=Hs.286241 /UG_TITLE=Homo sapiens cDNA: FLJ22698 fis, clone HSI12044	-2.32	-442.6	0
227987_at	vacuolar protein sorting 13A (yeast)	AW629014	23230	gb:AW629014 /DB_XREF=gi:7375804 /DB_XREF=hi46e01.x1 /CLONE=IMAGE:2975352 /FEA=EST /CNT=19 /TID=Hs.65919.0 /TIER=Stack /STK=10 /UG=Hs.65919 /UG_TITLE=ESTs	-2.32	-220.25	2.1e-05
200884_at	creatine kinase, brain	NM_001823	1152	gb:NM_001823.1 /DB_XREF=gi:4502850 /GEN=CKB /FEA=FLmRNA /CNT=452 /TID=Hs.173724.0 /TIER=FL+Stack /STK=171 /UG=Hs.173724 /LL=1152 /DEF=Homo sapiens creatine kinase, brain (CKB), mRNA. /PROD=creatine kinase, brain /FL=gb:L47647.1 gb:BC004914.1 gb:NM_001823.1 gb:BC001190.1 gb:M16364.1 gb:M16451.1	-2.31	-507.24	0.014281
211715_s_at	3-hydroxybutyrate dehydrogenase (heart, mitochondrial) /// 3-hydroxybutyrate dehydrogenase (heart, mitochondrial)	BC005844	622	gb:BC005844.1 /DB_XREF=gi:13543366 /FEA=FLmRNA /CNT=1 /TID=HsAffx.900714.918 /TIER=FL /STK=0 /DEF=Homo sapiens, clone MGC:2723, mRNA, complete cds. /PROD=Unknown (protein for MGC:2723) /FL=gb:BC005844.1	-2.31	-404.95	0.001823
214734_at	SLAC2-B	AB014524	23086	gb:AB014524.1 /DB_XREF=gi:3327061 /GEN=KIAA0624 /FEA=mRNA /CNT=28 /TID=Hs.138380.0 /TIER=ConsEnd /STK=4 /UG=Hs.138380 /LL=23086 /DEF=Homo sapiens mRNA for KIAA0624 protein, partial cds. /PROD=KIAA0624 protein	-2.31	-317.87	0.007186
220066_at	caspase recruitment domain family, member 15	NM_022162	64127	gb:NM_022162.1 /DB_XREF=gi:11545911 /GEN=NOD2 /FEA=FLmRNA /CNT=12 /TID=Hs.135201.0 /TIER=FL /STK=6 /UG=Hs.135201 /LL=64127 /DEF=Homo sapiens NOD2 protein (NOD2), mRNA. /PROD=NOD2 protein /FL=gb:NM_022162.1 gb:AF178930.1	-2.31	-177.67	0.031303
228067_at	similar to 2010300C02Rik protein	AW249666	343990	gb:AW249666 /DB_XREF=gi:6592659 /DB_XREF=2819884.3prime /CLONE=IMAGE:2819884 /FEA=EST /CNT=17 /TID=Hs.119944.0 /TIER=Stack /STK=13 /UG=Hs.119944 /UG_TITLE=ESTs	-2.31	-140.41	0.00069
200983_x_at	CD59 antigen p18-20 (antigen identified by monoclonal antibodies 16.3A5, EJ16, EJ30, EL32 and G344)	BF983379	966	gb:BF983379 /DB_XREF=gi:12386191 /DB_XREF=602305270F1 /CLONE=IMAGE:4396576 /FEA=FLmRNA /CNT=428 /TID=Hs.119663.0 /TIER=Stack /STK=83 /UG=Hs.119663 /LL=966 /UG_GENE=CD59 /UG_TITLE=CD59 antigen p18-20 (antigen identified by monoclonal antibodies 16.3A5, EJ16, EJ30, EL32 and G344) /FL=gb:NM_000611.1 gb:M34671.1	-2.29	-867	0.013324
212543_at	Absent in melanoma 1	U83115	202	gb:U83115.1 /DB_XREF=gi:2072424 /GEN=AIM1 /FEA=mRNA /CNT=129 /TID=Hs.161002.0 /TIER=Stack /STK=38 /UG=Hs.161002 /LL=202 /DEF=Human non-lens beta gamma-crystallin like protein (AIM1) mRNA, partial cds. /PROD=non-lens beta gamma-crystallin like protein	-2.29	-1232.9	0
51146_at	hypothetical protein FLJ20477	AA203365	55650	Cluster Incl. AA203365:zx56a06.r1 Homo sapiens cDNA, 5 end /clone=IMAGE-446482 /clone_end=5' /gb=AA203365 /gi=1799134 /ug=Hs.26994 /len=847	-2.29	-200.64	0.001609
1555311_at	gb:AF125104.1 /DB_XREF=gi:18568104 /TID=Hs2Affx.1.177 /CNT=1 /FEA=FLmRNA /TIER=FL /STK=1 /NOTE=sequence(s) not in UniGene /DEF=Homo sapiens RAB22 mRNA, complete cds. /PROD=RAB22 /FL=gb:AF125104.1	AF125104		gb:AF125104.1 /DB_XREF=gi:18568104 /TID=Hs2Affx.1.177 /CNT=1 /FEA=FLmRNA /TIER=FL /STK=1 /NOTE=sequence(s) not in UniGene /DEF=Homo sapiens RAB22 mRNA, complete cds. /PROD=RAB22 /FL=gb:AF125104.1	-2.29	-114.39	0.001194
202286_s_at	tumor-associated calcium signal transducer 2	J04152	4070	gb:J04152 /DB_XREF=gi:182893 /FEA=FLmRNA /CNT=188 /TID=Hs.23582.0 /TIER=Stack /STK=67 /UG=Hs.23582 /LL=4070 /UG_GENE=TACSTD2 /UG_TITLE=tumor-associated calcium signal transducer 2 /DEF=Human gastrointestinal tumor-associated antigen GA733-1 protein gene, complete cds, clone 05516 /FL=gb:NM_002353.1	-2.28	-3337.54	0.002119
203518_at	Chediak-Higashi syndrome 1	NM_000081	1130	gb:NM_000081.1 /DB_XREF=gi:4502838 /GEN=CHS1 /FEA=FLmRNA /CNT=87 /TID=Hs.36508.0 /TIER=FL+Stack /STK=28 /UG=Hs.36508 /LL=1130 /DEF=Homo sapiens Chediak-Higashi syndrome 1 (CHS1), mRNA. /PROD=beige protein homolog /FL=gb:U67615.1 gb:NM_000081.1	-2.28	-236.29	0.049313
226671_at	CDNA clone IMAGE:4797120, partial cds	AI150000		gb:AI150000 /DB_XREF=gi:3678469 /DB_XREF=qf44b08.x1 /CLONE=IMAGE:1752855 /FEA=EST /CNT=61 /TID=Hs.23558.0 /TIER=Stack /STK=8 /UG=Hs.23558 /UG_TITLE=ESTs, Weakly similar to A48042 lysosomal membrane glycoprotein lamp-2 homolog (H.sapiens)	-2.28	-213.09	0.001682
227623_at	MRNA; cDNA DKFZp313C0240 (from clone DKFZp313C0240)	H16409		gb:H16409 /DB_XREF=gi:881229 /DB_XREF=ym22h04.s1 /CLONE=IMAGE:49055 /FEA=EST /CNT=25 /TID=Hs.298258.0 /TIER=Stack /STK=14 /UG=Hs.298258 /UG_TITLE=ESTs	-2.27	-119.9	0.033706
201707_at	peroxisomal biogenesis factor 19	NM_002857	5824	gb:NM_002857.1 /DB_XREF=gi:4506338 /GEN=PXF /FEA=FLmRNA /CNT=286 /TID=Hs.168670.0 /TIER=FL /STK=3 /UG=Hs.168670 /LL=5824 /DEF=Homo sapiens peroxisomal farnesylated protein (PXF), mRNA. /PROD=peroxisomal farnesylated protein /FL=gb:BC000496.1 gb:AB018541.1 gb:NM_002857.1	-2.26	-207.56	0.049926
227944_at	Protein tyrosine phosphatase, non-receptor type 3	BF437260	5774	gb:BF437260 /DB_XREF=gi:11449593 /DB_XREF=7p68h12.x1 /CLONE=IMAGE:3651310 /FEA=EST /CNT=34 /TID=Hs.27004.0 /TIER=Stack /STK=25 /UG=Hs.27004 /UG_TITLE=ESTs	-2.26	-160.24	0.046625
1561320_at	P21(CDKN1A)-activated kinase 6	AI209129	56924	gb:AI209129 /DB_XREF=gi:3771071 /DB_XREF=qg59c02.x1 /CLONE=IMAGE:1839458 /TID=Hs2.147409.1 /CNT=2 /FEA=mRNA /TIER=ConsEnd /STK=1 /UG=Hs.147409 /UG_TITLE=Homo sapiens cDNA FLJ40282 fis, clone TESTI2027562.	-2.26	-119.88	0.024749
209276_s_at	glutaredoxin (thioltransferase)	AF162769	2745	gb:AF162769.1 /DB_XREF=gi:5442445 /FEA=FLmRNA /CNT=170 /TID=Hs.28988.1 /TIER=FL /STK=0 /UG=Hs.28988 /LL=2745 /UG_GENE=GLRX /DEF=Homo sapiens thioltransferase mRNA, complete cds. /PROD=thioltransferase /FL=gb:D21238.1 gb:AF162769.1 gb:BC005304.1	-2.25	-266.24	0.01774
211023_at	pyruvate dehydrogenase (lipoamide) beta	AL117618	5162	gb:AL117618.1 /DB_XREF=gi:5912196 /GEN=DKFZp564K0164 /FEA=FLmRNA /CNT=2 /TID=Hs.979.1 /TIER=FL /STK=0 /UG=Hs.979 /LL=5162 /DEF=Homo sapiens mRNA; cDNA DKFZp564K0164 (from clone DKFZp564K0164); complete cds. /PROD=hypothetical protein /FL=gb:AL117618.1	-2.25	-1020.04	0.006482
213929_at	Transcribed locus, weakly similar to XP_375099.1 hypothetical protein LOC283585 [Homo sapiens]	AL050204		gb:AL050204.1 /DB_XREF=gi:4884443 /FEA=mRNA /CNT=36 /TID=Hs.28540.0 /TIER=Stack /STK=15 /UG=Hs.28540 /UG_TITLE=Homo sapiens mRNA; cDNA DKFZp586F1223 (from clone DKFZp586F1223) /DEF=Homo sapiens mRNA; cDNA DKFZp586F1223 (from clone DKFZp586F1223).	-2.25	-475.53	0.03535
230875_s_at	ATPase, Class VI, type 11A	AW068936	23250	gb:AW068936 /DB_XREF=gi:6023934 /DB_XREF=cr38f08.x1 /CLONE=HBMSC_cr38f08 /FEA=EST /CNT=9 /TID=Hs.29189.1 /TIER=Stack /STK=9 /UG=Hs.29189 /LL=23250 /UG_GENE=ATP11A /UG_TITLE=ATPase, Class VI, type 11A	-2.25	-255.68	0.000234
236534_at	BCL2/adenovirus E1B 19kD interacting protein like	W69365	149428	gb:W69365 /DB_XREF=gi:1378676 /DB_XREF=zd46f09.s1 /CLONE=IMAGE:343721 /FEA=EST /CNT=6 /TID=Hs.58006.0 /TIER=ConsEnd /STK=6 /UG=Hs.58006 /UG_TITLE=ESTs, Weakly similar to ALU5_HUMAN ALU SUBFAMILY SC SEQUENCE CONTAMINATION WARNING ENTRY (H.sapiens)	-2.25	-411.56	0.049189
222830_at	transcription factor CP2-like 2	BE566136	29841	gb:BE566136 /DB_XREF=gi:9809856 /DB_XREF=601339250F1 /CLONE=IMAGE:3681373 /FEA=FLmRNA /CNT=49 /TID=Hs.321264.0 /TIER=Stack /STK=11 /UG=Hs.321264 /LL=29841 /UG_GENE=LBP-32 /UG_TITLE=LBP protein 32 /FL=gb:NM_014552.1 gb:AF198489.1	-2.24	-1265.19	2e-06
226794_at	syntaxin binding protein 5 (tomosyn)	AI825998	134957	gb:AI825998 /DB_XREF=gi:5446669 /DB_XREF=wk42e06.x1 /CLONE=IMAGE:2418082 /FEA=EST /CNT=57 /TID=Hs.184319.0 /TIER=Stack /STK=12 /UG=Hs.184319 /UG_TITLE=ESTs, Weakly similar to KIAA1006 protein (H.sapiens)	-2.24	-109.43	0.022632
227001_at	Hypothetical protein FLJ13955	AI096706	79815	gb:AI096706 /DB_XREF=gi:3446200 /DB_XREF=qb91d03.x1 /CLONE=IMAGE:1707461 /FEA=mRNA /CNT=43 /TID=Hs.167011.0 /TIER=Stack /STK=26 /UG=Hs.167011 /UG_TITLE=Homo sapiens cDNA: FLJ21362 fis, clone COL02886	-2.24	-772.51	0.00323
227985_at	gb:AI928513 /DB_XREF=gi:5664477 /DB_XREF=wp02h03.x1 /CLONE=IMAGE:2463701 /FEA=EST /CNT=78 /TID=Hs.59203.0 /TIER=Stack /STK=75 /UG=Hs.59203 /UG_TITLE=ESTs	AI928513		gb:AI928513 /DB_XREF=gi:5664477 /DB_XREF=wp02h03.x1 /CLONE=IMAGE:2463701 /FEA=EST /CNT=78 /TID=Hs.59203.0 /TIER=Stack /STK=75 /UG=Hs.59203 /UG_TITLE=ESTs	-2.24	-100.13	0.042462
235958_at	gb:AW299828 /DB_XREF=gi:6709505 /DB_XREF=xs43h04.x1 /CLONE=IMAGE:2772439 /FEA=EST /CNT=15 /TID=Hs.193580.0 /TIER=ConsEnd /STK=0 /UG=Hs.193580 /UG_TITLE=ESTs	AW299828		gb:AW299828 /DB_XREF=gi:6709505 /DB_XREF=xs43h04.x1 /CLONE=IMAGE:2772439 /FEA=EST /CNT=15 /TID=Hs.193580.0 /TIER=ConsEnd /STK=0 /UG=Hs.193580 /UG_TITLE=ESTs	-2.24	-116.7	0.012012
1564414_a_at	poly(A)-specific ribonuclease (PARN)-like domain containing 1	AK093139	154197	gb:AK093139.1 /DB_XREF=gi:21751915 /TID=Hs2.349077.2 /CNT=1 /FEA=mRNA /TIER=ConsEnd /STK=0 /LL=154197 /UG_GENE=FLJ40240 /UG=Hs.349077 /UG_TITLE=hypothetical protein FLJ40240 /DEF=Homo sapiens cDNA FLJ35820 fis, clone TESTI2006212, weakly similar to Poly(A)-specific ribonuclease (deadenylation nuclease).	-2.24	-164.18	0.016532
202429_s_at	protein phosphatase 3 (formerly 2B), catalytic subunit, alpha isoform (calcineurin A alpha)	AL353950	5530	gb:AL353950.1 /DB_XREF=gi:7669991 /GEN=DKFZp761L0516 /FEA=FLmRNA /CNT=165 /TID=Hs.272458.0 /TIER=FL+Stack /STK=31 /UG=Hs.272458 /LL=5530 /DEF=Homo sapiens mRNA; cDNA DKFZp761L0516 (from clone DKFZp761L0516); complete cds. /PROD=hypothetical protein /FL=gb:L14778.1 gb:J05480.1 gb:NM_000944.1 gb:AL353950.1	-2.23	-264.85	0.001203
202793_at	putative protein similar to nessy (Drosophila)	NM_005768	10162	gb:NM_005768.2 /DB_XREF=gi:5579449 /GEN=C3F /FEA=FLmRNA /CNT=143 /TID=Hs.300423.0 /TIER=FL /STK=2 /UG=Hs.300423 /LL=10162 /DEF=Homo sapiens putative protein similar to nessy (Drosophila) (C3F), mRNA. /PROD=putative protein similar to nessy (Drosophila) /FL=gb:BC000664.1 gb:U72515.1 gb:NM_005768.2	-2.23	-114.65	0.041726
203042_at	lysosomal-associated membrane protein 2	NM_002294	3920	gb:NM_002294.1 /DB_XREF=gi:4504956 /GEN=LAMP2 /FEA=FLmRNA /CNT=139 /TID=Hs.8262.1 /TIER=FL /STK=0 /UG=Hs.8262 /LL=3920 /DEF=Homo sapiens lysosomal-associated membrane protein 2 (LAMP2), transcript variant LAMP2A, mRNA. /PROD=lysosomal-associated membrane protein 2precursor /FL=gb:NM_002294.1 gb:J04183.1	-2.23	-813.52	0.000119
212432_at	GrpE-like 1, mitochondrial (E. coli)	AL542571	80273	gb:AL542571 /DB_XREF=gi:12874746 /DB_XREF=AL542571 /CLONE=CS0DE012YH08 (5 prime) /FEA=mRNA /CNT=141 /TID=Hs.151903.0 /TIER=Stack /STK=8 /UG=Hs.151903 /LL=80273 /UG_GENE=HMGE /UG_TITLE=GrpE-like protein cochaperone	-2.23	-264.71	0.003394
225189_s_at	Ras association (RalGDS/AF-6) and pleckstrin homology domains 1	AA194149	65059	gb:AA194149 /DB_XREF=gi:1783840 /DB_XREF=zr37g06.s1 /CLONE=IMAGE:665626 /FEA=mRNA /CNT=114 /TID=Hs.42656.0 /TIER=Stack /STK=40 /UG=Hs.42656 /LL=80729 /UG_GENE=KIAA1681 /UG_TITLE=KIAA1681 protein	-2.23	-144.41	0.000438
241990_at	ras homolog gene family, member V	BE547917	171177	gb:BE547917 /DB_XREF=gi:9776562 /DB_XREF=601072817F1 /CLONE=IMAGE:3458596 /FEA=EST /CNT=8 /TID=Hs.201189.0 /TIER=ConsEnd /STK=2 /UG=Hs.201189 /UG_TITLE=ESTs, Weakly similar to G01763 atrophin-1 (H.sapiens)	-2.23	-174.29	0.002445
242354_at	gb:AI191905 /DB_XREF=gi:3743114 /DB_XREF=qd63g09.x1 /CLONE=IMAGE:1734208 /FEA=EST /CNT=5 /TID=Hs.129349.0 /TIER=ConsEnd /STK=3 /UG=Hs.129349 /UG_TITLE=ESTs	AI191905		gb:AI191905 /DB_XREF=gi:3743114 /DB_XREF=qd63g09.x1 /CLONE=IMAGE:1734208 /FEA=EST /CNT=5 /TID=Hs.129349.0 /TIER=ConsEnd /STK=3 /UG=Hs.129349 /UG_TITLE=ESTs	-2.23	-195.47	0.001399
1558438_a_at	Rearranged immunoglobulin VH-CE in peanut allergy (CO 9.4)	S55277		gb:S55277.1 /DB_XREF=gi:263171 /TID=Hs2.145288.1 /CNT=10 /FEA=mRNA /TIER=ConsEnd /STK=0 /UG=Hs.145288 /UG_TITLE=Epsilon , IgE=membrane-bound IgE, epsilon m1 isoform {alternative splicing} (human, mRNA Partial, 166 nt) /DEF=immunoglobulin epsilon chain membrane-bound form {3 region, C4 non-coding region, M:D, alternatively spliced, membrane domain exon 1} (human, B cell myeloma U-266, mRNA Partial…	-2.23	-142.9	0.044973
220289_s_at	absent in melanoma 1-like	NM_017977	55057	gb:NM_017977.1 /DB_XREF=gi:8922199 /GEN=FLJ10040 /FEA=FLmRNA /CNT=8 /TID=Hs.128738.0 /TIER=FL /STK=3 /UG=Hs.128738 /LL=55057 /DEF=Homo sapiens hypothetical protein FLJ10040 (FLJ10040), mRNA. /PROD=hypothetical protein FLJ10040 /FL=gb:NM_017977.1	-2.22	-206.96	0.000514
230792_at	hypothetical protein FLJ31204	BE671210	158584	gb:BE671210 /DB_XREF=gi:10031751 /DB_XREF=7e55c12.x1 /CLONE=IMAGE:3286390 /FEA=EST /CNT=14 /TID=Hs.57876.0 /TIER=Stack /STK=13 /UG=Hs.57876 /UG_TITLE=ESTs	-2.22	-190.34	0.014339
204058_at	Malic enzyme 1, NADP(+)-dependent, cytosolic	AL049699	4199	gb:AL049699 /DB_XREF=gi:5419832 /FEA=FLmRNA /CNT=78 /TID=Hs.14732.0 /TIER=Stack /STK=13 /UG=Hs.14732 /LL=4199 /UG_GENE=ME1 /UG_TITLE=malic enzyme 1, NADP(+)-dependent, cytosolic /DEF=Human DNA sequence from clone 747H23 on chromosome 6q13-15. Contains the 3 part of the ME1 gene for malic enzyme 1, soluble (NADP-dependent malic enzyme, malate oxidoreductase, EC 1.1.1.40), a novel gene and the 5 pa…	-2.21	-1171.18	0.020772
209095_at	dihydrolipoamide dehydrogenase (E3 component of pyruvate dehydrogenase complex, 2-oxo-glutarate complex, branched chain keto acid dehydrogenase complex)	J03620	1738	gb:J03620.1 /DB_XREF=gi:181574 /FEA=FLmRNA /CNT=197 /TID=Hs.74635.0 /TIER=FL+Stack /STK=52 /UG=Hs.74635 /LL=1738 /UG_GENE=DLD /UG_TITLE=dihydrolipoamide dehydrogenase (E3 component of pyruvate dehydrogenase complex, 2-oxo-glutarate complex, branched chain keto acid dehydrogenase complex) /DEF=Human dihydrolipoamide dehydrogenase mRNA, complete cds. /FL=gb:J03490.1 gb:J03620.1 gb:NM_000108.2	-2.21	-645.12	0.037713
219806_s_at	FN5 protein	NM_020179	56935	gb:NM_020179.1 /DB_XREF=gi:9910225 /GEN=FN5 /FEA=FLmRNA /CNT=16 /TID=Hs.259737.0 /TIER=FL /STK=0 /UG=Hs.259737 /LL=56935 /DEF=Homo sapiens FN5 protein (FN5), mRNA. /PROD=FN5 protein /FL=gb:NM_020179.1 gb:AF197137.1	-2.21	-268.35	0.011644
226755_at	Nasopharyngeal carcinoma-associated antigen NPC-A-5	AI375939		gb:AI375939 /DB_XREF=gi:4175929 /DB_XREF=tc24f02.x1 /CLONE=IMAGE:2065563 /FEA=mRNA /CNT=53 /TID=Hs.301885.0 /TIER=Stack /STK=13 /UG=Hs.301885 /UG_TITLE=Homo sapiens cDNA FLJ11346 fis, clone PLACE1010900	-2.21	-131.11	0.001868
226767_s_at	fumarylacetoacetate hydrolase domain containing 1	AI341467	81889	gb:AI341467 /DB_XREF=gi:4078394 /DB_XREF=qq94a09.x1 /CLONE=IMAGE:1939000 /FEA=EST /CNT=44 /TID=Hs.322482.2 /TIER=Stack /STK=10 /UG=Hs.322482 /LL=81889 /UG_TITLE=Homo sapiens mRNA; cDNA DKFZp566J2046 (from clone DKFZp566J2046); complete cds	-2.21	-119.3	0.003722
227782_at	Similar to B230208J24Rik protein	AI278995	201501	gb:AI278995 /DB_XREF=gi:3917229 /DB_XREF=qm22e01.x1 /CLONE=IMAGE:1882584 /FEA=EST /CNT=27 /TID=Hs.27457.0 /TIER=Stack /STK=12 /UG=Hs.27457 /UG_TITLE=ESTs	-2.21	-246.62	5e-06
1557411_s_at	similar to solute carrier family 25 , member 16	AK094254	203427	gb:AK094254.1 /DB_XREF=gi:21753278 /TID=Hs2.294799.2 /CNT=5 /FEA=mRNA /TIER=ConsEnd /STK=1 /LL=203427 /UG_GENE=LOC203427 /UG=Hs.294799 /UG_TITLE=similar to solute carrier family 25 , member 16; mitochondrial solute carrier protein homolog; Graves disease autoantigen /DEF=Homo sapiens cDNA FLJ36935 fis, clone BRACE2005363, weakly similar to BRITTLE-1 PROTEIN PRECURSOR.	-2.21	-292.1	5.3e-05
201563_at	sorbitol dehydrogenase	L29008	6652	gb:L29008.1 /DB_XREF=gi:496077 /FEA=FLmRNA /CNT=311 /TID=Hs.878.0 /TIER=FL+Stack /STK=87 /UG=Hs.878 /LL=6652 /UG_GENE=SORD /DEF=Human L-iditol-2 dehydrogenase mRNA, complete cds. /PROD=L-iditol-2 dehydrogenase /FL=gb:U07361.1 gb:NM_003104.1 gb:L29008.1	-2.2	-702.34	0.003344
202068_s_at	low density lipoprotein receptor (familial hypercholesterolemia)	NM_000527	3949	gb:NM_000527.2 /DB_XREF=gi:8051613 /GEN=LDLR /FEA=FLmRNA /CNT=162 /TID=Hs.213289.0 /TIER=FL+Stack /STK=39 /UG=Hs.213289 /LL=3949 /DEF=Homo sapiens low density lipoprotein receptor (familial hypercholesterolemia) (LDLR), mRNA. /PROD=low density lipoprotein receptor precursor /FL=gb:NM_000527.2	-2.2	-401.76	0.000813
202708_s_at	histone 2, H2be	NM_003528	8349	gb:NM_003528.1 /DB_XREF=gi:4504276 /GEN=H2BFQ /FEA=FLmRNA /CNT=207 /TID=Hs.2178.0 /TIER=FL+Stack /STK=78 /UG=Hs.2178 /LL=8349 /DEF=Homo sapiens H2B histone family, member Q (H2BFQ), mRNA. /PROD=H2B histone family, member Q /FL=gb:NM_003528.1	-2.2	-129.51	0.014191
209292_at	Inhibitor of DNA binding 4, dominant negative helix-loop-helix protein	AL022726	3400	gb:AL022726 /DB_XREF=gi:3676217 /FEA=FLmRNA /CNT=175 /TID=Hs.34853.0 /TIER=Stack /STK=37 /UG=Hs.34853 /LL=3400 /UG_GENE=ID4 /UG_TITLE=inhibitor of DNA binding 4, dominant negative helix-loop-helix protein /DEF=Human DNA sequence from clone 625H18 on chromosome 6p22.2-23. Contains the gene for ID4 Helix-loop-helix DNA binding protein and part of an alternatively spliced novel gene. Contains ESTs, …	-2.2	-169.51	0.043385
200776_s_at	basic leucine zipper and W2 domains 1	AL518328	9689	gb:AL518328 /DB_XREF=gi:12781821 /DB_XREF=AL518328 /CLONE=CS0DA009YK18 (3 prime) /FEA=FLmRNA /CNT=479 /TID=Hs.155291.0 /TIER=Stack /STK=13 /UG=Hs.155291 /LL=9689 /UG_GENE=KIAA0005 /UG_TITLE=KIAA0005 gene product /FL=gb:D13630.1 gb:NM_014670.1	-2.19	-461.33	0.026235
206164_at	chloride channel, calcium activated, family member 2	NM_006536	9635	gb:NM_006536.2 /DB_XREF=gi:12025665 /GEN=CLCA2 /FEA=FLmRNA /CNT=23 /TID=Hs.241551.0 /TIER=FL /STK=0 /UG=Hs.241551 /LL=9635 /DEF=Homo sapiens chloride channel, calcium activated, family member 2 (CLCA2), mRNA. /PROD=calcium activated chloride channel 2 precursor /FL=gb:AB026833.1 gb:NM_006536.2 gb:AF043977.1 gb:AF127980.1	-2.19	-688.44	0.030174
209283_at	crystallin, alpha B	AF007162	1410	gb:AF007162.1 /DB_XREF=gi:3192942 /FEA=FLmRNA /CNT=176 /TID=Hs.1940.0 /TIER=FL /STK=1 /UG=Hs.1940 /LL=1410 /UG_GENE=CRYAB /DEF=Homo sapiens unknown mRNA, complete cds. /PROD=unknown /FL=gb:AF007162.1 gb:NM_001885.1	-2.19	-418.68	0.027908
211657_at	carcinoembryonic antigen-related cell adhesion molecule 6 (non-specific cross reacting antigen) /// carcinoembryonic antigen-related cell adhesion molecule 6 (non-specific cross reacting antigen)	M18728	4680	gb:M18728.1 /DB_XREF=gi:189084 /GEN=NCA /FEA=FLmRNA /CNT=1 /TID=HsAffx.900421.707 /TIER=FL /STK=0 /DEF=Human nonspecific crossreacting antigen mRNA, complete cds. /PROD=non-specific cross reacting antigen /FL=gb:M18728.1	-2.19	-211.14	0.016385
201612_at	aldehyde dehydrogenase 9 family, member A1	NM_000696	223	gb:NM_000696.1 /DB_XREF=gi:4502046 /GEN=ALDH9 /FEA=FLmRNA /CNT=211 /TID=Hs.2533.0 /TIER=FL /STK=0 /UG=Hs.2533 /LL=223 /DEF=Homo sapiens aldehyde dehydrogenase 9 (gamma-aminobutyraldehyde dehydrogenase, E3 isozyme) (ALDH9), mRNA. /PROD=aldehyde dehydrogenase 9(gamma-aminobutyraldehyde dehydrogenase, E3 isozyme) /FL=gb:NM_000696.1 gb:AF172093.1 gb:U34252.1	-2.18	-2242.26	0.011217
203431_s_at	Rho GTPase-activating protein	NM_014715	9743	gb:NM_014715.1 /DB_XREF=gi:7662261 /GEN=KIAA0712 /FEA=FLmRNA /CNT=94 /TID=Hs.111138.0 /TIER=FL+Stack /STK=13 /UG=Hs.111138 /LL=9743 /DEF=Homo sapiens KIAA0712 gene product (KIAA0712), mRNA. /PROD=KIAA0712 gene product /FL=gb:AB018255.1 gb:NM_014715.1	-2.18	-210.63	0
204410_at	eukaryotic translation initiation factor 1A, Y-linked	NM_004681	9086	gb:NM_004681.1 /DB_XREF=gi:4758253 /GEN=EIF1AY /FEA=FLmRNA /CNT=113 /TID=Hs.155103.0 /TIER=FL+Stack /STK=8 /UG=Hs.155103 /LL=9086 /DEF=Homo sapiens eukaryotic translation initiation factor 1A, Y chromosome (EIF1AY), mRNA. /PROD=eukaryotic translation initiation factor 1A, Ychromosome /FL=gb:AF000987.1 gb:NM_004681.1 gb:BC005248.1	-2.18	-130.37	0.003042
225274_at	prenylcysteine oxidase 1	BF247054	51449	gb:BF247054 /DB_XREF=gi:11162075 /DB_XREF=601854460F1 /CLONE=IMAGE:4074303 /FEA=EST /CNT=112 /TID=Hs.11261.1 /TIER=Stack /STK=61 /UG=Hs.11261 /LL=6700 /UG_GENE=SPRR2A /UG_TITLE=small proline-rich protein 2A	-2.18	-556.41	0.006843
228766_at	gb:AW299226 /DB_XREF=gi:6708903 /DB_XREF=xs48a10.x1 /CLONE=IMAGE:2772858 /FEA=EST /CNT=23 /TID=Hs.325823.0 /TIER=Stack /STK=16 /UG=Hs.325823 /UG_TITLE=ESTs, Moderately similar to ALU5_HUMAN ALU SUBFAMILY SC SEQUENCE CONTAMINATION WARNING ENTRY (H.sapiens)	AW299226		gb:AW299226 /DB_XREF=gi:6708903 /DB_XREF=xs48a10.x1 /CLONE=IMAGE:2772858 /FEA=EST /CNT=23 /TID=Hs.325823.0 /TIER=Stack /STK=16 /UG=Hs.325823 /UG_TITLE=ESTs, Moderately similar to ALU5_HUMAN ALU SUBFAMILY SC SEQUENCE CONTAMINATION WARNING ENTRY (H.sapiens)	-2.18	-440.95	0.00277
238908_at	Calumenin	BG392414	813	gb:BG392414 /DB_XREF=gi:13285862 /DB_XREF=602410585F1 /CLONE=IMAGE:4538996 /FEA=EST /CNT=7 /TID=Hs.184636.0 /TIER=ConsEnd /STK=2 /UG=Hs.184636 /UG_TITLE=ESTs, Weakly similar to ALU1_HUMAN ALU SUBFAMILY J SEQUENCE CONTAMINATION WARNING ENTRY (H.sapiens)	-2.18	-183.75	0.028887
217528_at	chloride channel, calcium activated, family member 2	BF003134	9635	gb:BF003134 /DB_XREF=gi:10703409 /DB_XREF=7g55f09.x1 /CLONE=IMAGE:3310409 /FEA=EST /CNT=14 /TID=Hs.72365.0 /TIER=ConsEnd /STK=0 /UG=Hs.72365 /UG_TITLE=ESTs	-2.17	-1526.23	0.001836
233252_s_at	spermatid perinuclear RNA binding protein	AK024960	55342	gb:AK024960.1 /DB_XREF=gi:10437385 /FEA=mRNA /CNT=4 /TID=Hs.287659.0 /TIER=ConsEnd /STK=1 /UG=Hs.287659 /UG_TITLE=Homo sapiens cDNA: FLJ21307 fis, clone COL02129 /DEF=Homo sapiens cDNA: FLJ21307 fis, clone COL02129.	-2.17	-138.42	0.025305
219503_s_at	hypothetical protein FLJ11036	NM_018306	55287	gb:NM_018306.1 /DB_XREF=gi:8922834 /GEN=FLJ11036 /FEA=FLmRNA /CNT=28 /TID=Hs.16740.0 /TIER=FL /STK=2 /UG=Hs.16740 /LL=55287 /DEF=Homo sapiens hypothetical protein FLJ11036 (FLJ11036), mRNA. /PROD=hypothetical protein FLJ11036 /FL=gb:NM_018306.1	-2.16	-124.18	0.022045
236172_at	gb:AW206817 /DB_XREF=gi:6506313 /DB_XREF=UI-H-BI1-afa-b-09-0-UI.s1 /CLONE=IMAGE:2720992 /FEA=EST /CNT=8 /TID=Hs.158186.0 /TIER=ConsEnd /STK=6 /UG=Hs.158186 /UG_TITLE=ESTs	AW206817		gb:AW206817 /DB_XREF=gi:6506313 /DB_XREF=UI-H-BI1-afa-b-09-0-UI.s1 /CLONE=IMAGE:2720992 /FEA=EST /CNT=8 /TID=Hs.158186.0 /TIER=ConsEnd /STK=6 /UG=Hs.158186 /UG_TITLE=ESTs	-2.16	-109.87	0.005259
1558378_a_at	hypothetical protein LOC283639	BC004283	283639	gb:BC004283.1 /DB_XREF=gi:13937679 /TID=Hs2.323265.1 /CNT=16 /FEA=mRNA /TIER=ConsEnd /STK=0 /LL=283639 /UG_GENE=LOC283639 /UG=Hs.323265 /UG_TITLE=hypothetical protein LOC283639 /DEF=Homo sapiens, clone IMAGE:3616751, mRNA.	-2.16	-227.09	0.015221
205633_s_at	aminolevulinate, delta-, synthase 1	NM_000688	211	gb:NM_000688.1 /DB_XREF=gi:4502024 /GEN=ALAS1 /FEA=FLmRNA /CNT=31 /TID=Hs.78712.0 /TIER=FL /STK=1 /UG=Hs.78712 /LL=211 /DEF=Homo sapiens aminolevulinate, delta-, synthase 1 (ALAS1), nuclear gene encoding mitochondrial protein, mRNA. /PROD=aminolevulinate, delta-, synthase 1 /FL=gb:NM_000688.1	-2.15	-442.68	0.005411
210817_s_at	nuclear domain 10 protein	BC004130	10241	gb:BC004130.1 /DB_XREF=gi:13278698 /FEA=FLmRNA /CNT=2 /TID=Hs.154230.1 /TIER=FL /STK=0 /UG=Hs.154230 /LL=10241 /UG_GENE=NDP52 /DEF=Homo sapiens, nuclear domain 10 protein, clone MGC:1399, mRNA, complete cds. /PROD=nuclear domain 10 protein /FL=gb:BC004130.1	-2.15	-301.19	0.001699
224514_x_at	interleukin 17 receptor C /// interleukin 17 receptor C	BC006411	84818	gb:BC006411.1 /DB_XREF=gi:13623590 /FEA=FLmRNA /CNT=1 /TID=HsAffx.901064.261 /TIER=FL /STK=0 /DEF=Homo sapiens, clone MGC:10763, mRNA, complete cds. /PROD=Unknown (protein for MGC:10763) /FL=gb:BC006411.1	-2.15	-253.17	0.031163
228575_at	hypothetical protein MGC34923	AL578102	152028	gb:AL578102 /DB_XREF=gi:12941854 /DB_XREF=AL578102 /CLONE=CS0DK003YO01 (3 prime) /FEA=EST /CNT=31 /TID=Hs.61232.0 /TIER=Stack /STK=15 /UG=Hs.61232 /UG_TITLE=ESTs	-2.15	-775.63	0.046866
238666_at	gb:BF438300 /DB_XREF=gi:11450817 /DB_XREF=7q07e12.x1 /CLONE=IMAGE:3676918 /FEA=EST /CNT=8 /TID=Hs.191435.0 /TIER=ConsEnd /STK=2 /UG=Hs.191435 /UG_TITLE=ESTs	BF438300		gb:BF438300 /DB_XREF=gi:11450817 /DB_XREF=7q07e12.x1 /CLONE=IMAGE:3676918 /FEA=EST /CNT=8 /TID=Hs.191435.0 /TIER=ConsEnd /STK=2 /UG=Hs.191435 /UG_TITLE=ESTs	-2.15	-104.74	0.038618
201200_at	cellular repressor of E1A-stimulated genes 1	NM_003851	8804	gb:NM_003851.1 /DB_XREF=gi:4503036 /GEN=CREG /FEA=FLmRNA /CNT=323 /TID=Hs.5710.0 /TIER=FL+Stack /STK=143 /UG=Hs.5710 /LL=8804 /DEF=Homo sapiens cellular repressor of E1A-stimulated genes (CREG), mRNA. /PROD=cellular repressor of E1A-stimulated genes /FL=gb:NM_003851.1 gb:AF084523.1	-2.14	-1704.44	0.005139
208336_s_at	glycoprotein, synaptic 2	NM_004868	9524	gb:NM_004868.1 /DB_XREF=gi:4759061 /GEN=GPSN2 /FEA=FLmRNA /CNT=2 /TID=Hs.306122.0 /TIER=FL /STK=0 /UG=Hs.306122 /LL=9524 /DEF=Homo sapiens glycoprotein, synaptic 2 (GPSN2), mRNA. /PROD=glycoprotein, synaptic 2 /FL=gb:AF038959.1 gb:NM_004868.1	-2.14	-774.78	0.00154
212459_x_at	succinate-CoA ligase, GDP-forming, beta subunit	BF593940	8801	gb:BF593940 /DB_XREF=gi:11686264 /DB_XREF=nab48f10.x1 /CLONE=IMAGE:3269154 /FEA=EST /CNT=136 /TID=Hs.247309.0 /TIER=Stack /STK=61 /UG=Hs.247309 /LL=8801 /UG_GENE=SUCLG2 /UG_TITLE=succinate-CoA ligase, GDP-forming, beta subunit	-2.14	-295.26	0.024941
216074_x_at	KIBRA protein	AK001727	23286	gb:AK001727.1 /DB_XREF=gi:7023167 /FEA=mRNA /CNT=2 /TID=Hs.21543.2 /TIER=ConsEnd /STK=0 /UG=Hs.21543 /LL=23286 /UG_GENE=KIAA0869 /UG_TITLE=KIAA0869 protein /DEF=Homo sapiens cDNA FLJ10865 fis, clone NT2RP4001610, highly similar to Homo sapiens mRNA for KIAA0869 protein.	-2.14	-133.79	0.004349
217955_at	BCL2-like 13 (apoptosis facilitator)	NM_015367	23786	gb:NM_015367.1 /DB_XREF=gi:7662505 /GEN=MIL1 /FEA=FLmRNA /CNT=137 /TID=Hs.10267.0 /TIER=FL /STK=0 /UG=Hs.10267 /LL=23786 /DEF=Homo sapiens MIL1 protein (MIL1), nuclear gene encoding mitochondrial protein, mRNA. /PROD=MIL1 protein /FL=gb:AF325209.1 gb:NM_015367.1 gb:AF146568.1	-2.14	-177.27	0.01581
221810_at	RAB15, member RAS onocogene family	AA631242	376267	gb:AA631242 /DB_XREF=gi:2553853 /DB_XREF=nq81b04.s1 /CLONE=IMAGE:1158703 /FEA=EST /CNT=66 /TID=Hs.21349.0 /TIER=Stack /STK=21 /UG=Hs.21349 /UG_TITLE=ESTs, Moderately similar to RB15 RAT RAS-RELATED PROTEIN RAB-15 (R.norvegicus)	-2.14	-244.33	0.039649
213085_s_at	KIBRA protein	AB020676	23286	gb:AB020676.1 /DB_XREF=gi:4240226 /GEN=KIAA0869 /FEA=mRNA /CNT=59 /TID=Hs.21543.0 /TIER=Stack /STK=15 /UG=Hs.21543 /LL=23286 /DEF=Homo sapiens mRNA for KIAA0869 protein, partial cds. /PROD=KIAA0869 protein	-2.13	-375.19	0.009838
203713_s_at	lethal giant larvae homolog 2 (Drosophila)	NM_004524	3993	gb:NM_004524.1 /DB_XREF=gi:4758679 /GEN=LLGL2 /FEA=FLmRNA /CNT=90 /TID=Hs.3123.0 /TIER=FL+Stack /STK=45 /UG=Hs.3123 /LL=3993 /DEF=Homo sapiens lethal giant larvae (Drosophila) homolog 2 (LLGL2), mRNA. /PROD=lethal giant larvae (Drosophila) homolog 2 /FL=gb:NM_004524.1	-2.12	-258.39	0.002412
205000_at	DEAD (Asp-Glu-Ala-Asp) box polypeptide 3, Y-linked	NM_004660	8653	gb:NM_004660.2 /DB_XREF=gi:13514808 /GEN=DBY /FEA=FLmRNA /CNT=47 /TID=Hs.99120.0 /TIER=FL+Stack /STK=11 /UG=Hs.99120 /LL=8653 /DEF=Homo sapiens DEADH (Asp-Glu-Ala-AspHis) box polypeptide, Y chromosome (DBY), mRNA. /PROD=DEADH (Asp-Glu-Ala-AspHis) box polypeptide, Ychromosome /FL=gb:NM_004660.2 gb:AF000985.1 gb:AF000984.1	-2.12	-463.28	0.003029
207469_s_at	pirin (iron-binding nuclear protein)	NM_003662	8544	gb:NM_003662.1 /DB_XREF=gi:4505822 /GEN=PIR /FEA=FLmRNA /CNT=4 /TID=Hs.279663.0 /TIER=FL /STK=0 /UG=Hs.279663 /LL=8544 /DEF=Homo sapiens Pirin (PIR), mRNA. /PROD=pirin /FL=gb:NM_003662.1	-2.12	-163.35	0.001013
235433_at	Spermidine/spermine N1-acetyl transferase-like 1	BG290639	340562	gb:BG290639 /DB_XREF=gi:13047803 /DB_XREF=602388924F1 /CLONE=IMAGE:4517981 /FEA=EST /CNT=11 /TID=Hs.153992.0 /TIER=ConsEnd /STK=0 /UG=Hs.153992 /UG_TITLE=ESTs	-2.12	-158.47	0.009119
238575_at	oxysterol binding protein-like 6	AI094626	114880	gb:AI094626 /DB_XREF=gi:3433602 /DB_XREF=oy61b06.s1 /CLONE=IMAGE:1670291 /FEA=EST /CNT=8 /TID=Hs.135164.0 /TIER=ConsEnd /STK=0 /UG=Hs.135164 /UG_TITLE=ESTs	-2.12	-120.9	0.028609
242477_at	chromosome 9 open reading frame 52	BF056282	158219	gb:BF056282 /DB_XREF=gi:10810178 /DB_XREF=7k03f02.x1 /CLONE=IMAGE:3443450 /FEA=EST /CNT=4 /TID=Hs.282127.0 /TIER=ConsEnd /STK=3 /UG=Hs.282127 /UG_TITLE=ESTs	-2.12	-340.26	0.015939
242871_at	membrane progestin receptor gamma	AI934557	54852	gb:AI934557 /DB_XREF=gi:5673354 /DB_XREF=wp09d04.x1 /CLONE=IMAGE:2464327 /FEA=EST /CNT=4 /TID=Hs.218426.0 /TIER=ConsEnd /STK=3 /UG=Hs.218426 /UG_TITLE=ESTs	-2.12	-128.68	0.044935
200803_s_at	testis enhanced gene transcript (BAX inhibitor 1)	AF033095	7009	gb:AF033095.1 /DB_XREF=gi:2645728 /GEN=TEGT /FEA=FLmRNA /CNT=492 /TID=Hs.74637.0 /TIER=FL+Stack /STK=45 /UG=Hs.74637 /LL=7009 /DEF=Homo sapiens testis enhanced gene transcript protein (TEGT) mRNA, complete cds. /PROD=testis enhanced gene transcript protein /FL=gb:NM_003217.1 gb:AF033095.1 gb:BC000916.1	-2.11	-882.42	0.00324
201468_s_at	NAD(P)H dehydrogenase, quinone 1	NM_000903	1728	gb:NM_000903.1 /DB_XREF=gi:4505414 /GEN=DIA4 /FEA=FLmRNA /CNT=293 /TID=Hs.80706.0 /TIER=FL+Stack /STK=39 /UG=Hs.80706 /LL=1728 /DEF=Homo sapiens diaphorase (NADHNADPH) (cytochrome b-5 reductase) (DIA4), mRNA. /PROD=NAD(P)H menadione oxidoreductase 1,dioxin-inducible /FL=gb:NM_000903.1 gb:J03934.1	-2.11	-169.24	0.001835
202131_s_at	RIO kinase 3 (yeast) /// RIO kinase 3 (yeast)	NM_003831	8780	gb:NM_003831.1 /DB_XREF=gi:4507298 /GEN=SUDD /FEA=FLmRNA /CNT=160 /TID=Hs.209061.0 /TIER=FL /STK=0 /UG=Hs.209061 /LL=8780 /DEF=Homo sapiens sudD (suppressor of bimD6, Aspergillus nidulans) homolog (SUDD), mRNA. /PROD=sudD (suppressor of bimD6, Aspergillus nidulans)homolog /FL=gb:NM_003831.1 gb:AF013591.1	-2.11	-209.18	0.000488
203081_at	catenin, beta interacting protein 1	NM_020248	56998	gb:NM_020248.1 /DB_XREF=gi:9910389 /GEN=LOC56998 /FEA=FLmRNA /CNT=163 /TID=Hs.99816.0 /TIER=FL+Stack /STK=81 /UG=Hs.99816 /LL=56998 /DEF=Homo sapiens beta-catenin-interacting protein ICAT (LOC56998), mRNA. /PROD=beta-catenin-interacting protein ICAT /FL=gb:NM_020248.1 gb:AB021262.1	-2.11	-1097.2	0.006469
208153_s_at	FAT tumor suppressor homolog 2 (Drosophila) /// FAT tumor suppressor homolog 2 (Drosophila)	NM_001447	2196	gb:NM_001447.1 /DB_XREF=gi:13787216 /GEN=FAT2 /FEA=FLmRNA /CNT=1 /TID=HsAffx.900249.139 /TIER=FL /STK=0 /DEF=Homo sapiens FAT tumor suppressor (Drosophila) homolog 2 (FAT2), mRNA. /PROD=FAT tumor suppressor 2 precursor /FL=gb:NM_001447.1	-2.11	-150.36	0.007474
208647_at	farnesyl-diphosphate farnesyltransferase 1	AA872727	2222	gb:AA872727 /DB_XREF=gi:2968849 /DB_XREF=ob11c12.s1 /CLONE=IMAGE:1323382 /FEA=FLmRNA /CNT=454 /TID=Hs.48876.1 /TIER=Stack /STK=43 /UG=Hs.48876 /LL=2222 /UG_GENE=FDFT1 /UG_TITLE=farnesyl-diphosphate farnesyltransferase 1 /FL=gb:NM_004462.1 gb:L06105.1 gb:L06070.1	-2.11	-2827.15	0.004144
226726_at	O-acyltransferase (membrane bound) domain containing 2	W63676	129642	gb:W63676 /DB_XREF=gi:1371257 /DB_XREF=zd30b03.s1 /CLONE=IMAGE:342125 /FEA=EST /CNT=43 /TID=Hs.15641.0 /TIER=Stack /STK=21 /UG=Hs.15641 /UG_TITLE=ESTs	-2.11	-544.51	0.007384
235010_at	Homo sapiens, clone IMAGE:3930408, mRNA	AA833832		gb:AA833832 /DB_XREF=gi:2908600 /DB_XREF=od62c12.s1 /CLONE=IMAGE:1372534 /FEA=EST /CNT=34 /TID=Hs.34068.0 /TIER=ConsEnd /STK=5 /UG=Hs.34068 /UG_TITLE=ESTs	-2.11	-128.82	0.000843
239629_at	gb:AI634046 /DB_XREF=gi:4685376 /DB_XREF=wa87b07.x1 /CLONE=IMAGE:2303125 /FEA=EST /CNT=7 /TID=Hs.157313.0 /TIER=ConsEnd /STK=4 /UG=Hs.157313 /UG_TITLE=ESTs	AI634046		gb:AI634046 /DB_XREF=gi:4685376 /DB_XREF=wa87b07.x1 /CLONE=IMAGE:2303125 /FEA=EST /CNT=7 /TID=Hs.157313.0 /TIER=ConsEnd /STK=4 /UG=Hs.157313 /UG_TITLE=ESTs	-2.11	-226.77	0.02185
205595_at	desmoglein 3 (pemphigus vulgaris antigen)	NM_001944	1830	gb:NM_001944.1 /DB_XREF=gi:4503404 /GEN=DSG3 /FEA=FLmRNA /CNT=41 /TID=Hs.1925.0 /TIER=FL /STK=0 /UG=Hs.1925 /LL=1830 /DEF=Homo sapiens desmoglein 3 (pemphigus vulgaris antigen) (DSG3), mRNA. /PROD=desmoglein 3 preproprotein /FL=gb:NM_001944.1 gb:M76482.1	-2.1	-324.5	0.043175
219412_at	RAB38, member RAS oncogene family	NM_022337	23682	gb:NM_022337.1 /DB_XREF=gi:11641236 /GEN=RAB38 /FEA=FLmRNA /CNT=43 /TID=Hs.108923.0 /TIER=FL+Stack /STK=19 /UG=Hs.108923 /LL=23682 /DEF=Homo sapiens RAB38, member RAS oncogene family (RAB38), mRNA. /PROD=RAB38, member RAS oncogene family /FL=gb:NM_022337.1 gb:AF235022.1	-2.1	-762.47	7.6e-05
222666_s_at	RNA terminal phosphate cyclase-like 1	BC001025	10171	gb:BC001025.1 /DB_XREF=gi:12654400 /FEA=FLmRNA /CNT=126 /TID=Hs.113052.0 /TIER=FL+Stack /STK=11 /UG=Hs.113052 /LL=10171 /UG_GENE=RNAC /DEF=Homo sapiens, Similar to RNA cyclase homolog, clone MGC:1390, mRNA, complete cds. /PROD=Similar to RNA cyclase homolog /FL=gb:BC001025.1 gb:AF067172.1 gb:NM_005772.1	-2.1	-120.97	0.043327
200850_s_at	S-adenosylhomocysteine hydrolase-like 1	NM_006621	10768	gb:NM_006621.1 /DB_XREF=gi:5729723 /GEN=AHCYL1 /FEA=FLmRNA /CNT=358 /TID=Hs.4113.0 /TIER=FL+Stack /STK=95 /UG=Hs.4113 /LL=10768 /DEF=Homo sapiens S-adenosylhomocysteine hydrolase-like 1 (AHCYL1), mRNA. /PROD=S-adenosylhomocysteine hydrolase-like 1 /FL=gb:U82761.1 gb:NM_006621.1	-2.09	-534.75	0.012704
215772_x_at	succinate-CoA ligase, GDP-forming, beta subunit	AL050226	8801	gb:AL050226.1 /DB_XREF=gi:4884469 /GEN=DKFZp586M2023 /FEA=mRNA /CNT=2 /TID=Hs.247309.2 /TIER=ConsEnd /STK=0 /UG=Hs.247309 /LL=8801 /DEF=Homo sapiens mRNA; cDNA DKFZp586M2023 (from clone DKFZp586M2023); partial cds. /PROD=hypothetical protein	-2.09	-290.35	0.020475
224839_s_at	glutamic pyruvate transaminase (alanine aminotransferase) 2	BG328998	84706	gb:BG328998 /DB_XREF=gi:13135436 /DB_XREF=602428659F1 /CLONE=IMAGE:4558454 /FEA=EST /CNT=135 /TID=Hs.79265.2 /TIER=Stack /STK=28 /UG=Hs.79265 /LL=6764 /UG_GENE=ST5 /UG_TITLE=suppression of tumorigenicity 5	-2.09	-1138.44	0.042487
236496_at	chromosome 14 open reading frame 66	AW006352	123099	gb:AW006352 /DB_XREF=gi:5855130 /DB_XREF=wt04d12.x1 /CLONE=IMAGE:2506487 /FEA=EST /CNT=6 /TID=Hs.159643.0 /TIER=ConsEnd /STK=5 /UG=Hs.159643 /UG_TITLE=ESTs, Weakly similar to MLD (H.sapiens)	-2.09	-148.05	0.006498
201201_at	cystatin B (stefin B)	NM_000100	1476	gb:NM_000100.1 /DB_XREF=gi:4503116 /GEN=CSTB /FEA=FLmRNA /CNT=325 /TID=Hs.695.0 /TIER=FL+Stack /STK=162 /UG=Hs.695 /LL=1476 /DEF=Homo sapiens cystatin B (stefin B) (CSTB), mRNA. /PROD=cystatin B (stefin B) /FL=gb:NM_000100.1 gb:L03558.1 gb:BC003370.1	-2.08	-2847.49	0.027678
202869_at	2',5'-oligoadenylate synthetase 1, 40/46kDa	NM_016816	4938	gb:NM_016816.1 /DB_XREF=gi:8051620 /GEN=OAS1 /FEA=FLmRNA /CNT=128 /TID=Hs.82396.1 /TIER=FL+Stack /STK=45 /UG=Hs.82396 /LL=4938 /DEF=Homo sapiens 2,5-oligoadenylate synthetase 1 (40-46 kD) (OAS1), transcript variant E18, mRNA. /PROD=2,5-oligoadenylate synthetase 1, isoform E18 /FL=gb:NM_016816.1	-2.08	-167.81	0.026911
202941_at	NADH dehydrogenase (ubiquinone) flavoprotein 2, 24kDa	NM_021074	4729	gb:NM_021074.1 /DB_XREF=gi:10835024 /GEN=NDUFV2 /FEA=FLmRNA /CNT=114 /TID=Hs.51299.0 /TIER=FL+Stack /STK=38 /UG=Hs.51299 /LL=4729 /DEF=Homo sapiens NADH dehydrogenase (ubiquinone) flavoprotein 2 (24kD) (NDUFV2), mRNA. /PROD=NADH dehydrogenase (ubiquinone) flavoprotein 2(24kD) /FL=gb:M22538.1 gb:BC001632.1 gb:NM_021074.1	-2.08	-315.23	0.007703
203074_at	annexin A8	NM_001630	244	gb:NM_001630.1 /DB_XREF=gi:4502112 /GEN=ANXA8 /FEA=FLmRNA /CNT=158 /TID=Hs.87268.0 /TIER=FL+Stack /STK=52 /UG=Hs.87268 /LL=244 /DEF=Homo sapiens annexin A8 (ANXA8), mRNA. /PROD=annexin VIII /FL=gb:M81844.1 gb:NM_001630.1 gb:BC004376.1	-2.08	-2569.68	0.008679
204143_s_at	rTS beta protein	NM_017512	55556	gb:NM_017512.1 /DB_XREF=gi:8923790 /GEN=HSRTSBETA /FEA=FLmRNA /CNT=70 /TID=Hs.180433.0 /TIER=FL+Stack /STK=25 /UG=Hs.180433 /LL=55556 /DEF=Homo sapiens rTS beta protein (HSRTSBETA), mRNA. /PROD=rTS beta protein /FL=gb:BC001285.1 gb:NM_017512.1	-2.08	-156.78	0.002283
206166_s_at	chloride channel, calcium activated, family member 2	AF043977	9635	gb:AF043977.1 /DB_XREF=gi:5138899 /GEN=hCLCA2 /FEA=FLmRNA /CNT=23 /TID=Hs.241551.0 /TIER=FL /STK=2 /UG=Hs.241551 /LL=9635 /DEF=Homo sapiens calcium-activated chloride channel-2 (hCLCA2) mRNA, complete cds. /PROD=calcium-activated chloride channel-2 /FL=gb:AB026833.1 gb:NM_006536.2 gb:AF043977.1 gb:AF127980.1	-2.08	-412.55	0.045107
208837_at	chromosome 15 open reading frame 22	BC000027	23423	gb:BC000027.1 /DB_XREF=gi:12652570 /FEA=FLmRNA /CNT=238 /TID=Hs.179516.0 /TIER=FL+Stack /STK=100 /UG=Hs.179516 /LL=23423 /UG_GENE=P24B /DEF=Homo sapiens, integral type I protein, clone MGC:1302, mRNA, complete cds. /PROD=integral type I protein /FL=gb:NM_007364.1 gb:BC000027.1	-2.08	-1151.8	2.1e-05
218910_at	hypothetical protein FLJ10375	NM_018075	55129	gb:NM_018075.1 /DB_XREF=gi:8922383 /GEN=FLJ10375 /FEA=FLmRNA /CNT=60 /TID=Hs.319088.0 /TIER=FL+Stack /STK=31 /UG=Hs.319088 /LL=55129 /DEF=Homo sapiens hypothetical protein FLJ10375 (FLJ10375), mRNA. /PROD=hypothetical protein FLJ10375 /FL=gb:NM_018075.1	-2.08	-282.82	0.000204
229013_at	LOC440282	BF111029	440282	gb:BF111029 /DB_XREF=gi:10940719 /DB_XREF=7n31c04.x1 /CLONE=IMAGE:3566191 /FEA=EST /CNT=25 /TID=Hs.47111.0 /TIER=Stack /STK=13 /UG=Hs.47111 /UG_TITLE=ESTs	-2.08	-105.07	0.048706
243582_at	SH3 domain containing ring finger 2	AW082633	153769	gb:AW082633 /DB_XREF=gi:6037785 /DB_XREF=xc20f05.x1 /CLONE=IMAGE:2584833 /FEA=EST /CNT=6 /TID=Hs.212715.0 /TIER=ConsEnd /STK=0 /UG=Hs.212715 /UG_TITLE=ESTs	-2.08	-282.3	0.04133
201118_at	phosphogluconate dehydrogenase /// phosphogluconate dehydrogenase	NM_002631	5226	gb:NM_002631.1 /DB_XREF=gi:4505758 /GEN=PGD /FEA=FLmRNA /CNT=342 /TID=Hs.75888.0 /TIER=FL /STK=0 /UG=Hs.75888 /LL=5226 /DEF=Homo sapiens phosphogluconate dehydrogenase (PGD), mRNA. /PROD=phosphogluconate dehydrogenase /FL=gb:U30255.1 gb:NM_002631.1 gb:BC000368.1	-2.07	-230.89	0.023624
222477_s_at	transmembrane 7 superfamily member 3	BC005176	51768	gb:BC005176.1 /DB_XREF=gi:13477393 /FEA=FLmRNA /CNT=177 /TID=Hs.10071.0 /TIER=FL+Stack /STK=72 /UG=Hs.10071 /LL=51768 /UG_GENE=TM7SF3 /DEF=Homo sapiens, seven transmembrane protein TM7SF3, clone MGC:847, mRNA, complete cds. /PROD=seven transmembrane protein TM7SF3 /FL=gb:NM_016551.1 gb:BC005176.1 gb:AB032470.1	-2.07	-259.77	0.003805
227641_at	F-box and leucine-rich repeat protein 16	AI613010	146330	gb:AI613010 /DB_XREF=gi:4622177 /DB_XREF=tx57h11.x1 /CLONE=IMAGE:2273733 /FEA=EST /CNT=41 /TID=Hs.290943.0 /TIER=Stack /STK=32 /UG=Hs.290943 /UG_TITLE=ESTs	-2.07	-201.43	0.030886
1553551_s_at	NADH dehydrogenase 2	NM_173709	4536	gb:NM_173709.1 /DB_XREF=gi:27754201 /GEN=MTND2 /TID=Hs2Affx.1.29 /CNT=1 /FEA=FLmRNA /TIER=FL /STK=1 /NOTE=sequence(s) not in UniGene /DEF=Homo sapiens NADH dehydrogenase 2 (MTND2), nuclear gene encoding mitochondrial protein, mRNA. /PROD=NADH dehydrogenase 2 /FL=gb:NM_173709.1	-2.07	-2371.15	0.01129
204565_at	thioesterase superfamily member 2	NM_018473	55856	gb:NM_018473.1 /DB_XREF=gi:8923811 /GEN=HT012 /FEA=FLmRNA /CNT=57 /TID=Hs.9676.0 /TIER=FL+Stack /STK=22 /UG=Hs.9676 /LL=55856 /DEF=Homo sapiens uncharacterized hypothalamus protein HT012 (HT012), mRNA. /PROD=uncharacterized hypothalamus protein HT012 /FL=gb:BC000894.1 gb:AF220186.1 gb:NM_018473.1 gb:AF274952.1	-2.06	-275.01	0.017962
211922_s_at	catalase /// catalase	AY028632	847	gb:AY028632.1 /DB_XREF=gi:13562131 /GEN=CAT /FEA=FLmRNA /CNT=1 /TID=HsAffx.900670.1114 /TIER=FL /STK=0 /DEF=Homo sapiens catalase (CAT) mRNA, complete cds. /PROD=catalase /FL=gb:AY028632.1	-2.06	-195.87	0.008371
218510_x_at	hypothetical protein FLJ20152	AI816291	54463	gb:AI816291 /DB_XREF=gi:5431837 /DB_XREF=au46f08.x1 /CLONE=IMAGE:2517831 /FEA=FLmRNA /CNT=102 /TID=Hs.82273.0 /TIER=Stack /STK=9 /UG=Hs.82273 /LL=54463 /UG_GENE=FLJ20152 /UG_TITLE=hypothetical protein /FL=gb:NM_019000.1	-2.06	-147.21	0.034884
219496_at	chromosome 2 open reading frame 26	NM_023016	65124	gb:NM_023016.1 /DB_XREF=gi:12711681 /GEN=FLJ21870 /FEA=FLmRNA /CNT=31 /TID=Hs.130815.0 /TIER=FL /STK=5 /UG=Hs.130815 /LL=65124 /DEF=Homo sapiens hypothetical protein FLJ21870 (FLJ21870), mRNA. /PROD=hypothetical protein FLJ21870 /FL=gb:NM_023016.1	-2.06	-180.46	0.009207
221531_at	recombination protein REC14	AF309553	80349	gb:AF309553.1 /DB_XREF=gi:11139241 /FEA=FLmRNA /CNT=91 /TID=Hs.296242.0 /TIER=FL /STK=0 /UG=Hs.296242 /LL=80349 /UG_GENE=REC14 /DEF=Homo sapiens meiotic recombination protein REC14 mRNA, complete cds. /PROD=meiotic recombination protein REC14 /FL=gb:AF309553.1 gb:NM_025234.1	-2.06	-295.02	0.021867
225243_s_at	sarcolemma associated protein	AB046821	7871	gb:AB046821.1 /DB_XREF=gi:10047276 /GEN=KIAA1601 /FEA=mRNA /CNT=123 /TID=Hs.4007.2 /TIER=Stack /STK=41 /UG=Hs.4007 /LL=7871 /DEF=Homo sapiens mRNA for KIAA1601 protein, partial cds. /PROD=KIAA1601 protein	-2.06	-310.53	0.014694
226246_at	potassium channel tetramerisation domain containing 1	AA115278	284252	gb:AA115278 /DB_XREF=gi:1670456 /DB_XREF=zl08h11.s1 /CLONE=IMAGE:491781 /FEA=EST /CNT=51 /TID=Hs.289088.1 /TIER=Stack /STK=19 /UG=Hs.289088 /LL=3320 /UG_GENE=HSPCA /UG_TITLE=heat shock 90kD protein 1, alpha	-2.06	-285.77	0.000215
226638_at	Rho GTPase activating protein 23	AV701292	57636	gb:AV701292 /DB_XREF=gi:10717622 /DB_XREF=AV701292 /CLONE=ADAAGD09 /FEA=EST /CNT=50 /TID=Hs.13233.1 /TIER=Stack /STK=18 /UG=Hs.13233 /UG_TITLE=ESTs	-2.06	-432.42	0.007604
226682_at	hypothetical protein LOC283666	AW006185	283666	gb:AW006185 /DB_XREF=gi:5854963 /DB_XREF=wz93c08.x1 /CLONE=IMAGE:2566382 /FEA=EST /CNT=46 /TID=Hs.293968.0 /TIER=Stack /STK=20 /UG=Hs.293968 /UG_TITLE=ESTs	-2.06	-794.06	0.036277
229385_s_at	gb:AI743780 /DB_XREF=gi:5112068 /DB_XREF=wg53g09.x1 /CLONE=IMAGE:2368864 /FEA=EST /CNT=40 /TID=Hs.107203.0 /TIER=Stack /STK=25 /UG=Hs.107203 /LL=56932 /UG_GENE=LOC56932 /UG_TITLE=hypothetical protein from EUROIMAGE 1759349	AI743780		gb:AI743780 /DB_XREF=gi:5112068 /DB_XREF=wg53g09.x1 /CLONE=IMAGE:2368864 /FEA=EST /CNT=40 /TID=Hs.107203.0 /TIER=Stack /STK=25 /UG=Hs.107203 /LL=56932 /UG_GENE=LOC56932 /UG_TITLE=hypothetical protein from EUROIMAGE 1759349	-2.06	-303.62	0.032171
240242_at	gb:BE222843 /DB_XREF=gi:8910161 /DB_XREF=hu54c04.x1 /CLONE=IMAGE:3173862 /FEA=EST /CNT=4 /TID=Hs.124590.0 /TIER=ConsEnd /STK=4 /UG=Hs.124590 /UG_TITLE=ESTs	BE222843		gb:BE222843 /DB_XREF=gi:8910161 /DB_XREF=hu54c04.x1 /CLONE=IMAGE:3173862 /FEA=EST /CNT=4 /TID=Hs.124590.0 /TIER=ConsEnd /STK=4 /UG=Hs.124590 /UG_TITLE=ESTs	-2.06	-103.47	0.004272
242131_at	ATP synthase 6	AI535835	4508	gb:AI535835 /DB_XREF=gi:4449970 /DB_XREF=jun1.P2.A1 /FEA=EST /CNT=5 /TID=Hs.301104.0 /TIER=ConsEnd /STK=2 /UG=Hs.301104 /UG_TITLE=ESTs, Moderately similar to 810024A ATPase 6 (H.sapiens)	-2.06	-112.31	0.000925
203039_s_at	NADH dehydrogenase (ubiquinone) Fe-S protein 1, 75kDa (NADH-coenzyme Q reductase)	NM_005006	4719	gb:NM_005006.1 /DB_XREF=gi:4826855 /GEN=NDUFS1 /FEA=FLmRNA /CNT=134 /TID=Hs.8248.0 /TIER=FL+Stack /STK=43 /UG=Hs.8248 /LL=4719 /DEF=Homo sapiens NADH dehydrogenase (ubiquinone) Fe-S protein 1 (75kD) (NADH-coenzyme Q reductase) (NDUFS1), mRNA. /PROD=NADH dehydrogenase (ubiquinone) Fe-S protein 1(75kD) (NADH-coenzyme Q reductase) /FL=gb:NM_005006.1	-2.05	-302.47	0.033874
204201_s_at	protein tyrosine phosphatase, non-receptor type 13 (APO-1/CD95 (Fas)-associated phosphatase)	NM_006264	5783	gb:NM_006264.1 /DB_XREF=gi:5453991 /GEN=PTPN13 /FEA=FLmRNA /CNT=70 /TID=Hs.211595.0 /TIER=FL+Stack /STK=23 /UG=Hs.211595 /LL=5783 /DEF=Homo sapiens protein tyrosine phosphatase, non-receptor type 13 (APO-1CD95 (Fas)-associated phosphatase) (PTPN13), mRNA. /PROD=protein tyrosine phosphatase, non-receptor type13 (APO-1CD95 (Fas)-associated phosphatase) /FL=gb:NM_006264.1 gb:D21210.1	-2.05	-140.75	0.02988
212428_at	KIAA0368	AW001101	23392	gb:AW001101 /DB_XREF=gi:5848017 /DB_XREF=wu24c05.x1 /CLONE=IMAGE:2520968 /FEA=mRNA /CNT=147 /TID=Hs.3852.1 /TIER=Stack /STK=36 /UG=Hs.3852 /LL=23392 /UG_GENE=KIAA0368 /UG_TITLE=KIAA0368 protein	-2.05	-190.87	0.016585
225868_at	tripartite motif-containing 47	AW249467	91107	gb:AW249467 /DB_XREF=gi:6592460 /DB_XREF=2821285.3prime /CLONE=IMAGE:2821285 /FEA=EST /CNT=66 /TID=Hs.293660.0 /TIER=Stack /STK=30 /UG=Hs.293660 /UG_TITLE=ESTs, Weakly similar to A49618 probable ataxia-telangiectasia group D protein (H.sapiens)	-2.05	-122.97	0.045722
244011_at	hypothetical protein DKFZp761G058	BF507342	152926	gb:BF507342 /DB_XREF=gi:11590649 /DB_XREF=UI-H-BW1-amx-b-01-0-UI.s1 /CLONE=IMAGE:3071185 /FEA=EST /CNT=4 /TID=Hs.291000.1 /TIER=ConsEnd /STK=3 /UG=Hs.291000 /UG_TITLE=ESTs, Moderately similar to ALU7_HUMAN ALU SUBFAMILY SQ SEQUENCE CONTAMINATION WARNING ENTRY (H.sapiens)	-2.05	-161	0.030682
204142_at	rTS beta protein	NM_017512	55556	gb:NM_017512.1 /DB_XREF=gi:8923790 /GEN=HSRTSBETA /FEA=FLmRNA /CNT=70 /TID=Hs.180433.0 /TIER=FL+Stack /STK=25 /UG=Hs.180433 /LL=55556 /DEF=Homo sapiens rTS beta protein (HSRTSBETA), mRNA. /PROD=rTS beta protein /FL=gb:BC001285.1 gb:NM_017512.1	-2.04	-312.37	0.000404
215222_x_at	microtubule-actin crosslinking factor 1	AK023406	23499	gb:AK023406.1 /DB_XREF=gi:10435330 /FEA=mRNA /CNT=6 /TID=Hs.321395.0 /TIER=ConsEnd /STK=1 /UG=Hs.321395 /UG_TITLE=Homo sapiens cDNA FLJ13344 fis, clone OVARC1002050, highly similar to Homo sapiens mRNA for actin binding protein ABP620 /DEF=Homo sapiens cDNA FLJ13344 fis, clone OVARC1002050, highly similar to Homo sapiens mRNA for actin binding protein ABP620.	-2.04	-232.23	0.001875
223084_s_at	cyclin D-type binding-protein 1	AF246144	23582	gb:AF246144.1 /DB_XREF=gi:7677485 /FEA=FLmRNA /CNT=164 /TID=Hs.36794.1 /TIER=FL /STK=5 /UG=Hs.36794 /LL=23582 /UG_GENE=DIP1 /DEF=Homo sapiens grap2 cyclin D interacting protein GCIP mRNA, complete cds. /PROD=grap2 cyclin D interacting protein GCIP /FL=gb:NM_012142.1 gb:AF132034.1 gb:AF082569.1 gb:AF246144.1	-2.04	-244.21	0
237974_at	chromosome 14 open reading frame 29	BE502594	145447	gb:BE502594 /DB_XREF=gi:9704924 /DB_XREF=hz18c08.x1 /CLONE=IMAGE:3208334 /FEA=EST /CNT=6 /TID=Hs.196582.0 /TIER=ConsEnd /STK=6 /UG=Hs.196582 /UG_TITLE=ESTs	-2.04	-104.42	0.011099
239196_at	ankyrin repeat domain 22	AI097229	118932	gb:AI097229 /DB_XREF=gi:3446811 /DB_XREF=qb88d09.x1 /CLONE=IMAGE:1707185 /FEA=EST /CNT=7 /TID=Hs.217484.0 /TIER=ConsEnd /STK=3 /UG=Hs.217484 /UG_TITLE=ESTs, Weakly similar to ALU1_HUMAN ALU SUBFAMILY J SEQUENCE CONTAMINATION WARNING ENTRY (H.sapiens)	-2.04	-368.38	0.000184
1553114_a_at	PTK6 protein tyrosine kinase 6	NM_005975	5753	gb:NM_005975.2 /DB_XREF=gi:27886594 /GEN=PTK6 /TID=Hs2.51133.1 /CNT=39 /FEA=FLmRNA /TIER=FL /STK=1 /LL=5753 /UG=Hs.51133 /DEF=Homo sapiens PTK6 protein tyrosine kinase 6 (PTK6), mRNA. /PROD=PTK6 protein tyrosine kinase 6 /FL=gb:NM_005975.2	-2.04	-149.49	0.005181
204332_s_at	aspartylglucosaminidase	M64073	175	gb:M64073.1 /DB_XREF=gi:183329 /FEA=FLmRNA /CNT=84 /TID=Hs.207776.0 /TIER=FL+Stack /STK=18 /UG=Hs.207776 /LL=175 /UG_GENE=AGA /DEF=Human glycosylasparaginase mRNA, complete cds. /PROD=glycosylasparaginase /FL=gb:M64073.1 gb:NM_000027.1	-2.03	-449.82	0.014363
205022_s_at	checkpoint suppressor 1	NM_005197	1112	gb:NM_005197.1 /DB_XREF=gi:4885136 /GEN=CHES1 /FEA=FLmRNA /CNT=56 /TID=Hs.211773.0 /TIER=FL /STK=0 /UG=Hs.211773 /LL=1112 /DEF=Homo sapiens checkpoint suppressor 1 (CHES1), mRNA. /PROD=checkpoint suppressor 1 /FL=gb:U68723.1 gb:NM_005197.1	-2.03	-467.38	0.045016
218810_at	hypothetical protein FLJ23231	NM_025079	80149	gb:NM_025079.1 /DB_XREF=gi:13376631 /GEN=FLJ23231 /FEA=FLmRNA /CNT=77 /TID=Hs.288300.0 /TIER=FL+Stack /STK=43 /UG=Hs.288300 /LL=80149 /DEF=Homo sapiens hypothetical protein FLJ23231 (FLJ23231), mRNA. /PROD=hypothetical protein FLJ23231 /FL=gb:NM_025079.1 gb:BC005001.1	-2.03	-636.83	0.049222
226542_at	Ring finger protein 24	AI300571	11237	gb:AI300571 /DB_XREF=gi:3959917 /DB_XREF=qn56b03.x1 /CLONE=IMAGE:1902221 /FEA=EST /CNT=48 /TID=Hs.90035.0 /TIER=Stack /STK=26 /UG=Hs.90035 /UG_TITLE=ESTs	-2.03	-113.8	0.023906
230986_at	Transcribed locus, moderately similar to NP_689573.2 zinc finger protein 573 [Homo sapiens]	AI821447		gb:AI821447 /DB_XREF=gi:5440526 /DB_XREF=yp24d10.x5 /CLONE=IMAGE:188371 /FEA=EST /CNT=11 /TID=Hs.141120.0 /TIER=Stack /STK=8 /UG=Hs.141120 /UG_TITLE=ESTs	-2.03	-121.33	0.011548
202284_s_at	cyclin-dependent kinase inhibitor 1A (p21, Cip1)	NM_000389	1026	gb:NM_000389.1 /DB_XREF=gi:11386202 /GEN=CDKN1A /FEA=FLmRNA /CNT=215 /TID=Hs.179665.0 /TIER=FL+Stack /STK=131 /UG=Hs.179665 /LL=1026 /DEF=Homo sapiens cyclin-dependent kinase inhibitor 1A (p21, Cip1) (CDKN1A), mRNA. /PROD=cyclin-dependent kinase inhibitor 1A (p21,Cip1) /FL=gb:U03106.1 gb:BC000275.1 gb:BC001935.1 gb:L25610.1 gb:U09579.1 gb:NM_000389.1 gb:L26165.1	-2.02	-839.6	0.010475
203243_s_at	LIM protein (similar to rat protein kinase C-binding enigma)	NM_006457	10611	gb:NM_006457.1 /DB_XREF=gi:5453713 /GEN=LIM /FEA=FLmRNA /CNT=116 /TID=Hs.154103.0 /TIER=FL+Stack /STK=9 /UG=Hs.154103 /LL=10611 /DEF=Homo sapiens LIM protein (similar to rat protein kinase C-binding enigma) (LIM), mRNA. /PROD=LIM protein (similar to rat protein kinaseC-binding enigma) /FL=gb:NM_006457.1 gb:AF061258.1	-2.02	-112.56	0.00201
208911_s_at	pyruvate dehydrogenase (lipoamide) beta	M34055	5162	gb:M34055.1 /DB_XREF=gi:190791 /GEN=PDHB /FEA=FLmRNA /CNT=247 /TID=Hs.979.0 /TIER=FL+Stack /STK=9 /UG=Hs.979 /LL=5162 /UG_TITLE=pyruvate dehydrogenase (lipoamide) beta /DEF=Human pyruvate dehydrogenase E1-beta subunit mRNA, complete cds. /FL=gb:NM_000925.1 gb:BC000439.1 gb:BC001924.1 gb:M34055.1 gb:M34479.1 gb:M54788.1 gb:J03576.1	-2.02	-570.27	0.012062
226238_at	methylmalonyl CoA epimerase	AI934339	84693	gb:AI934339 /DB_XREF=gi:5673209 /DB_XREF=wp04e08.x1 /CLONE=IMAGE:2463878 /FEA=EST /CNT=70 /TID=Hs.94949.0 /TIER=Stack /STK=13 /UG=Hs.94949 /UG_TITLE=ESTs, Weakly similar to Similarity to B.subtilis YQJC protein (C.elegans)	-2.02	-353.13	0.01618
232682_at	whn-dependent transcript 2	BG167210	55686	gb:BG167210 /DB_XREF=gi:12673913 /DB_XREF=602345351F1 /CLONE=IMAGE:4455180 /FEA=mRNA /CNT=6 /TID=Hs.79741.1 /TIER=ConsEnd /STK=0 /UG=Hs.79741 /LL=55686 /UG_GENE=FLJ10116 /UG_TITLE=hypothetical protein FLJ10116	-2.02	-146.78	0.015068
203123_s_at	solute carrier family 11 (proton-coupled divalent metal ion transporters), member 2	AU154469	4891	gb:AU154469 /DB_XREF=gi:11015990 /DB_XREF=AU154469 /CLONE=NT2RP4001182 /FEA=FLmRNA /CNT=153 /TID=Hs.57435.0 /TIER=Stack /STK=16 /UG=Hs.57435 /LL=4891 /UG_GENE=SLC11A2 /UG_TITLE=solute carrier family 11 (proton-coupled divalent metal ion transporters), member 2 /FL=gb:AF046997.1 gb:AB004857.1 gb:BC002592.1 gb:NM_000617.1	-2.01	-252	0.001176
208289_s_at	etoposide induced 2.4 mRNA	NM_004879	9538	gb:NM_004879.2 /DB_XREF=gi:6631103 /GEN=PIG8 /FEA=FLmRNA /CNT=1 /TID=Hs.286027.0 /TIER=FL /STK=0 /UG=Hs.286027 /LL=9538 /DEF=Homo sapiens etoposide-induced mRNA (PIG8), mRNA. /PROD=etoposide-induced mRNA /FL=gb:NM_004879.2	-2.01	-832.15	0.014101
209318_x_at	pleiomorphic adenoma gene-like 1	BG547855	5325	gb:BG547855 /DB_XREF=gi:13546520 /DB_XREF=602576153F1 /CLONE=IMAGE:4704108 /FEA=FLmRNA /CNT=143 /TID=Hs.75825.2 /TIER=Stack /STK=24 /UG=Hs.75825 /LL=5325 /UG_GENE=PLAGL1 /UG_TITLE=pleiomorphic adenoma gene-like 1 /FL=gb:U72621.3	-2.01	-226.85	0.030466
211979_at	G protein-coupled receptor 107	AB046844	57720	gb:AB046844.1 /DB_XREF=gi:10047324 /GEN=KIAA1624 /FEA=mRNA /CNT=263 /TID=Hs.6639.1 /TIER=Stack /STK=55 /UG=Hs.6639 /LL=57720 /DEF=Homo sapiens mRNA for KIAA1624 protein, partial cds. /PROD=KIAA1624 protein	-2.01	-373.39	0.002527
217892_s_at	epithelial protein lost in neoplasm beta	NM_016357	51474	gb:NM_016357.1 /DB_XREF=gi:7705372 /GEN=EPLIN /FEA=FLmRNA /CNT=226 /TID=Hs.10706.0 /TIER=FL+Stack /STK=74 /UG=Hs.10706 /LL=51474 /DEF=Homo sapiens epithelial protein lost in neoplasm beta (EPLIN), mRNA. /PROD=epithelial protein lost in neoplasm beta /FL=gb:BC001247.1 gb:AL136911.1 gb:NM_016357.1 gb:AF198454.1	-2.01	-272.23	0.018838
223544_at	hypothetical protein MGC13102	BC005094	84283	gb:BC005094.1 /DB_XREF=gi:13477250 /FEA=FLmRNA /CNT=28 /TID=Hs.99197.0 /TIER=FL /STK=0 /UG=Hs.99197 /DEF=Homo sapiens, Similar to RIKEN cDNA 2310042N02 gene, clone MGC:13102, mRNA, complete cds. /PROD=Similar to RIKEN cDNA 2310042N02 gene /FL=gb:BC005094.1	-2.01	-408.22	0.026316
229004_at	A disintegrin-like and metalloprotease (reprolysin type) with thrombospondin type 1 motif, 15	AI970797	170689	gb:AI970797 /DB_XREF=gi:5767623 /DB_XREF=wr19h01.x1 /CLONE=IMAGE:2482033 /FEA=EST /CNT=20 /TID=Hs.64859.0 /TIER=Stack /STK=13 /UG=Hs.64859 /UG_TITLE=ESTs	-2.01	-112.89	0.047828
231513_at	gb:BF111326 /DB_XREF=gi:10941016 /DB_XREF=7l75e07.x1 /CLONE=IMAGE:3527149 /FEA=EST /CNT=8 /TID=Hs.1547.1 /TIER=Stack /STK=8 /UG=Hs.1547 /LL=3759 /UG_GENE=KCNJ2 /UG_TITLE=potassium inwardly-rectifying channel, subfamily J, member 2	BF111326		gb:BF111326 /DB_XREF=gi:10941016 /DB_XREF=7l75e07.x1 /CLONE=IMAGE:3527149 /FEA=EST /CNT=8 /TID=Hs.1547.1 /TIER=Stack /STK=8 /UG=Hs.1547 /LL=3759 /UG_GENE=KCNJ2 /UG_TITLE=potassium inwardly-rectifying channel, subfamily J, member 2	-2.01	-137.12	0.004807
204546_at	KIAA0513	NM_014732	9764	gb:NM_014732.1 /DB_XREF=gi:7662163 /GEN=KIAA0513 /FEA=FLmRNA /CNT=83 /TID=Hs.301658.0 /TIER=FL+Stack /STK=35 /UG=Hs.301658 /LL=9764 /DEF=Homo sapiens KIAA0513 gene product (KIAA0513), mRNA. /PROD=KIAA0513 gene product /FL=gb:NM_014732.1 gb:AB011085.1	-2	-147.77	0.005172
208991_at	signal transducer and activator of transcription 3 (acute-phase response factor)	AA634272	6774	gb:AA634272 /DB_XREF=gi:2557486 /DB_XREF=ac75h05.s1 /CLONE=IMAGE:868473 /FEA=FLmRNA /CNT=166 /TID=Hs.321677.0 /TIER=Stack /STK=12 /UG=Hs.321677 /LL=6774 /UG_GENE=STAT3 /UG_TITLE=signal transducer and activator of transcription 3 (acute-phase response factor) /FL=gb:NM_003150.1 gb:L29277.1 gb:BC000627.1	-2	-332.28	0.016757
212038_s_at	voltage-dependent anion channel 1	AL515918	7416	gb:AL515918 /DB_XREF=gi:12779411 /DB_XREF=AL515918 /CLONE=CS0DA001YJ18 (3 prime) /FEA=DNA /CNT=258 /TID=Hs.149155.2 /TIER=Stack /STK=9 /UG=Hs.149155 /LL=7416 /UG_GENE=VDAC1 /UG_TITLE=voltage-dependent anion channel 1	-2	-482.46	0.000772
214170_x_at	fumarate hydratase	AA669797	2271	gb:AA669797 /DB_XREF=gi:2631296 /DB_XREF=ag36c01.s1 /CLONE=IMAGE:1118880 /FEA=EST /CNT=17 /TID=Hs.75653.1 /TIER=Stack /STK=11 /UG=Hs.75653 /LL=2271 /UG_GENE=FH /UG_TITLE=fumarate hydratase	-2	-936.66	0.022271
218077_s_at	zinc finger, DHHC domain containing 3	BE542551	51304	gb:BE542551 /DB_XREF=gi:9771196 /DB_XREF=601063935F1 /CLONE=IMAGE:3450249 /FEA=FLmRNA /CNT=173 /TID=Hs.14896.0 /TIER=Stack /STK=34 /UG=Hs.14896 /LL=51304 /UG_GENE=LOC51304 /UG_TITLE=DHHC1 protein /FL=gb:NM_016598.1 gb:AF247703.1	-2	-137.03	0.003504
229377_at	Growth hormone regulated TBC protein 1	BF001483	79774	gb:BF001483 /DB_XREF=gi:10701758 /DB_XREF=7g88g06.x1 /CLONE=IMAGE:3313594 /FEA=EST /CNT=20 /TID=Hs.108118.1 /TIER=Stack /STK=18 /UG=Hs.108118 /LL=79774 /UG_GENE=FLJ22474 /UG_TITLE=hypothetical protein FLJ22474	-2	-137.77	0.017593
239392_s_at	gb:AI983896 /DB_XREF=gi:5811115 /DB_XREF=wz55c03.x1 /CLONE=IMAGE:2561956 /FEA=EST /CNT=5 /TID=Hs.191187.0 /TIER=ConsEnd /STK=4 /UG=Hs.191187 /UG_TITLE=ESTs	AI983896		gb:AI983896 /DB_XREF=gi:5811115 /DB_XREF=wz55c03.x1 /CLONE=IMAGE:2561956 /FEA=EST /CNT=5 /TID=Hs.191187.0 /TIER=ConsEnd /STK=4 /UG=Hs.191187 /UG_TITLE=ESTs	-2	-103.2	0.049856
241397_at	gb:AW276866 /DB_XREF=gi:6663896 /DB_XREF=xp56h11.x1 /CLONE=IMAGE:2744421 /FEA=EST /CNT=7 /TID=Hs.192715.0 /TIER=ConsEnd /STK=0 /UG=Hs.192715 /UG_TITLE=ESTs	AW276866		gb:AW276866 /DB_XREF=gi:6663896 /DB_XREF=xp56h11.x1 /CLONE=IMAGE:2744421 /FEA=EST /CNT=7 /TID=Hs.192715.0 /TIER=ConsEnd /STK=0 /UG=Hs.192715 /UG_TITLE=ESTs	-2	-107.2	0.032238
202466_at	polymerase (DNA directed) sigma	NM_006999	11044	gb:NM_006999.2 /DB_XREF=gi:6631114 /GEN=TRF4 /FEA=FLmRNA /CNT=170 /TID=Hs.225951.0 /TIER=FL /STK=0 /UG=Hs.225951 /LL=11044 /DEF=Homo sapiens topoisomerase-related function protein 4-1 (TRF4), mRNA. /PROD=topoisomerase-related function protein 4-1 /FL=gb:NM_006999.2 gb:AB005754.3	-1.99	-582.86	0.034555
202489_s_at	FXYD domain containing ion transport regulator 3	BC005238	5349	gb:BC005238.1 /DB_XREF=gi:13528881 /FEA=FLmRNA /CNT=217 /TID=Hs.301350.0 /TIER=FL+Stack /STK=76 /UG=Hs.301350 /LL=5349 /UG_GENE=FXYD3 /DEF=Homo sapiens, FXYD domain-containing ion transport regulator 3, clone MGC:12265, mRNA, complete cds. /PROD=FXYD domain-containing ion transport regulator3 /FL=gb:BC005238.1 gb:NM_005971.2	-1.99	-1317.82	0.021093
204451_at	frizzled homolog 1 (Drosophila)	NM_003505	8321	gb:NM_003505.1 /DB_XREF=gi:4503824 /GEN=FZD1 /FEA=FLmRNA /CNT=64 /TID=Hs.94234.0 /TIER=FL /STK=0 /UG=Hs.94234 /LL=8321 /DEF=Homo sapiens frizzled (Drosophila) homolog 1 (FZD1), mRNA. /PROD=frizzled 1 /FL=gb:AB017363.1 gb:NM_003505.1 gb:AF072872.1	-1.99	-475.59	0.031086
207937_x_at	fibroblast growth factor receptor 1 (fms-related tyrosine kinase 2, Pfeiffer syndrome)	NM_023110	2260	gb:NM_023110.1 /DB_XREF=gi:13186246 /GEN=FGFR1 /FEA=FLmRNA /CNT=2 /TID=Hs.748.2 /TIER=FL /STK=0 /UG=Hs.748 /LL=2260 /DEF=Homo sapiens fibroblast growth factor receptor 1 (fms-related tyrosine kinase 2, Pfeiffer syndrome) (FGFR1), transcript variant 8, mRNA. /PROD=fibroblast growth factor receptor 1, isoform 8precursor /FL=gb:NM_023110.1	-1.99	-127.53	0.046588
209147_s_at	phosphatidic acid phosphatase type 2A	AB000888	8611	gb:AB000888.1 /DB_XREF=gi:2467297 /FEA=FLmRNA /CNT=194 /TID=Hs.41569.0 /TIER=FL /STK=0 /UG=Hs.41569 /LL=8611 /UG_GENE=PPAP2A /DEF=Homo sapiens mRNA for phosphatidic acid phosphatase 2a, complete cds. /PROD=phosphatidic acid phosphatase 2a /FL=gb:AF014402.1 gb:NM_003711.1 gb:AB000888.1 gb:AF017116.1	-1.99	-219.35	0.022769
223199_at	MAP kinase interacting serine/threonine kinase 2	AA404592	2872	gb:AA404592 /DB_XREF=gi:2058804 /DB_XREF=zt43b04.s1 /CLONE=IMAGE:725071 /FEA=FLmRNA /CNT=97 /TID=Hs.261828.1 /TIER=Stack /STK=32 /UG=Hs.261828 /LL=2872 /UG_GENE=GPRK7 /UG_TITLE=G protein-coupled receptor kinase 7 /FL=gb:AF237775.1	-1.99	-341.63	0.002804
223319_at	gephyrin	AF272663	10243	gb:AF272663.1 /DB_XREF=gi:8926307 /FEA=FLmRNA /CNT=86 /TID=Hs.13405.1 /TIER=FL+Stack /STK=42 /UG=Hs.13405 /LL=10243 /UG_GENE=GPHN /DEF=Homo sapiens gephyrin mRNA, complete cds. /PROD=gephyrin /FL=gb:AF272663.1	-1.99	-119.45	0.031308
225251_at	RAB24, member RAS oncogene family	AK021761	53917	gb:AK021761.1 /DB_XREF=gi:10433008 /FEA=mRNA /CNT=95 /TID=Hs.16258.0 /TIER=Stack /STK=56 /UG=Hs.16258 /LL=53917 /UG_GENE=RAB24 /UG_TITLE=Homo sapiens cDNA FLJ11699 fis, clone HEMBA1005047, highly similar to RAS-RELATED PROTEIN RAB-24 /DEF=Homo sapiens cDNA FLJ11699 fis, clone HEMBA1005047, highly similar to RAS-RELATED PROTEIN RAB-24.	-1.99	-401.85	0.000265
226353_at	putative intramembrane cleaving protease	AI674647	84888	gb:AI674647 /DB_XREF=gi:4875127 /DB_XREF=wd18g05.x1 /CLONE=IMAGE:2328536 /FEA=mRNA /CNT=55 /TID=Hs.28980.0 /TIER=Stack /STK=19 /UG=Hs.28980 /UG_TITLE=Homo sapiens clone HQ0270	-1.99	-392.05	0.002181
202893_at	unc-13 homolog B (C. elegans)	NM_006377	10497	gb:NM_006377.1 /DB_XREF=gi:5454147 /GEN=UNC13 /FEA=FLmRNA /CNT=142 /TID=Hs.155001.0 /TIER=FL /STK=0 /UG=Hs.155001 /LL=10497 /DEF=Homo sapiens UNC13 (C. elegans)-like (UNC13), mRNA. /PROD=UNC13 (C. elegans)-like /FL=gb:NM_006377.1 gb:AF020202.1	-1.98	-175.44	0.003886
203033_x_at	fumarate hydratase	NM_000143	2271	gb:NM_000143.1 /DB_XREF=gi:4503716 /GEN=FH /FEA=FLmRNA /CNT=201 /TID=Hs.75653.0 /TIER=FL+Stack /STK=11 /UG=Hs.75653 /LL=2271 /DEF=Homo sapiens fumarate hydratase (FH), mRNA. /PROD=fumarate hydratase /FL=gb:NM_000143.1 gb:M15502.1 gb:BC003108.1 gb:U59309.1 gb:U48857.1	-1.98	-793.25	0.014507
222451_s_at	zinc finger, DHHC domain containing 9	BC003128	51114	gb:BC003128.1 /DB_XREF=gi:13111914 /FEA=FLmRNA /CNT=225 /TID=Hs.274351.0 /TIER=FL+Stack /STK=61 /UG=Hs.274351 /LL=51114 /UG_GENE=LOC51114 /DEF=Homo sapiens, CGI-89 protein, clone MGC:3355, mRNA, complete cds. /PROD=CGI-89 protein /FL=gb:NM_016032.1 gb:AF151847.1 gb:BC003128.1	-1.98	-145.62	0.01513
230016_at	Hypothetical protein MGC40214	AU155118	137682	gb:AU155118 /DB_XREF=gi:11016639 /DB_XREF=AU155118 /CLONE=OVARC1001044 /FEA=mRNA /CNT=16 /TID=Hs.55043.0 /TIER=Stack /STK=10 /UG=Hs.55043 /UG_TITLE=Homo sapiens cDNA FLJ13277 fis, clone OVARC1001044	-1.98	-101.36	0.003213
208633_s_at	microtubule-actin crosslinking factor 1	W61052	23499	gb:W61052 /DB_XREF=gi:1367812 /DB_XREF=zd29g11.r1 /CLONE=IMAGE:342116 /FEA=FLmRNA /CNT=359 /TID=Hs.108258.1 /TIER=Stack /STK=8 /UG=Hs.108258 /LL=23499 /UG_GENE=ACF7 /UG_TITLE=actin binding protein; macrophin (microfilament and actin filament cross-linker protein) /FL=gb:AB029290.1	-1.97	-128.09	0.000924
209806_at	histone 1, H2bk	BC000893	85236	gb:BC000893.1 /DB_XREF=gi:12654150 /FEA=FLmRNA /CNT=48 /TID=Hs.247817.0 /TIER=FL /STK=0 /UG=Hs.247817 /LL=8339 /UG_GENE=H2BFA /DEF=Homo sapiens, H2B histone family, member A, clone MGC:5132, mRNA, complete cds. /PROD=H2B histone family, member A /FL=gb:BC000893.1	-1.97	-331.37	0.009173
212861_at	hypothetical protein MGC11308	BF690150	84975	gb:BF690150 /DB_XREF=gi:11975558 /DB_XREF=602186478T1 /CLONE=IMAGE:4298635 /FEA=EST /CNT=81 /TID=Hs.19210.0 /TIER=Stack /STK=9 /UG=Hs.19210 /UG_TITLE=ESTs	-1.97	-217.37	0.035858
217977_at	selenoprotein X, 1	NM_016332	51734	gb:NM_016332.1 /DB_XREF=gi:7706510 /GEN=SEPX1 /FEA=FLmRNA /CNT=174 /TID=Hs.279623.0 /TIER=FL+Stack /STK=66 /UG=Hs.279623 /LL=51734 /DEF=Homo sapiens selenoprotein X, 1 (SEPX1), mRNA. /PROD=selenoprotein X, 1 /FL=gb:AF166124.1 gb:NM_016332.1 gb:AF187272.1 gb:BC003127.1	-1.97	-532.82	0.020969
223006_s_at	chromosome 9 open reading frame 5	AL567431	23731	gb:AL567431 /DB_XREF=gi:12920784 /DB_XREF=AL567431 /CLONE=CS0DF024YB02 (3 prime) /FEA=FLmRNA /CNT=349 /TID=Hs.86412.0 /TIER=Stack /STK=26 /UG=Hs.86412 /UG_TITLE=Homo sapiens chromosome 9 open reading frame 5 mRNA, complete cds /FL=gb:AF153415.1	-1.97	-212.76	0.019542
223076_s_at	NOL1/NOP2/Sun domain family 2	BC001041	54888	gb:BC001041.1 /DB_XREF=gi:12654430 /FEA=FLmRNA /CNT=131 /TID=Hs.17138.0 /TIER=FL+Stack /STK=58 /UG=Hs.17138 /LL=54888 /UG_GENE=FLJ20303 /DEF=Homo sapiens, hypothetical protein FLJ20303, clone MGC:1061, mRNA, complete cds. /PROD=hypothetical protein FLJ20303 /FL=gb:BC001041.1 gb:NM_017755.1	-1.97	-278.48	0.021954
225548_at	Shroom-related protein	AB040914	57619	gb:AB040914.1 /DB_XREF=gi:7959222 /GEN=KIAA1481 /FEA=mRNA /CNT=76 /TID=Hs.278628.0 /TIER=Stack /STK=28 /UG=Hs.278628 /LL=57619 /DEF=Homo sapiens mRNA for KIAA1481 protein, partial cds. /PROD=KIAA1481 protein	-1.97	-101.35	0.016919
226899_at	unc-5 homolog B (C. elegans)	AK022859	219699	gb:AK022859.1 /DB_XREF=gi:10434495 /FEA=mRNA /CNT=33 /TID=Hs.183918.0 /TIER=Stack /STK=21 /UG=Hs.183918 /UG_TITLE=Homo sapiens cDNA FLJ12797 fis, clone NT2RP2002066, highly similar to Rattus norvegicus transmembrane receptor Unc5H2 mRNA /DEF=Homo sapiens cDNA FLJ12797 fis, clone NT2RP2002066, highly similar to Rattus norvegicus transmembrane receptor Unc5H2 mRNA.	-1.97	-477.25	0.021523
209019_s_at	PTEN induced putative kinase 1	AF316873	65018	gb:AF316873.1 /DB_XREF=gi:13492051 /FEA=FLmRNA /CNT=215 /TID=Hs.6163.0 /TIER=FL+Stack /STK=56 /UG=Hs.6163 /DEF=Homo sapiens protein kinase BRPK mRNA, complete cds. /PROD=protein kinase BRPK /FL=gb:AF316873.1	-1.96	-662.79	0.001593
212014_x_at	CD44 antigen (homing function and Indian blood group system)	AI493245	960	gb:AI493245 /DB_XREF=gi:4394248 /DB_XREF=ti30d08.x1 /CLONE=IMAGE:2131983 /FEA=mRNA /CNT=274 /TID=Hs.169610.3 /TIER=Stack /STK=55 /UG=Hs.169610 /LL=960 /UG_GENE=CD44 /UG_TITLE=CD44 antigen (homing function and Indian blood group system)	-1.96	-315.45	0.027838
212600_s_at	ubiquinol-cytochrome c reductase core protein II	AV727381	7385	gb:AV727381 /DB_XREF=gi:10836802 /DB_XREF=AV727381 /CLONE=HTCCEF02 /FEA=EST /CNT=110 /TID=Hs.173554.1 /TIER=Stack /STK=85 /UG=Hs.173554 /LL=7385 /UG_GENE=UQCRC2 /UG_TITLE=ubiquinol-cytochrome c reductase core protein II	-1.96	-1506.9	0.0037
213353_at	ATP-binding cassette, sub-family A (ABC1), member 5	BF693921	23461	gb:BF693921 /DB_XREF=gi:11979329 /DB_XREF=602082488F1 /CLONE=IMAGE:4246917 /FEA=EST /CNT=51 /TID=Hs.180513.0 /TIER=Stack /STK=18 /UG=Hs.180513 /LL=23461 /UG_GENE=ABCA5 /UG_TITLE=ATP-binding cassette, sub-family A (ABC1), member 5	-1.96	-136.71	0.010354
214002_at	myosin, light polypeptide 6, alkali, smooth muscle and non-muscle	AA419227	4637	gb:AA419227 /DB_XREF=gi:2078957 /DB_XREF=zv35a09.s1 /CLONE=IMAGE:755608 /FEA=DNA_1 /CNT=20 /TID=Hs.77385.3 /TIER=Stack /STK=13 /UG=Hs.77385 /LL=4637 /UG_GENE=MYL6 /UG_TITLE=myosin, light polypeptide 6, alkali, smooth muscle and non-muscle	-1.96	-235.11	0.037862
217976_s_at	dynein, cytoplasmic, light intermediate polypeptide 1	NM_016141	51143	gb:NM_016141.1 /DB_XREF=gi:7705852 /GEN=LOC51143 /FEA=FLmRNA /CNT=142 /TID=Hs.266483.0 /TIER=FL+Stack /STK=31 /UG=Hs.266483 /LL=51143 /DEF=Homo sapiens dynein light chain-A (LOC51143), mRNA. /PROD=dynein light chain-A /FL=gb:NM_016141.1 gb:AF078849.1	-1.96	-194.01	0.012394
223196_s_at	sestrin 2	AL136551	83667	gb:AL136551.1 /DB_XREF=gi:13276608 /GEN=DKFZp761M02121 /FEA=FLmRNA /CNT=131 /TID=Hs.8026.0 /TIER=FL+Stack /STK=38 /UG=Hs.8026 /DEF=Homo sapiens mRNA; cDNA DKFZp761M02121 (from clone DKFZp761M02121); complete cds. /PROD=hypothetical protein /FL=gb:AL136551.1	-1.96	-179.35	0.003
1554178_a_at	hypothetical protein MGC39518	BC039295	285172	gb:BC039295.1 /DB_XREF=gi:24658029 /TID=Hs2.115700.1 /CNT=8 /FEA=FLmRNA /TIER=FL /STK=3 /LL=285172 /UG_GENE=MGC39518 /UG=Hs.115700 /DEF=Homo sapiens, Similar to down-regulated by Ctnnb1, a, clone MGC:39518 IMAGE:5267063, mRNA, complete cds. /PROD=Similar to down-regulated by Ctnnb1, a /FL=gb:BC039295.1	-1.96	-172.28	0.041541
203159_at	glutaminase	NM_014905	2744	gb:NM_014905.1 /DB_XREF=gi:7662327 /GEN=GLS /FEA=FLmRNA /CNT=140 /TID=Hs.239189.0 /TIER=FL+Stack /STK=52 /UG=Hs.239189 /LL=2744 /DEF=Homo sapiens glutaminase (GLS), mRNA. /PROD=glutaminase C /FL=gb:AF223943.1 gb:AF327434.1 gb:NM_014905.1 gb:AB020645.1 gb:AF097493.1	-1.95	-146.43	0.03328
213227_at	progesterone receptor membrane component 2	BE879873	10424	gb:BE879873 /DB_XREF=gi:10328649 /DB_XREF=601491389F1 /CLONE=IMAGE:3893302 /FEA=EST /CNT=49 /TID=Hs.9071.1 /TIER=Stack /STK=26 /UG=Hs.9071 /LL=10424 /UG_GENE=PMBP /UG_TITLE=progesterone membrane binding protein	-1.95	-691.49	0.002337
222412_s_at	signal sequence receptor, gamma (translocon-associated protein gamma)	AW150923	6747	gb:AW150923 /DB_XREF=gi:6198821 /DB_XREF=xg42b08.x1 /CLONE=IMAGE:2630199 /FEA=FLmRNA /CNT=249 /TID=Hs.28707.0 /TIER=Stack /STK=8 /UG=Hs.28707 /LL=6747 /UG_GENE=SSR3 /UG_TITLE=signal sequence receptor, gamma (translocon-associated protein gamma) /FL=gb:AF110647.1 gb:NM_007107.1	-1.95	-153.46	0.005661
224804_s_at	chromosome 15 open reading frame 17	AU152410	57184	gb:AU152410 /DB_XREF=gi:11013931 /DB_XREF=AU152410 /CLONE=NT2RP3000901 /FEA=mRNA /CNT=134 /TID=Hs.10647.0 /TIER=Stack /STK=49 /UG=Hs.10647 /LL=57184 /UG_GENE=FLJ00005 /UG_TITLE=FLJ00005 protein	-1.95	-552.36	0.013644
227856_at	hypothetical protein FLJ39370	AI110850	132720	gb:AI110850 /DB_XREF=gi:6359713 /DB_XREF=HA0303 /FEA=EST /CNT=30 /TID=Hs.23439.0 /TIER=Stack /STK=12 /UG=Hs.23439 /UG_TITLE=ESTs	-1.95	-230.04	0.03847
244107_at	gb:AW189097 /DB_XREF=gi:6463533 /DB_XREF=xk99h09.x1 /CLONE=IMAGE:2674913 /FEA=EST /CNT=3 /TID=Hs.166597.0 /TIER=ConsEnd /STK=3 /UG=Hs.166597 /UG_TITLE=ESTs	AW189097		gb:AW189097 /DB_XREF=gi:6463533 /DB_XREF=xk99h09.x1 /CLONE=IMAGE:2674913 /FEA=EST /CNT=3 /TID=Hs.166597.0 /TIER=ConsEnd /STK=3 /UG=Hs.166597 /UG_TITLE=ESTs	-1.95	-392.19	0.045043
202675_at	succinate dehydrogenase complex, subunit B, iron sulfur (Ip)	NM_003000	6390	gb:NM_003000.1 /DB_XREF=gi:9257241 /GEN=SDHB /FEA=FLmRNA /CNT=142 /TID=Hs.64.0 /TIER=FL+Stack /STK=39 /UG=Hs.64 /LL=6390 /DEF=Homo sapiens succinate dehydrogenase complex, subunit B, iron sulfur (Ip) (SDHB), nuclear gene encoding mitochondrial protein, mRNA. /PROD=succinate dehydrogenase complex, subunit B, ironsulfur (Ip) /FL=gb:NM_003000.1 gb:U17248.1	-1.94	-198.62	0.006911
224831_at	cytoplasmic polyadenylation element binding protein 4	BE620832	80315	gb:BE620832 /DB_XREF=gi:9891770 /DB_XREF=601483436T1 /CLONE=IMAGE:3886112 /FEA=mRNA /CNT=144 /TID=Hs.301444.0 /TIER=Stack /STK=23 /UG=Hs.301444 /LL=80315 /UG_GENE=KIAA1673 /UG_TITLE=KIAA1673	-1.94	-578.23	0.005697
225060_at	low density lipoprotein receptor-related protein 11	BF696304	84918	gb:BF696304 /DB_XREF=gi:11981712 /DB_XREF=602125241F1 /CLONE=IMAGE:4281898 /FEA=EST /CNT=161 /TID=Hs.71622.2 /TIER=Stack /STK=50 /UG=Hs.71622 /LL=6604 /UG_GENE=SMARCD3 /UG_TITLE=SWISNF related, matrix associated, actin dependent regulator of chromatin, subfamily d, member 3	-1.94	-848.46	5.8e-05
226198_at	target of myb1-like 2 (chicken)	AV751731	146691	gb:AV751731 /DB_XREF=gi:10909579 /DB_XREF=AV751731 /CLONE=NPDAXE07 /FEA=mRNA /CNT=55 /TID=Hs.8125.0 /TIER=Stack /STK=41 /UG=Hs.8125 /UG_TITLE=Homo sapiens mRNA; cDNA DKFZp586E1521 (from clone DKFZp586E1521); partial cds	-1.94	-299.93	0.041848
235678_at	GM2 ganglioside activator	AI864053	2760	gb:AI864053 /DB_XREF=gi:5528160 /DB_XREF=wj55h10.x1 /CLONE=IMAGE:2406787 /FEA=EST /CNT=12 /TID=Hs.39972.0 /TIER=ConsEnd /STK=1 /UG=Hs.39972 /UG_TITLE=ESTs, Weakly similar to I38588 reverse transcriptase homolog (H.sapiens)	-1.94	-177.78	0.004134
1554574_a_at	diaphorase (NADH) (cytochrome b-5 reductase)	AF361370	1727	gb:AF361370.1 /DB_XREF=gi:19421845 /TID=Hs2.274464.3 /CNT=7 /FEA=FLmRNA /TIER=FL /STK=1 /LL=1727 /UG_GENE=DIA1 /UG=Hs.274464 /DEF=Homo sapiens NADH-cytochrome b5 reductase mRNA, complete cds. /PROD=NADH-cytochrome b5 reductase /FL=gb:AF361370.1	-1.94	-151.39	0.002044
201489_at	peptidylprolyl isomerase F (cyclophilin F)	BC005020	10105	gb:BC005020.1 /DB_XREF=gi:13477126 /FEA=FLmRNA /CNT=278 /TID=Hs.173125.0 /TIER=FL+Stack /STK=64 /UG=Hs.173125 /LL=10105 /UG_GENE=PPIF /DEF=Homo sapiens, peptidylprolyl isomerase F (cyclophilin F), clone MGC:11022, mRNA, complete cds. /PROD=peptidylprolyl isomerase F (cyclophilin F) /FL=gb:BC005020.1 gb:NM_005729.1 gb:M80254.1	-1.93	-514.93	0.010268
201520_s_at	G-rich RNA sequence binding factor 1	BF034561	2926	gb:BF034561 /DB_XREF=gi:10742273 /DB_XREF=601455476F1 /CLONE=IMAGE:3859242 /FEA=FLmRNA /CNT=253 /TID=Hs.79295.0 /TIER=Stack /STK=48 /UG=Hs.79295 /LL=2926 /UG_GENE=GRSF1 /UG_TITLE=G-rich RNA sequence binding factor 1 /FL=gb:U07231.1 gb:NM_002092.1	-1.93	-298.45	0.000151
202431_s_at	v-myc myelocytomatosis viral oncogene homolog (avian)	NM_002467	4609	gb:NM_002467.1 /DB_XREF=gi:12962934 /GEN=MYC /FEA=FLmRNA /CNT=167 /TID=Hs.79070.0 /TIER=FL /STK=3 /UG=Hs.79070 /LL=4609 /DEF=Homo sapiens v-myc avian myelocytomatosis viral oncogene homolog (MYC), mRNA. /PROD=v-myc avian myelocytomatosis viral oncogenehomolog /FL=gb:BC000917.2 gb:BC000141.1 gb:NM_002467.1	-1.93	-179.54	0.001819
217732_s_at	integral membrane protein 2B	AF092128	9445	gb:AF092128.1 /DB_XREF=gi:5138905 /FEA=FLmRNA /CNT=481 /TID=Hs.239625.0 /TIER=FL+Stack /STK=100 /UG=Hs.239625 /LL=9445 /UG_GENE=ITM2B /DEF=Homo sapiens putative transmembrane protein E3-16 mRNA, complete cds. /PROD=putative transmembrane protein E3-16 /FL=gb:BC000554.1 gb:AF246221.1 gb:AF092128.1 gb:NM_021999.1 gb:AF152462.1 gb:AF136973.1	-1.93	-2237.77	9e-06
225710_at	CDNA FLJ34013 fis, clone FCBBF2002111	H99792		gb:H99792 /DB_XREF=gi:1124460 /DB_XREF=yx27a12.s1 /CLONE=IMAGE:262942 /FEA=EST /CNT=76 /TID=Hs.173030.0 /TIER=Stack /STK=22 /UG=Hs.173030 /UG_TITLE=ESTs, Weakly similar to ALU8_HUMAN ALU SUBFAMILY SX SEQUENCE CONTAMINATION WARNING ENTRY (H.sapiens)	-1.93	-574.3	0.043899
200804_at	testis enhanced gene transcript (BAX inhibitor 1)	NM_003217	7009	gb:NM_003217.1 /DB_XREF=gi:4507432 /GEN=TEGT /FEA=FLmRNA /CNT=492 /TID=Hs.74637.0 /TIER=FL+Stack /STK=231 /UG=Hs.74637 /LL=7009 /DEF=Homo sapiens testis enhanced gene transcript (TEGT), mRNA. /PROD=testis enhanced gene transcript /FL=gb:NM_003217.1 gb:AF033095.1 gb:BC000916.1	-1.92	-1551.63	0.008257
204484_at	phosphoinositide-3-kinase, class 2, beta polypeptide	NM_002646	5287	gb:NM_002646.1 /DB_XREF=gi:11136637 /GEN=PIK3C2B /FEA=FLmRNA /CNT=58 /TID=Hs.132463.0 /TIER=FL+Stack /STK=29 /UG=Hs.132463 /LL=5287 /DEF=Homo sapiens phosphoinositide-3-kinase, class 2, beta polypeptide (PIK3C2B), mRNA. /PROD=phosphoinositide-3-kinase, class 2, betapolypeptide /FL=gb:NM_002646.1	-1.92	-401.41	0.012629
205286_at	transcription factor AP-2 gamma (activating enhancer binding protein 2 gamma)	U85658	7022	gb:U85658.1 /DB_XREF=gi:2058552 /FEA=FLmRNA /CNT=41 /TID=Hs.61796.0 /TIER=FL /STK=0 /UG=Hs.61796 /LL=7022 /UG_GENE=TFAP2C /DEF=Human transcription factor ERF-1 mRNA, complete cds. /PROD=ERF-1 /FL=gb:NM_003222.1 gb:U85658.1	-1.92	-906.8	8.8e-05
209835_x_at	CD44 antigen (homing function and Indian blood group system)	BC004372	960	gb:BC004372.1 /DB_XREF=gi:13325117 /FEA=FLmRNA /CNT=41 /TID=Hs.169610.1 /TIER=FL /STK=0 /UG=Hs.169610 /LL=960 /UG_GENE=CD44 /DEF=Homo sapiens, Similar to CD44 antigen (homing function and Indian blood group system), clone MGC:10468, mRNA, complete cds. /PROD=Similar to CD44 antigen (homing function andIndian blood group system) /FL=gb:BC004372.1	-1.92	-138.12	0.035169
227238_at	gb:W93847 /DB_XREF=gi:1422970 /DB_XREF=zd97a07.s1 /CLONE=IMAGE:357396 /FEA=mRNA /CNT=89 /TID=Hs.24139.0 /TIER=Stack /STK=21 /UG=Hs.24139 /UG_TITLE=Homo sapiens cDNA: FLJ23137 fis, clone LNG08842	W93847		gb:W93847 /DB_XREF=gi:1422970 /DB_XREF=zd97a07.s1 /CLONE=IMAGE:357396 /FEA=mRNA /CNT=89 /TID=Hs.24139.0 /TIER=Stack /STK=21 /UG=Hs.24139 /UG_TITLE=Homo sapiens cDNA: FLJ23137 fis, clone LNG08842	-1.92	-466.3	0.007875
227698_s_at	gb:AW007215 /DB_XREF=gi:5855993 /DB_XREF=ws50e12.x1 /CLONE=IMAGE:2500654 /FEA=EST /CNT=33 /TID=Hs.31408.0 /TIER=Stack /STK=20 /UG=Hs.31408 /LL=57799 /UG_GENE=LOC57799 /UG_TITLE=RAR (RAS like GTPASE)	AW007215		gb:AW007215 /DB_XREF=gi:5855993 /DB_XREF=ws50e12.x1 /CLONE=IMAGE:2500654 /FEA=EST /CNT=33 /TID=Hs.31408.0 /TIER=Stack /STK=20 /UG=Hs.31408 /LL=57799 /UG_GENE=LOC57799 /UG_TITLE=RAR (RAS like GTPASE)	-1.92	-540.79	0.043418
208818_s_at	catechol-O-methyltransferase	BC000419	1312	gb:BC000419.1 /DB_XREF=gi:12653300 /FEA=FLmRNA /CNT=351 /TID=Hs.240013.0 /TIER=FL+Stack /STK=13 /UG=Hs.240013 /LL=1312 /UG_GENE=COMT /DEF=Homo sapiens, catechol-O-methyltransferase, clone MGC:8663, mRNA, complete cds. /PROD=catechol-O-methyltransferase /FL=gb:NM_007310.1 gb:NM_000754.2 gb:M58525.1 gb:BC000419.1 gb:M65212.1	-1.91	-668.12	0.003808
217772_s_at	mitochondrial carrier homolog 2 (C. elegans)	NM_014342	23788	gb:NM_014342.1 /DB_XREF=gi:7657346 /GEN=MTCH2 /FEA=FLmRNA /CNT=252 /TID=Hs.279609.0 /TIER=FL+Stack /STK=45 /UG=Hs.279609 /LL=23788 /DEF=Homo sapiens mitochondrial carrier homolog 2 (MTCH2), nuclear gene encoding mitochondrial protein, mRNA. /PROD=mitochondrial carrier homolog 2 /FL=gb:AF085361.1 gb:BC000875.1 gb:NM_014342.1 gb:AF176008.1	-1.91	-668.4	0.002295
1556194_a_at	Transcribed locus, weakly similar to XP_375099.1 hypothetical protein LOC283585 [Homo sapiens]	BC042959		gb:BC042959.1 /DB_XREF=gi:27695592 /TID=Hs2.330715.1 /CNT=13 /FEA=mRNA /TIER=ConsEnd /STK=4 /UG=Hs.330715 /UG_TITLE=Homo sapiens, clone IMAGE:5285801, mRNA /DEF=Homo sapiens, clone IMAGE:5285801, mRNA.	-1.91	-190.38	0.00672
200670_at	X-box binding protein 1	NM_005080	7494	gb:NM_005080.1 /DB_XREF=gi:4827057 /GEN=XBP1 /FEA=FLmRNA /CNT=469 /TID=Hs.149923.0 /TIER=FL+Stack /STK=193 /UG=Hs.149923 /LL=7494 /DEF=Homo sapiens X-box binding protein 1 (XBP1), mRNA. /PROD=X-box binding protein 1 /FL=gb:NM_005080.1 gb:M31627.1 gb:BC000938.1	-1.9	-126.64	0.011521
200697_at	hexokinase 1	NM_000188	3098	gb:NM_000188.1 /DB_XREF=gi:4504390 /GEN=HK1 /FEA=FLmRNA /CNT=355 /TID=Hs.118625.0 /TIER=FL+Stack /STK=120 /UG=Hs.118625 /LL=3098 /DEF=Homo sapiens hexokinase 1 (HK1), nuclear gene encoding mitochondrial protein, mRNA. /PROD=hexokinase 1 /FL=gb:M75126.1 gb:NM_000188.1	-1.9	-1234.44	0.010517
201912_s_at	G1 to S phase transition 1 /// G1 to S phase transition 1	NM_002094	2935	gb:NM_002094.1 /DB_XREF=gi:4504166 /GEN=GSPT1 /FEA=FLmRNA /CNT=171 /TID=Hs.2707.0 /TIER=FL+Stack /STK=44 /UG=Hs.2707 /LL=2935 /DEF=Homo sapiens G1 to S phase transition 1 (GSPT1), mRNA. /PROD=G1 to S phase transition 1 /FL=gb:NM_002094.1	-1.9	-158.43	0.013732
203904_x_at	kangai 1 (suppression of tumorigenicity 6, prostate; CD82 antigen (R2 leukocyte antigen, antigen detected by monoclonal and antibody IA4))	NM_002231	3732	gb:NM_002231.2 /DB_XREF=gi:13259537 /GEN=KAI1 /FEA=FLmRNA /CNT=106 /TID=Hs.323949.0 /TIER=FL /STK=5 /UG=Hs.323949 /LL=3732 /DEF=Homo sapiens kangai 1 (suppression of tumorigenicity 6, prostate; CD82 antigen (R2 leukocyte antigen, antigen detected by monoclonal and antibody IA4)) (KAI1), mRNA. /PROD=kangai 1 /FL=gb:U20770.1 gb:BC000726.1 gb:BC001821.1 gb:NM_002231.2	-1.9	-179.47	0.00055
207480_s_at	Meis1, myeloid ecotropic viral integration site 1 homolog 2 (mouse)	NM_020149	4212	gb:NM_020149.1 /DB_XREF=gi:9910355 /GEN=LOC56908 /FEA=FLmRNA /CNT=5 /TID=Hs.283312.0 /TIER=FL /STK=0 /UG=Hs.283312 /LL=56908 /DEF=Homo sapiens TALE homeobox protein Meis2e (LOC56908), mRNA. /PROD=TALE homeobox protein Meis2e /FL=gb:NM_020149.1 gb:AF179899.1	-1.9	-118.43	0.016899
209091_s_at	SH3-domain GRB2-like endophilin B1	AF263293	51100	gb:AF263293.1 /DB_XREF=gi:8118529 /FEA=FLmRNA /CNT=201 /TID=Hs.136309.0 /TIER=FL /STK=0 /UG=Hs.136309 /LL=51100 /UG_GENE=SH3GLB1 /DEF=Homo sapiens endophilin B1 mRNA, complete cds. /PROD=endophilin B1 /FL=gb:AF263293.1	-1.9	-146.37	0.002559
210128_s_at	leukotriene B4 receptor	U41070	1241	gb:U41070.1 /DB_XREF=gi:1469913 /FEA=FLmRNA /CNT=19 /TID=Hs.28408.1 /TIER=FL+Stack /STK=11 /UG=Hs.28408 /LL=1241 /UG_GENE=LTB4R /DEF=Human P2 purinergic receptor mRNA, complete cds. /PROD=P2 purinergic receptor /FL=gb:D89079.1 gb:U41070.1	-1.9	-391.66	0.017892
224873_s_at	mitochondrial ribosomal protein S25	AK024433	64432	gb:AK024433.1 /DB_XREF=gi:10440374 /GEN=FLJ00023 /FEA=mRNA /CNT=145 /TID=Hs.23450.1 /TIER=Stack /STK=17 /UG=Hs.23450 /LL=64432 /DEF=Homo sapiens mRNA for FLJ00023 protein, partial cds. /PROD=FLJ00023 protein	-1.9	-106.96	0.049744
226003_at	kinesin family member 21A	AB051495	55605	gb:AB051495.1 /DB_XREF=gi:12697960 /GEN=KIAA1708 /FEA=mRNA /CNT=52 /TID=Hs.26549.0 /TIER=Stack /STK=17 /UG=Hs.26549 /LL=80819 /DEF=Homo sapiens mRNA for KIAA1708 protein, partial cds. /PROD=KIAA1708 protein	-1.9	-169.25	0.018266
228698_at	SRY (sex determining region Y)-box 7	AI808807	83595	gb:AI808807 /DB_XREF=gi:5395373 /DB_XREF=wf97e02.x1 /CLONE=IMAGE:2363546 /FEA=EST /CNT=20 /TID=Hs.17404.0 /TIER=Stack /STK=11 /UG=Hs.17404 /UG_TITLE=ESTs	-1.9	-377.99	0.045718
1553538_s_at	gb:NM_173704.1 /DB_XREF=gi:27754203 /GEN=MTCO1 /TID=Hs2Affx.1.24 /CNT=1 /FEA=FLmRNA /TIER=FL /STK=1 /NOTE=sequence(s) not in UniGene /DEF=Homo sapiens cytochrome c oxidase I (MTCO1), mRNA. /PROD=cytochrome c oxidase I /FL=gb:NM_173704.1	NM_173704		gb:NM_173704.1 /DB_XREF=gi:27754203 /GEN=MTCO1 /TID=Hs2Affx.1.24 /CNT=1 /FEA=FLmRNA /TIER=FL /STK=1 /NOTE=sequence(s) not in UniGene /DEF=Homo sapiens cytochrome c oxidase I (MTCO1), mRNA. /PROD=cytochrome c oxidase I /FL=gb:NM_173704.1	-1.9	-7177.31	0
205052_at	AU RNA binding protein/enoyl-Coenzyme A hydratase	NM_001698	549	gb:NM_001698.1 /DB_XREF=gi:4502326 /GEN=AUH /FEA=FLmRNA /CNT=44 /TID=Hs.81886.0 /TIER=FL+Stack /STK=9 /UG=Hs.81886 /LL=549 /DEF=Homo sapiens AU RNA-binding proteinenoyl-Coenzyme A hydratase (AUH), nuclear gene encoding mitochondrial protein, mRNA. /PROD=AU RNA-binding proteinenoyl-Coenzyme Ahydratase precursor /FL=gb:NM_001698.1	-1.89	-240.05	0.043923
209222_s_at	oxysterol binding protein-like 2	BC000296	9885	gb:BC000296.1 /DB_XREF=gi:12653062 /FEA=FLmRNA /CNT=155 /TID=Hs.15519.1 /TIER=FL+Stack /STK=46 /UG=Hs.15519 /LL=9885 /UG_GENE=KIAA0772 /DEF=Homo sapiens, Similar to KIAA0772 gene product, clone MGC:8342, mRNA, complete cds. /PROD=Similar to KIAA0772 gene product /FL=gb:BC000296.1 gb:BC004455.1	-1.89	-435.69	0.00033
209711_at	solute carrier family 35 (UDP-glucuronic acid/UDP-N-acetylgalactosamine dual transporter), member D1	N80922	23169	gb:N80922 /DB_XREF=gi:1243623 /DB_XREF=zb07e07.s1 /CLONE=IMAGE:301380 /FEA=FLmRNA /CNT=65 /TID=Hs.82635.0 /TIER=Stack /STK=17 /UG=Hs.82635 /LL=23169 /UG_GENE=KIAA0260 /UG_TITLE=KIAA0260 protein /FL=gb:AB044343.1	-1.89	-120.89	0.001068
212202_s_at	DKFZP564G2022 protein	BG493972	25963	gb:BG493972 /DB_XREF=gi:13455486 /DB_XREF=602542252F1 /CLONE=IMAGE:4673316 /FEA=mRNA /CNT=222 /TID=Hs.16492.0 /TIER=Stack /STK=38 /UG=Hs.16492 /LL=25963 /UG_GENE=DKFZP564G2022 /UG_TITLE=DKFZP564G2022 protein	-1.89	-249.66	0.022188
202447_at	2,4-dienoyl CoA reductase 1, mitochondrial	NM_001359	1666	gb:NM_001359.1 /DB_XREF=gi:4503300 /GEN=DECR1 /FEA=FLmRNA /CNT=168 /TID=Hs.81548.0 /TIER=FL+Stack /STK=60 /UG=Hs.81548 /LL=1666 /DEF=Homo sapiens 2,4-dienoyl CoA reductase 1, mitochondrial (DECR1), nuclear gene encoding mitochondrial protein, mRNA. /PROD=2,4-dienoyl CoA reductase 1 precursor /FL=gb:U49352.1 gb:L26050.1 gb:NM_001359.1	-1.88	-545.8	0.012972
207088_s_at	solute carrier family 25 (mitochondrial carrier; oxoglutarate carrier), member 11	NM_003562	8402	gb:NM_003562.1 /DB_XREF=gi:4506996 /GEN=SLC25A11 /FEA=FLmRNA /CNT=6 /TID=Hs.184877.0 /TIER=FL /STK=0 /UG=Hs.184877 /LL=8402 /DEF=Homo sapiens solute carrier family 25 (mitochondrial carrier; oxoglutarate carrier), member 11 (SLC25A11), mRNA. /PROD=solute carrier family 25 (mitochondrial carrier;oxoglutarate carrier), member 11 /FL=gb:NM_003562.1	-1.88	-155.72	0.047247
209309_at	alpha-2-glycoprotein 1, zinc	D90427	563	gb:D90427.1 /DB_XREF=gi:220150 /FEA=FLmRNA /CNT=213 /TID=Hs.71.0 /TIER=FL+Stack /STK=75 /UG=Hs.71 /LL=563 /UG_GENE=AZGP1 /DEF=Human mRNA for zinc-alpha2-glycoprotein, complete cds. /PROD=zinc-alpha2-glycoprotein precursor /FL=gb:NM_001185.1 gb:D90427.1 gb:M76707.1	-1.88	-767.75	0.000568
212040_at	trans-golgi network protein 2	BG249599	10618	gb:BG249599 /DB_XREF=gi:12759426 /DB_XREF=602319692F1 /CLONE=IMAGE:4414895 /FEA=mRNA /CNT=269 /TID=Hs.110771.0 /TIER=Stack /STK=9 /UG=Hs.110771 /UG_TITLE=Homo sapiens cDNA: FLJ21904 fis, clone HEP03585	-1.88	-128.05	0.021539
214011_s_at	hypothetical protein HSPC111	BE314601	51491	gb:BE314601 /DB_XREF=gi:9135934 /DB_XREF=601149573F1 /CLONE=IMAGE:3502002 /FEA=EST /CNT=18 /TID=Hs.279918.1 /TIER=Stack /STK=10 /UG=Hs.279918 /LL=51491 /UG_GENE=HSPC111 /UG_TITLE=hypothetical protein	-1.88	-370.44	0.008038
218637_at	hypothetical protein IMPACT	NM_018439	55364	gb:NM_018439.1 /DB_XREF=gi:8923818 /GEN=IMPACT /FEA=FLmRNA /CNT=72 /TID=Hs.284245.0 /TIER=FL+Stack /STK=18 /UG=Hs.284245 /LL=55364 /DEF=Homo sapiens hypothetical protein IMPACT (IMPACT), mRNA. /PROD=hypothetical protein IMPACT /FL=gb:AF208694.1 gb:NM_018439.1 gb:AB026264.1	-1.88	-186.65	1e-06
218701_at	lactamase, beta 2	NM_016027	51110	gb:NM_016027.1 /DB_XREF=gi:7705792 /GEN=LOC51110 /FEA=FLmRNA /CNT=88 /TID=Hs.118554.0 /TIER=FL /STK=3 /UG=Hs.118554 /LL=51110 /DEF=Homo sapiens CGI-83 protein (LOC51110), mRNA. /PROD=CGI-83 protein /FL=gb:NM_016027.1 gb:BC000878.1 gb:AF151841.1	-1.88	-124.16	0.018536
219532_at	elongation of very long chain fatty acids (FEN1/Elo2, SUR4/Elo3, yeast)-like 4	NM_022726	6785	gb:NM_022726.1 /DB_XREF=gi:12232378 /GEN=ELOVL4 /FEA=FLmRNA /CNT=26 /TID=Hs.101915.0 /TIER=FL+Stack /STK=9 /UG=Hs.101915 /LL=6785 /DEF=Homo sapiens Stargardt disease 3 (autosomal dominant) (ELOVL4), mRNA. /PROD=Stargardt disease 3 (autosomal dominant) /FL=gb:AF277094.1 gb:NM_022726.1	-1.88	-780.71	0.007673
221553_at	implantation-associated protein	AL136636	84061	gb:AL136636.1 /DB_XREF=gi:12052797 /GEN=DKFZp564K142 /FEA=FLmRNA /CNT=63 /TID=Hs.323562.0 /TIER=FL /STK=1 /UG=Hs.323562 /DEF=Homo sapiens mRNA; cDNA DKFZp564K142 (from clone DKFZp564K142); complete cds. /PROD=hypothetical protein /FL=gb:AL136636.1	-1.88	-152.82	0.011748
222530_s_at	McKusick-Kaufman syndrome	AF275813	8195	gb:AF275813.1 /DB_XREF=gi:10834785 /FEA=FLmRNA /CNT=131 /TID=Hs.46743.0 /TIER=FL /STK=1 /UG=Hs.46743 /LL=8195 /UG_GENE=MKKS /DEF=Homo sapiens PNAS-117 mRNA, complete cds. /PROD=PNAS-117 /FL=gb:NM_018848.1 gb:AF275813.1 gb:AF221992.1 gb:AF221993.1	-1.88	-480.48	0.02278
223242_s_at	hypothetical protein ET	AF015186	79157	gb:AF015186.1 /DB_XREF=gi:2708504 /GEN=ET /FEA=FLmRNA /CNT=152 /TID=Hs.296924.3 /TIER=FL /STK=1 /UG=Hs.296924 /LL=79157 /DEF=Homo sapiens clone ET22 ET putative translation product (ET) mRNA, alternatively spliced complete cds. /PROD=ET putative translation product /FL=gb:AF015186.1	-1.88	-126.28	0.022754
226381_at	HBV preS1-transactivated protein 4	AW450329	414327	gb:AW450329 /DB_XREF=gi:6991105 /DB_XREF=UI-H-BI3-akn-a-04-0-UI.s1 /CLONE=IMAGE:2734735 /FEA=EST /CNT=49 /TID=Hs.8358.1 /TIER=Stack /STK=19 /UG=Hs.8358 /LL=55638 /UG_GENE=FLJ20366 /UG_TITLE=hypothetical protein FLJ20366	-1.88	-202.83	0.043196
229647_at	gb:AI762401 /DB_XREF=gi:5178068 /DB_XREF=wh65e08.x1 /CLONE=IMAGE:2385638 /FEA=EST /CNT=17 /TID=Hs.109854.0 /TIER=Stack /STK=13 /UG=Hs.109854 /UG_TITLE=ESTs, Weakly similar to ALU1_HUMAN ALU SUBFAMILY J SEQUENCE CONTAMINATION WARNING ENTRY (H.sapiens)	AI762401		gb:AI762401 /DB_XREF=gi:5178068 /DB_XREF=wh65e08.x1 /CLONE=IMAGE:2385638 /FEA=EST /CNT=17 /TID=Hs.109854.0 /TIER=Stack /STK=13 /UG=Hs.109854 /UG_TITLE=ESTs, Weakly similar to ALU1_HUMAN ALU SUBFAMILY J SEQUENCE CONTAMINATION WARNING ENTRY (H.sapiens)	-1.88	-125.41	0.005587
231897_at	leukotriene B4 12-hydroxydehydrogenase	AL135787	22949	gb:AL135787 /DB_XREF=gi:9588110 /FEA=DNA_1 /CNT=21 /TID=Hs.297143.0 /TIER=ConsEnd /STK=5 /UG=Hs.297143 /UG_TITLE=Human DNA sequence from clone RP11-16L21 on chromosome 9. Contains the gene for NADP-dependent leukotriene B4 12-hydroxydehydrogenase, the gene for a novel DnaJ domain protein similar to Drosophila, C. elegans and Arabidopsis predicted proteins, the GNG10 gene for guanine nucleotide bi…	-1.88	-307.99	0.000404
235095_at	hypothetical LOC146439	AW139399	146439	gb:AW139399 /DB_XREF=gi:6144117 /DB_XREF=UI-H-BI1-adq-d-02-0-UI.s1 /CLONE=IMAGE:2717618 /FEA=EST /CNT=21 /TID=Hs.98988.0 /TIER=ConsEnd /STK=4 /UG=Hs.98988 /UG_TITLE=ESTs	-1.88	-379.53	0.030152
207508_at	ATP synthase, H+ transporting, mitochondrial F0 complex, subunit c (subunit 9) isoform 3	NM_001689	518	gb:NM_001689.1 /DB_XREF=gi:4502300 /GEN=ATP5G3 /FEA=FLmRNA /CNT=4 /TID=Hs.429.0 /TIER=FL /STK=0 /UG=Hs.429 /LL=518 /DEF=Homo sapiens ATP synthase, H+ transporting, mitochondrial F0 complex, subunit c (subunit 9) isoform 3 (ATP5G3), mRNA. /PROD=ATP synthase, H+ transporting, mitochondrial F0complex, subunit c (subunit 9) isoform 3 /FL=gb:U09813.1 gb:NM_001689.1	-1.87	-1932.28	0.017083
208910_s_at	complement component 1, q subcomponent binding protein	L04636	708	gb:L04636.1 /DB_XREF=gi:338044 /FEA=FLmRNA /CNT=267 /TID=Hs.78614.0 /TIER=FL+Stack /STK=78 /UG=Hs.78614 /LL=708 /UG_GENE=C1QBP /DEF=Homo sapiens pre-mRNA splicing factor 2 p32 subunit (SF2p32) mRNA, complete cds. /PROD=splicing factor /FL=gb:L04636.1 gb:BC000435.1 gb:NM_001212.2	-1.87	-422.25	0.014132
210058_at	mitogen-activated protein kinase 13	BC000433	5603	gb:BC000433.1 /DB_XREF=gi:12653328 /FEA=FLmRNA /CNT=42 /TID=Hs.178695.0 /TIER=FL /STK=2 /UG=Hs.178695 /LL=5603 /UG_GENE=MAPK13 /DEF=Homo sapiens, mitogen-activated protein kinase 13, clone MGC:8364, mRNA, complete cds. /PROD=mitogen-activated protein kinase 13 /FL=gb:AF092535.1 gb:BC000433.1 gb:U93232.1 gb:BC001641.1 gb:AF004709.1 gb:AF015256.1 gb:AF100546.1 gb:BC004428.1 gb:NM_002754.1	-1.87	-455.53	0.039097
213100_at	unc-5 homolog B (C. elegans)	AA127885	219699	gb:AA127885 /DB_XREF=gi:1687192 /DB_XREF=zl13b04.s1 /CLONE=IMAGE:501775 /FEA=mRNA /CNT=67 /TID=Hs.13350.0 /TIER=Stack /STK=35 /UG=Hs.13350 /UG_TITLE=Homo sapiens mRNA; cDNA DKFZp586D0918 (from clone DKFZp586D0918)	-1.87	-251.6	0.023484
220723_s_at	hypothetical protein FLJ21511	NM_025087	80157	gb:NM_025087.1 /DB_XREF=gi:13376643 /GEN=FLJ21511 /FEA=FLmRNA /CNT=6 /TID=Hs.288462.0 /TIER=FL /STK=3 /UG=Hs.288462 /LL=80157 /DEF=Homo sapiens hypothetical protein FLJ21511 (FLJ21511), mRNA. /PROD=hypothetical protein FLJ21511 /FL=gb:NM_025087.1	-1.87	-747.3	0.007914
225941_at	eukaryotic translation initiation factor 4E member 3	AI935522	317649	gb:AI935522 /DB_XREF=gi:5674392 /DB_XREF=wo97e02.x1 /CLONE=IMAGE:2463290 /FEA=mRNA /CNT=73 /TID=Hs.21415.1 /TIER=Stack /STK=23 /UG=Hs.21415 /LL=8547 /UG_GENE=FCN3 /UG_TITLE=ficolin (collagenfibrinogen domain-containing) 3 (Hakata antigen)	-1.87	-144.16	0.020541
226870_at	catechol-O-methyltransferase domain containing 1	AI924025	118881	gb:AI924025 /DB_XREF=gi:5659989 /DB_XREF=wn73e06.x1 /CLONE=IMAGE:2451490 /FEA=EST /CNT=53 /TID=Hs.111110.1 /TIER=Stack /STK=30 /UG=Hs.111110 /LL=8557 /UG_GENE=TCAP /UG_TITLE=titin-cap (telethonin)	-1.87	-278.29	0.000204
1558515_at	CDNA clone IMAGE:4328048, partial cds	AK057701		gb:AK057701.1 /DB_XREF=gi:16553616 /TID=Hs2.349570.1 /CNT=19 /FEA=mRNA /TIER=ConsEnd /STK=0 /UG=Hs.349570 /UG_TITLE=Homo sapiens cDNA FLJ33139 fis, clone UTERU1000109. /DEF=Homo sapiens cDNA FLJ33139 fis, clone UTERU1000109.	-1.87	-105.49	0.014821
201425_at	aldehyde dehydrogenase 2 family (mitochondrial)	NM_000690	217	gb:NM_000690.1 /DB_XREF=gi:4502032 /GEN=ALDH2 /FEA=FLmRNA /CNT=328 /TID=Hs.195432.0 /TIER=FL+Stack /STK=125 /UG=Hs.195432 /LL=217 /DEF=Homo sapiens aldehyde dehydrogenase 2, mitochondrial (ALDH2), mRNA. /PROD=aldehyde dehydrogenase 2, mitochondrial /FL=gb:BC002967.1 gb:NM_000690.1	-1.86	-1766.36	0
202059_s_at	karyopherin alpha 1 (importin alpha 5)	NM_002264	3836	gb:NM_002264.1 /DB_XREF=gi:4504894 /GEN=KPNA1 /FEA=FLmRNA /CNT=194 /TID=Hs.169149.0 /TIER=FL+Stack /STK=20 /UG=Hs.169149 /LL=3836 /DEF=Homo sapiens karyopherin alpha 1 (importin alpha 5) (KPNA1), mRNA. /PROD=karyopherin alpha 1 /FL=gb:NM_002264.1 gb:BC002374.1 gb:BC003009.1	-1.86	-113.28	0.002897
203594_at	RNA terminal phosphate cyclase domain 1	NM_003729	8634	gb:NM_003729.1 /DB_XREF=gi:4506588 /GEN=RPC /FEA=FLmRNA /CNT=99 /TID=Hs.27076.0 /TIER=FL+Stack /STK=33 /UG=Hs.27076 /LL=8634 /DEF=Homo sapiens RNA 3-terminal phosphate cyclase (RPC), mRNA. /PROD=RNA 3-terminal phosphate cyclase /FL=gb:NM_003729.1	-1.86	-287.79	0.013857
208864_s_at	thioredoxin	AF313911	7295	gb:AF313911.1 /DB_XREF=gi:11345419 /FEA=FLmRNA /CNT=320 /TID=Hs.76136.0 /TIER=FL /STK=0 /UG=Hs.76136 /LL=7295 /UG_GENE=TXN /DEF=Homo sapiens thioredoxin mRNA, complete cds. /PROD=thioredoxin /FL=gb:NM_003329.1 gb:J04026.1 gb:AF313911.1 gb:AF276919.1 gb:AY004872.1 gb:BC003377.1	-1.86	-1797.24	0.02212
212233_at	Microtubule-associated protein 1B	AL523076	4131	gb:AL523076 /DB_XREF=gi:12786569 /DB_XREF=AL523076 /CLONE=CS0DC001YI12 (3 prime) /FEA=mRNA /CNT=264 /TID=Hs.82503.0 /TIER=Stack /STK=124 /UG=Hs.82503 /UG_TITLE=H.sapiens mRNA for 3UTR of unknown protein	-1.86	-133.81	0.033699
213546_at	hypothetical protein DKFZp586I1420	AL050378	222161	gb:AL050378.1 /DB_XREF=gi:4914581 /GEN=DKFZp586I1420 /FEA=mRNA /CNT=31 /TID=Hs.112423.0 /TIER=Stack /STK=13 /UG=Hs.112423 /DEF=Homo sapiens mRNA; cDNA DKFZp586I1420 (from clone DKFZp586I1420); partial cds. /PROD=hypothetical protein	-1.86	-283.14	0.001739
214214_s_at	complement component 1, q subcomponent binding protein	AU151801	708	gb:AU151801 /DB_XREF=gi:11013322 /DB_XREF=AU151801 /CLONE=NT2RP2006128 /FEA=EST /CNT=12 /TID=Hs.78614.3 /TIER=Stack /STK=8 /UG=Hs.78614 /LL=708 /UG_GENE=C1QBP /UG_TITLE=complement component 1, q subcomponent binding protein	-1.86	-474.09	0.010145
217752_s_at	CNDP dipeptidase 2 (metallopeptidase M20 family)	NM_018235	55748	gb:NM_018235.1 /DB_XREF=gi:8922698 /GEN=FLJ10830 /FEA=FLmRNA /CNT=359 /TID=Hs.273230.0 /TIER=FL+Stack /STK=123 /UG=Hs.273230 /LL=55748 /DEF=Homo sapiens hypothetical protein FLJ10830 (FLJ10830), mRNA. /PROD=hypothetical protein FLJ10830 /FL=gb:BC001375.1 gb:NM_018235.1 gb:BC003176.1	-1.86	-584.15	0.042772
224888_at	selenoprotein I	AB051511	85465	gb:AB051511.1 /DB_XREF=gi:12697992 /GEN=KIAA1724 /FEA=mRNA /CNT=144 /TID=Hs.127243.0 /TIER=Stack /STK=61 /UG=Hs.127243 /DEF=Homo sapiens mRNA for KIAA1724 protein, partial cds. /PROD=KIAA1724 protein	-1.86	-297.56	0.000306
225480_at	FLJ45459 protein	BE408081	127687	gb:BE408081 /DB_XREF=gi:9344531 /DB_XREF=601302241F1 /CLONE=IMAGE:3636754 /FEA=EST /CNT=89 /TID=Hs.26683.0 /TIER=Stack /STK=68 /UG=Hs.26683 /UG_TITLE=ESTs, Weakly similar to gag {provirus (M.musculus)	-1.86	-1579.3	0.049709
229331_at	LOC132671	AI559300	132671	gb:AI559300 /DB_XREF=gi:4509505 /DB_XREF=tq43d03.x1 /CLONE=IMAGE:2211557 /FEA=EST /CNT=16 /TID=Hs.294140.0 /TIER=Stack /STK=13 /UG=Hs.294140 /UG_TITLE=ESTs	-1.86	-130.97	0.005855
232946_s_at	NAD synthetase 1	AL512694	55191	gb:AL512694.1 /DB_XREF=gi:12224850 /FEA=mRNA /CNT=4 /TID=Hs.307073.0 /TIER=ConsEnd /STK=0 /UG=Hs.307073 /UG_TITLE=Homo sapiens mRNA; cDNA DKFZp761J2423 (from clone DKFZp761J2423) /DEF=Homo sapiens mRNA; cDNA DKFZp761J2423 (from clone DKFZp761J2423).	-1.86	-265.65	0.014511
1554555_a_at	hypothetical protein FLJ21148	BC022451	79918	gb:BC022451.1 /DB_XREF=gi:18490887 /TID=Hs2.193300.2 /CNT=10 /FEA=FLmRNA /TIER=FL /STK=1 /LL=79918 /UG_GENE=FLJ21148 /UG=Hs.193300 /DEF=Homo sapiens, Similar to hypothetical protein FLJ21148, clone MGC:26010 IMAGE:4794299, mRNA, complete cds. /PROD=Similar to hypothetical protein FLJ21148 /FL=gb:BC022451.1	-1.86	-132.23	0.007516
202484_s_at	methyl-CpG binding domain protein 2	AF072242	8932	gb:AF072242.1 /DB_XREF=gi:3800792 /GEN=MBD2 /FEA=FLmRNA /CNT=147 /TID=Hs.25674.1 /TIER=FL+Stack /STK=49 /UG=Hs.25674 /LL=8932 /DEF=Homo sapiens methyl-CpG binding protein MBD2 (MBD2) mRNA, complete cds. /PROD=methyl-CpG binding protein MBD2 /FL=gb:NM_003927.2 gb:AF072242.1	-1.85	-461.55	0.002385
208158_s_at	oxysterol binding protein-like 1A /// oxysterol binding protein-like 1A	NM_018030	114876	gb:NM_018030.1 /DB_XREF=gi:13877169 /GEN=FLJ10217 /FEA=FLmRNA /CNT=1 /TID=HsAffx.900255.51 /TIER=FL /STK=0 /DEF=Homo sapiens oxysterol-binding protein-related protein 1 (FLJ10217), mRNA. /PROD=oxysterol-binding protein-related protein 1 /FL=gb:NM_018030.1	-1.85	-259.42	0.020237
208717_at	oxidase (cytochrome c) assembly 1-like	BC001669	5018	gb:BC001669.1 /DB_XREF=gi:12804516 /FEA=FLmRNA /CNT=370 /TID=Hs.151134.0 /TIER=FL+Stack /STK=11 /UG=Hs.151134 /LL=5018 /UG_GENE=OXA1L /DEF=Homo sapiens, Similar to oxidase (cytochrome c) assembly 1-like, clone MGC:2171, mRNA, complete cds. /PROD=Similar to oxidase (cytochrome c) assembly1-like /FL=gb:BC001669.1 gb:NM_005015.1	-1.85	-445.69	0.000181
209015_s_at	DnaJ (Hsp40) homolog, subfamily B, member 6	BC002446	10049	gb:BC002446.1 /DB_XREF=gi:12803262 /FEA=FLmRNA /CNT=169 /TID=Hs.181195.0 /TIER=FL+Stack /STK=81 /UG=Hs.181195 /LL=10049 /UG_GENE=DNAJB6 /DEF=Homo sapiens, MRJ gene for a member of the DNAJ protein family, clone MGC:1152, mRNA, complete cds. /PROD=MRJ gene for a member of the DNAJ proteinfamily /FL=gb:AB015798.1 gb:BC002446.1	-1.85	-124.09	0.013767
209326_at	solute carrier family 35 (UDP-galactose transporter), member A2	D84454	7355	gb:D84454.1 /DB_XREF=gi:1526437 /FEA=FLmRNA /CNT=127 /TID=Hs.21899.1 /TIER=FL+Stack /STK=62 /UG=Hs.21899 /LL=7355 /UG_GENE=SLC35A2 /DEF=Human mRNA for UDP-galactose translocator, complete cds. /PROD=UDP-galactose translocator /FL=gb:D84454.1	-1.85	-265.96	0.027139
212192_at	potassium channel tetramerisation domain containing 12	AI718937	115207	gb:AI718937 /DB_XREF=gi:5036193 /DB_XREF=as50b04.x1 /CLONE=IMAGE:2320591 /FEA=mRNA /CNT=294 /TID=Hs.109438.0 /TIER=Stack /STK=71 /UG=Hs.109438 /UG_TITLE=Homo sapiens clone 24775 mRNA sequence	-1.85	-594.56	0.035444
222448_s_at	UMP-CMP kinase	AF112216	51727	gb:AF112216.1 /DB_XREF=gi:6563219 /FEA=FLmRNA /CNT=210 /TID=Hs.11463.0 /TIER=FL+Stack /STK=40 /UG=Hs.11463 /LL=51727 /UG_GENE=LOC51727 /DEF=Homo sapiens UMP-CMP kinase mRNA, complete cds. /PROD=UMP-CMP kinase /FL=gb:NM_016308.1 gb:AF070416.1 gb:AF110643.1 gb:AF259961.1 gb:AF112216.1	-1.85	-349.75	0.002187
224373_s_at	NADH dehydrogenase 4 /// NADH dehydrogenase 4	AF253979	4538	gb:AF253979.1 /DB_XREF=gi:12005804 /FEA=FLmRNA /CNT=1 /TID=HsAffx.900538.757 /TIER=FL /STK=0 /DEF=Homo sapiens DC24 mRNA, complete cds. /PROD=DC24 /FL=gb:AF253979.1	-1.85	-3788.46	0.000199
202932_at	v-yes-1 Yamaguchi sarcoma viral oncogene homolog 1	NM_005433	7525	gb:NM_005433.1 /DB_XREF=gi:4885660 /GEN=YES1 /FEA=FLmRNA /CNT=111 /TID=Hs.194148.0 /TIER=FL+Stack /STK=32 /UG=Hs.194148 /LL=7525 /DEF=Homo sapiens v-yes-1 Yamaguchi sarcoma viral oncogene homolog 1 (YES1), mRNA. /PROD=v-yes-1 Yamaguchi sarcoma viral oncogene homolog1 /FL=gb:NM_005433.1	-1.84	-161.34	0.001274
203430_at	heme binding protein 2	NM_014320	23593	gb:NM_014320.1 /DB_XREF=gi:7657602 /GEN=SOUL /FEA=FLmRNA /CNT=143 /TID=Hs.111029.0 /TIER=FL /STK=0 /UG=Hs.111029 /LL=23593 /DEF=Homo sapiens putative heme-binding protein (SOUL), mRNA. /PROD=putative heme-binding protein /FL=gb:AF117616.1 gb:NM_014320.1	-1.84	-652.76	0.000279
209389_x_at	diazepam binding inhibitor (GABA receptor modulator, acyl-Coenzyme A binding protein)	M15887	1622	gb:M15887.1 /DB_XREF=gi:181960 /FEA=FLmRNA /CNT=132 /TID=Hs.78888.1 /TIER=FL /STK=0 /UG=Hs.78888 /LL=1622 /UG_GENE=DBI /UG_TITLE=diazepam binding inhibitor (GABA receptor modulator, acyl-Coenzyme A binding protein) /DEF=Human endozepine (putative ligand of benzodiazepine receptor) mRNA, complete cds. /FL=gb:M15887.1	-1.84	-2424.69	0.000549
212465_at	chromosome 14 open reading frame 154	AA524500	84193	gb:AA524500 /DB_XREF=gi:2265428 /DB_XREF=ng45f12.s1 /CLONE=IMAGE:937775 /FEA=mRNA /CNT=159 /TID=Hs.321766.0 /TIER=Stack /STK=71 /UG=Hs.321766 /UG_TITLE=Homo sapiens cDNA: FLJ23027 fis, clone LNG01826	-1.84	-482.2	0.014087
214107_x_at	hypothetical protein FLJ11822	AW340850	339284	gb:AW340850 /DB_XREF=gi:6837476 /DB_XREF=xr31f01.x1 /CLONE=IMAGE:2761753 /FEA=EST /CNT=17 /TID=Hs.326350.0 /TIER=Stack /STK=14 /UG=Hs.326350 /UG_TITLE=Homo sapiens cDNA FLJ11822 fis, clone HEMBA1006485, highly similar to PUROMYCIN-SENSITIVE AMINOPEPTIDASE (EC 3.4.11.-)	-1.84	-123.8	1.1e-05
222991_s_at	ubiquilin 1	AL136643	29979	gb:AL136643.1 /DB_XREF=gi:12052811 /GEN=DKFZp564L023 /FEA=FLmRNA /CNT=315 /TID=Hs.9589.0 /TIER=FL /STK=0 /UG=Hs.9589 /LL=29979 /DEF=Homo sapiens mRNA; cDNA DKFZp564L023 (from clone DKFZp564L023); complete cds. /PROD=hypothetical protein /FL=gb:NM_013438.1 gb:AF293384.1 gb:AL136643.1 gb:AF176069.1	-1.84	-190.34	0.007185
225457_s_at	DKFZP564I1171 protein	BF528646	25845	gb:BF528646 /DB_XREF=gi:11616009 /DB_XREF=602041279F1 /CLONE=IMAGE:4179258 /FEA=mRNA /CNT=92 /TID=Hs.107614.0 /TIER=Stack /STK=8 /UG=Hs.107614 /LL=25845 /UG_GENE=DKFZP564I1171 /UG_TITLE=DKFZP564I1171 protein	-1.84	-100.71	0.003956
229638_at	iroquois homeobox protein 3	AI681917	79191	gb:AI681917 /DB_XREF=gi:4892099 /DB_XREF=tx50f03.x1 /CLONE=IMAGE:2273021 /FEA=EST /CNT=20 /TID=Hs.3321.0 /TIER=Stack /STK=16 /UG=Hs.3321 /UG_TITLE=ESTs, Highly similar to IRX3 MOUSE IROQUOIS-CLASS HOMEODOMAIN PROTEIN IRX-3 (M.musculus)	-1.84	-1032.62	0.001501
201578_at	podocalyxin-like	NM_005397	5420	gb:NM_005397.1 /DB_XREF=gi:4885556 /GEN=PODXL /FEA=FLmRNA /CNT=235 /TID=Hs.16426.0 /TIER=FL+Stack /STK=104 /UG=Hs.16426 /LL=5420 /DEF=Homo sapiens podocalyxin-like (PODXL), mRNA. /PROD=podocalyxin-like /FL=gb:U97519.1 gb:NM_005397.1	-1.83	-151.18	0.025997
202537_s_at	DKFZP564O123 protein	AF151842	25978	gb:AF151842.1 /DB_XREF=gi:4929636 /FEA=FLmRNA /CNT=160 /TID=Hs.11449.0 /TIER=FL+Stack /STK=31 /UG=Hs.11449 /LL=25978 /UG_GENE=DKFZP564O123 /DEF=Homo sapiens CGI-84 protein mRNA, complete cds. /PROD=CGI-84 protein /FL=gb:AL080122.1 gb:AF151842.1 gb:NM_014043.1	-1.83	-105.75	0.000199
204485_s_at	target of myb1-like 1 (chicken)	NM_005486	10040	gb:NM_005486.1 /DB_XREF=gi:4885638 /GEN=TOM1L1 /FEA=FLmRNA /CNT=55 /TID=Hs.153504.0 /TIER=FL /STK=0 /UG=Hs.153504 /LL=10040 /DEF=Homo sapiens target of myb1 (chicken) homolog-like 1 (TOM1L1), mRNA. /PROD=target of myb1 (chicken) homolog-like 1 /FL=gb:NM_005486.1	-1.83	-138.33	0.001829
212228_s_at	hypothetical protein DKFZp434K046	AC004382	57017	gb:AC004382 /DB_XREF=gi:3252819 /FEA=mRNA /CNT=199 /TID=Hs.4288.1 /TIER=Stack /STK=91 /UG=Hs.4288 /LL=57017 /UG_GENE=DKFZP434K046 /UG_TITLE=hypothetical protein DKFZp434K046 /DEF=Homo sapiens Chromosome 16 BAC clone CIT987SK-A-152E5	-1.83	-243.43	0.014941
212323_s_at	vacuolar protein sorting 13D (yeast)	AA524553	55187	gb:AA524553 /DB_XREF=gi:2265481 /DB_XREF=ng45h12.s1 /CLONE=IMAGE:937799 /FEA=mRNA /CNT=191 /TID=Hs.194737.0 /TIER=Stack /STK=30 /UG=Hs.194737 /LL=25783 /UG_GENE=KIAA0453 /UG_TITLE=KIAA0453 protein	-1.83	-225.17	0.015836
220161_s_at	erythrocyte membrane protein band 4.1 like 4B	NM_019114	54566	gb:NM_019114.1 /DB_XREF=gi:9506568 /GEN=EHM2 /FEA=FLmRNA /CNT=9 /TID=Hs.267997.0 /TIER=FL /STK=4 /UG=Hs.267997 /LL=54566 /DEF=Homo sapiens EHM2 gene (EHM2), mRNA. /PROD=EHM2 gene /FL=gb:NM_019114.1	-1.83	-234.06	0.001323
41047_at	chromosome 9 open reading frame 16	AI885170	79095	Cluster Incl. AI885170:wl90e10.x1 Homo sapiens cDNA, 3 end /clone=IMAGE-2432202 /clone_end=3' /gb=AI885170 /gi=5590334 /ug=Hs.95867 /len=564	-1.83	-369.67	0.038365
223452_s_at	DKFZP564J0863 protein	AL117600	25923	gb:AL117600.1 /DB_XREF=gi:5912168 /GEN=DKFZp564J0863 /FEA=FLmRNA /CNT=49 /TID=Hs.27099.0 /TIER=Stack /STK=10 /UG=Hs.27099 /LL=25923 /DEF=Homo sapiens mRNA; cDNA DKFZp564J0863 (from clone DKFZp564J0863); partial cds. /PROD=hypothetical protein /FL=gb:BC005096.1	-1.83	-118.82	0.002827
225469_at	hypothetical protein LOC144363	AA015609	144363	gb:AA015609 /DB_XREF=gi:1476657 /DB_XREF=ze20e11.s1 /CLONE=IMAGE:359564 /FEA=EST /CNT=160 /TID=Hs.184050.2 /TIER=Stack /STK=31 /UG=Hs.184050 /LL=3845 /UG_GENE=KRAS2 /UG_TITLE=v-Ki-ras2 Kirsten rat sarcoma 2 viral oncogene homolog	-1.83	-485.86	0.000812
238756_at	Growth arrest-specific 2 like 3	AI860012	283431	gb:AI860012 /DB_XREF=gi:5513628 /DB_XREF=wm22g09.x1 /CLONE=IMAGE:2436736 /FEA=EST /CNT=8 /TID=Hs.41294.0 /TIER=ConsEnd /STK=0 /UG=Hs.41294 /UG_TITLE=ESTs	-1.83	-106.16	0.000211
238827_at	gb:BE843544 /DB_XREF=gi:10276026 /DB_XREF=CM3-TN0066-080800-269-f05 /FEA=EST /CNT=7 /TID=Hs.146038.0 /TIER=ConsEnd /STK=0 /UG=Hs.146038 /UG_TITLE=ESTs	BE843544		gb:BE843544 /DB_XREF=gi:10276026 /DB_XREF=CM3-TN0066-080800-269-f05 /FEA=EST /CNT=7 /TID=Hs.146038.0 /TIER=ConsEnd /STK=0 /UG=Hs.146038 /UG_TITLE=ESTs	-1.83	-175.39	0.047546
1559776_at	GM2 ganglioside activator	H41167	2760	gb:H41167 /DB_XREF=gi:917219 /DB_XREF=yp64g06.s1 /CLONE=IMAGE:192250 /TID=Hs2.191285.1 /CNT=4 /FEA=mRNA /TIER=ConsEnd /STK=0 /UG=Hs.191285 /UG_TITLE=Homo sapiens cDNA FLJ36989 fis, clone BRACE2006753.	-1.83	-468.44	1.9e-05
201007_at	hydroxyacyl-Coenzyme A dehydrogenase/3-ketoacyl-Coenzyme A thiolase/enoyl-Coenzyme A hydratase (trifunctional protein), beta subunit	NM_000183	3032	gb:NM_000183.1 /DB_XREF=gi:4504326 /GEN=HADHB /FEA=FLmRNA /CNT=362 /TID=Hs.146812.0 /TIER=FL+Stack /STK=95 /UG=Hs.146812 /LL=3032 /DEF=Homo sapiens hydroxyacyl-Coenzyme A dehydrogenase3-ketoacyl-Coenzyme A thiolaseenoyl-Coenzyme A hydratase (trifunctional protein), beta subunit (HADHB), mRNA. /PROD=hydroxyacyl-Coenzyme Adehydrogenase3-ketoacyl-Coenzyme Athiolaseenoyl-Coenzyme A hydratase (trifunc…	-1.82	-1159.13	0.034306
201322_at	ATP synthase, H+ transporting, mitochondrial F1 complex, beta polypeptide	NM_001686	506	gb:NM_001686.1 /DB_XREF=gi:4502294 /GEN=ATP5B /FEA=FLmRNA /CNT=477 /TID=Hs.25.0 /TIER=FL+Stack /STK=64 /UG=Hs.25 /LL=506 /DEF=Homo sapiens ATP synthase, H+ transporting, mitochondrial F1 complex, beta polypeptide (ATP5B), nuclear gene encoding mitochondrial protein, mRNA. /PROD=ATP synthase, H+ transporting, mitochondrial F1complex, beta polypeptide /FL=gb:NM_001686.1 gb:D00022.1	-1.82	-1629.83	0.004115
202457_s_at	protein phosphatase 3 (formerly 2B), catalytic subunit, alpha isoform (calcineurin A alpha)	AA911231	5530	gb:AA911231 /DB_XREF=gi:3050521 /DB_XREF=ol49c10.s1 /CLONE=IMAGE:1526802 /FEA=FLmRNA /CNT=165 /TID=Hs.272458.0 /TIER=Stack /STK=13 /UG=Hs.272458 /LL=5530 /UG_GENE=PPP3CA /UG_TITLE=protein phosphatase 3 (formerly 2B), catalytic subunit, alpha isoform (calcineurin A alpha) /FL=gb:L14778.1 gb:J05480.1 gb:NM_000944.1 gb:AL353950.1	-1.82	-295.67	7.6e-05
205353_s_at	prostatic binding protein	NM_002567	5037	gb:NM_002567.1 /DB_XREF=gi:4505620 /GEN=PBP /FEA=FLmRNA /CNT=29 /TID=Hs.80423.0 /TIER=FL /STK=0 /UG=Hs.80423 /LL=5037 /DEF=Homo sapiens prostatic binding protein (PBP), mRNA. /PROD=prostatic binding protein /FL=gb:D16111.1 gb:NM_002567.1	-1.82	-626.69	0.014965
208614_s_at	filamin B, beta (actin binding protein 278)	M62994	2317	gb:M62994.1 /DB_XREF=gi:349450 /FEA=FLmRNA /CNT=408 /TID=Hs.81008.0 /TIER=FL /STK=1 /UG=Hs.81008 /LL=2317 /UG_GENE=FLNB /DEF=Homo sapiens thyroid autoantigen (truncated actin-binding protein) mRNA, complete cds. /PROD=thyroid autoantigen /FL=gb:AF043045.1 gb:AF042166.1 gb:NM_001457.1 gb:M62994.1	-1.82	-552.84	0.001856
209873_s_at	plakophilin 3	AF053719	11187	gb:AF053719.1 /DB_XREF=gi:6670884 /FEA=FLmRNA /CNT=77 /TID=Hs.26557.0 /TIER=FL+Stack /STK=13 /UG=Hs.26557 /LL=11187 /UG_GENE=PKP3 /DEF=Homo sapiens plakophilin-3 protein mRNA, complete cds. /PROD=plakophilin-3 protein /FL=gb:AF053719.1 gb:BC000081.1 gb:NM_007183.1	-1.82	-738.06	0.011031
212127_at	Ran GTPase activating protein 1	BE379408	5905	gb:BE379408 /DB_XREF=gi:9324773 /DB_XREF=601237213F1 /CLONE=IMAGE:3609315 /FEA=FLmRNA /CNT=257 /TID=Hs.183800.0 /TIER=Stack /STK=51 /UG=Hs.183800 /LL=5905 /UG_GENE=RANGAP1 /UG_TITLE=Ran GTPase activating protein 1 /FL=gb:NM_002883.1	-1.82	-230.86	0.006411
219751_at	hypothetical protein FLJ21148	NM_024860	79918	gb:NM_024860.1 /DB_XREF=gi:13376287 /GEN=FLJ21148 /FEA=FLmRNA /CNT=22 /TID=Hs.193300.0 /TIER=FL /STK=7 /UG=Hs.193300 /LL=79918 /DEF=Homo sapiens hypothetical protein FLJ21148 (FLJ21148), mRNA. /PROD=hypothetical protein FLJ21148 /FL=gb:NM_024860.1	-1.82	-121.3	0.015528
225448_at	N-ethylmaleimide-sensitive factor attachment protein, gamma	AL519376	8774	gb:AL519376 /DB_XREF=gi:12782869 /DB_XREF=AL519376 /CLONE=CS0DB004YH18 (3 prime) /FEA=mRNA /CNT=116 /TID=Hs.7181.0 /TIER=Stack /STK=56 /UG=Hs.7181 /UG_TITLE=Homo sapiens cDNA FLJ13663 fis, clone PLACE1011646, highly similar to Homo sapiens clone 25059 mRNA sequence	-1.82	-164.34	1.1e-05
225840_at	thyrotrophic embryonic factor	AA779795	7008	gb:AA779795 /DB_XREF=gi:2839126 /DB_XREF=af45a05.s1 /CLONE=IMAGE:1034576 /FEA=mRNA /CNT=73 /TID=Hs.181159.0 /TIER=Stack /STK=20 /UG=Hs.181159 /UG_TITLE=Homo sapiens mRNA; cDNA DKFZp434F0217 (from clone DKFZp434F0217)	-1.82	-159.45	0.045196
226245_at	potassium channel tetramerisation domain containing 1	AA199881	284252	gb:AA199881 /DB_XREF=gi:1795588 /DB_XREF=zq52f10.s1 /CLONE=IMAGE:645259 /FEA=EST /CNT=51 /TID=Hs.289088.1 /TIER=Stack /STK=8 /UG=Hs.289088 /LL=3320 /UG_GENE=HSPCA /UG_TITLE=heat shock 90kD protein 1, alpha	-1.82	-611.66	0.00074
236137_at	gb:AW139055 /DB_XREF=gi:6143373 /DB_XREF=UI-H-BI1-adz-c-03-0-UI.s1 /CLONE=IMAGE:2718341 /FEA=EST /CNT=9 /TID=Hs.233465.0 /TIER=ConsEnd /STK=5 /UG=Hs.233465 /UG_TITLE=ESTs	AW139055		gb:AW139055 /DB_XREF=gi:6143373 /DB_XREF=UI-H-BI1-adz-c-03-0-UI.s1 /CLONE=IMAGE:2718341 /FEA=EST /CNT=9 /TID=Hs.233465.0 /TIER=ConsEnd /STK=5 /UG=Hs.233465 /UG_TITLE=ESTs	-1.82	-105.43	0.037541
201659_s_at	ADP-ribosylation factor-like 1	NM_001177	400	gb:NM_001177.2 /DB_XREF=gi:4755126 /GEN=ARL1 /FEA=FLmRNA /CNT=219 /TID=Hs.242894.0 /TIER=FL+Stack /STK=51 /UG=Hs.242894 /LL=400 /DEF=Homo sapiens ADP-ribosylation factor-like 1 (ARL1), mRNA. /PROD=ADP-ribosylation factor-like 1 /FL=gb:L28997.1 gb:NM_001177.2	-1.81	-132.43	0.003277
202565_s_at	supervillin	NM_003174	6840	gb:NM_003174.2 /DB_XREF=gi:11496980 /GEN=SVIL /FEA=FLmRNA /CNT=151 /TID=Hs.154567.1 /TIER=FL+Stack /STK=23 /UG=Hs.154567 /LL=6840 /DEF=Homo sapiens supervillin (SVIL), transcript variant 1, mRNA. /PROD=supervillin, isoform 1 /FL=gb:AF051851.1 gb:NM_003174.2 gb:AF051850.1	-1.81	-403.57	0.003341
209448_at	HIV-1 Tat interactive protein 2, 30kDa	BC002439	10553	gb:BC002439.1 /DB_XREF=gi:12803250 /FEA=FLmRNA /CNT=110 /TID=Hs.90753.1 /TIER=FL+Stack /STK=33 /UG=Hs.90753 /LL=10553 /UG_GENE=TIP30 /DEF=Homo sapiens, Tat-interacting protein (30kD), clone MGC:1318, mRNA, complete cds. /PROD=Tat-interacting protein (30kD) /FL=gb:BC002439.1 gb:AF039103.1	-1.81	-459.22	0.028636
213738_s_at	ATP synthase, H+ transporting, mitochondrial F1 complex, alpha subunit, isoform 1, cardiac muscle	AI587323	498	gb:AI587323 /DB_XREF=gi:4573764 /DB_XREF=tq04h04.x1 /CLONE=IMAGE:2207863 /FEA=EST /CNT=56 /TID=Hs.155101.3 /TIER=Stack /STK=40 /UG=Hs.155101 /LL=498 /UG_GENE=ATP5A1 /UG_TITLE=ATP synthase, H+ transporting, mitochondrial F1 complex, alpha subunit, isoform 1, cardiac muscle	-1.81	-3060.48	0.005193
214531_s_at	sorting nexin 1	AF065484	6642	gb:AF065484.1 /DB_XREF=gi:3152941 /GEN=SNX1 /FEA=FLmRNA /CNT=5 /TID=Hs.75283.1 /TIER=FL /STK=3 /UG=Hs.75283 /LL=6642 /DEF=Homo sapiens sorting nexin 1A (SNX1) mRNA, complete cds. /PROD=sorting nexin 1A /FL=gb:AF065484.1	-1.81	-106.72	0.00045
225325_at	FLJ20160 protein	AA133311	54842	gb:AA133311 /DB_XREF=gi:1690351 /DB_XREF=zn92d07.s1 /CLONE=IMAGE:565645 /FEA=mRNA /CNT=121 /TID=Hs.23412.1 /TIER=Stack /STK=30 /UG=Hs.23412 /LL=54842 /UG_GENE=FLJ20160 /UG_TITLE=hypothetical protein FLJ20160	-1.81	-299.48	0.001654
227451_s_at	Hypothetical gene supported by AK026843; BX640678	BF507383	441130	gb:BF507383 /DB_XREF=gi:11590690 /DB_XREF=UI-H-BW1-amx-f-02-0-UI.s1 /CLONE=IMAGE:3071379 /FEA=mRNA /CNT=33 /TID=Hs.286232.1 /TIER=Stack /STK=11 /UG=Hs.286232 /UG_TITLE=Homo sapiens cDNA: FLJ23190 fis, clone LNG12190	-1.81	-263.51	0.046624
200895_s_at	FK506 binding protein 4, 59kDa	NM_002014	2288	gb:NM_002014.1 /DB_XREF=gi:4503728 /GEN=FKBP4 /FEA=FLmRNA /CNT=406 /TID=Hs.848.0 /TIER=FL+Stack /STK=112 /UG=Hs.848 /LL=2288 /DEF=Homo sapiens FK506-binding protein 4 (59kD) (FKBP4), mRNA. /PROD=FK506-binding protein 4 (59kD) /FL=gb:M88279.1 gb:BC001786.1 gb:NM_002014.1	-1.8	-372.94	0.012687
202201_at	biliverdin reductase B (flavin reductase (NADPH))	NM_000713	645	gb:NM_000713.1 /DB_XREF=gi:4502418 /GEN=BLVRB /FEA=FLmRNA /CNT=192 /TID=Hs.76289.0 /TIER=FL+Stack /STK=82 /UG=Hs.76289 /LL=645 /DEF=Homo sapiens biliverdin reductase B (flavin reductase (NADPH)) (BLVRB), mRNA. /PROD=biliverdin reductase B (flavin reductase(NADPH)) /FL=gb:NM_000713.1 gb:D26308.1	-1.8	-753.97	0.027898
205490_x_at	gap junction protein, beta 3, 31kDa (connexin 31)	BF060667	2707	gb:BF060667 /DB_XREF=gi:10819565 /DB_XREF=7j59a07.x1 /CLONE=IMAGE:3390708 /FEA=FLmRNA /CNT=34 /TID=Hs.98485.0 /TIER=Stack /STK=21 /UG=Hs.98485 /LL=2707 /UG_GENE=GJB3 /UG_TITLE=gap junction protein, beta 3, 31kD (connexin 31) /FL=gb:NM_024009.1 gb:AF052692.1	-1.8	-569.81	0.045586
211941_s_at	prostatic binding protein	BE969671	5037	gb:BE969671 /DB_XREF=gi:10582604 /DB_XREF=601679610F1 /CLONE=IMAGE:3949779 /FEA=EST /CNT=488 /TID=Hs.80423.1 /TIER=Stack /STK=11 /UG=Hs.80423 /LL=5037 /UG_GENE=PBP /UG_TITLE=prostatic binding protein	-1.8	-478.33	0.00895
217748_at	adiponectin receptor 1 /// adiponectin receptor 1	NM_015999	51094	gb:NM_015999.1 /DB_XREF=gi:7705760 /GEN=LOC51094 /FEA=FLmRNA /CNT=342 /TID=Hs.5298.0 /TIER=FL /STK=3 /UG=Hs.5298 /LL=51094 /DEF=Homo sapiens CGI-45 protein (LOC51094), mRNA. /PROD=CGI-45 protein /FL=gb:NM_015999.1 gb:AF151803.1	-1.8	-185.27	0.011363
218435_at	DnaJ (Hsp40) homolog, subfamily D, member 1	NM_013238	29103	gb:NM_013238.1 /DB_XREF=gi:7019452 /GEN=MCJ /FEA=FLmRNA /CNT=95 /TID=Hs.279884.0 /TIER=FL+Stack /STK=50 /UG=Hs.279884 /LL=29103 /DEF=Homo sapiens DNAJ domain-containing (MCJ), mRNA. /PROD=DNAJ domain-containing /FL=gb:NM_013238.1 gb:AF126743.1	-1.8	-360.44	0.033456
220945_x_at	MANSC domain containing 1	NM_018050	54682	gb:NM_018050.1 /DB_XREF=gi:8922334 /GEN=FLJ10298 /FEA=FLmRNA /CNT=3 /TID=Hs.5999.0 /TIER=FL /STK=0 /UG=Hs.5999 /LL=54682 /DEF=Homo sapiens hypothetical protein FLJ10298 (FLJ10298), mRNA. /PROD=hypothetical protein FLJ10298 /FL=gb:NM_018050.1	-1.8	-589.71	0.000487
223019_at	chromosome 9 open reading frame 88	BC001979	64855	gb:BC001979.1 /DB_XREF=gi:12805044 /FEA=FLmRNA /CNT=242 /TID=Hs.109857.0 /TIER=FL+Stack /STK=111 /UG=Hs.109857 /LL=64855 /UG_GENE=DKFZP434H0820 /DEF=Homo sapiens, hypothetical protein DKFZp434H0820, clone MGC:5613, mRNA, complete cds. /PROD=hypothetical protein DKFZp434H0820 /FL=gb:BC001979.1	-1.8	-410.41	0.014105
223209_s_at	selenoprotein S	AF328864	55829	gb:AF328864.1 /DB_XREF=gi:13195461 /FEA=FLmRNA /CNT=82 /TID=Hs.32148.0 /TIER=FL+Stack /STK=29 /UG=Hs.32148 /LL=55829 /UG_GENE=LOC55829 /DEF=Homo sapiens hypothetical protein SBBI8 mRNA, complete cds. /PROD=hypothetical protein SBBI8 /FL=gb:NM_018445.1 gb:AF328864.1 gb:AF157317.1	-1.8	-579.25	0.001222
223272_s_at	hypothetical protein MGC13186	BC005102	84284	gb:BC005102.1 /DB_XREF=gi:13477260 /FEA=FLmRNA /CNT=83 /TID=Hs.16034.0 /TIER=FL /STK=1 /UG=Hs.16034 /DEF=Homo sapiens, Similar to RIKEN cDNA 2310079N02 gene, clone MGC:13186, mRNA, complete cds. /PROD=Similar to RIKEN cDNA 2310079N02 gene /FL=gb:BC005102.1	-1.8	-234.48	0.010935
225126_at	mitochondrial ribosome recycling factor	BF438352	92399	gb:BF438352 /DB_XREF=gi:11450869 /DB_XREF=7q08c11.x1 /CLONE=IMAGE:3676821 /FEA=mRNA /CNT=96 /TID=Hs.99756.0 /TIER=Stack /STK=27 /UG=Hs.99756 /LL=10304 /UG_GENE=MRRF /UG_TITLE=mitochondrial ribosome recycling factor	-1.8	-120.11	0.00281
226356_at	chromosome 9 open reading frame 54	AA535864	84895	gb:AA535864 /DB_XREF=gi:2280117 /DB_XREF=nf90b02.s1 /CLONE=IMAGE:927147 /FEA=EST /CNT=51 /TID=Hs.325309.0 /TIER=Stack /STK=39 /UG=Hs.325309 /UG_TITLE=ESTs	-1.8	-355.01	0.042434
235146_at	gb:N51717 /DB_XREF=gi:1192883 /DB_XREF=yy72f05.s1 /CLONE=IMAGE:279105 /FEA=EST /CNT=17 /TID=Hs.29410.0 /TIER=ConsEnd /STK=6 /UG=Hs.29410 /UG_TITLE=ESTs	N51717		gb:N51717 /DB_XREF=gi:1192883 /DB_XREF=yy72f05.s1 /CLONE=IMAGE:279105 /FEA=EST /CNT=17 /TID=Hs.29410.0 /TIER=ConsEnd /STK=6 /UG=Hs.29410 /UG_TITLE=ESTs	-1.8	-224.54	0.007905
1554455_at	WINS1 protein with Drosophila Lines (Lin) homologous domain	BC010363	55180	gb:BC010363.1 /DB_XREF=gi:14714473 /TID=Hs2.105633.2 /CNT=15 /FEA=FLmRNA /TIER=FL /STK=1 /LL=55180 /UG_GENE=FLJ10583 /UG=Hs.105633 /UG_TITLE=hypothetical protein FLJ10583 /DEF=Homo sapiens, hypothetical protein FLJ10583, clone MGC:13409 IMAGE:4133046, mRNA, complete cds. /FL=gb:BC010363.1	-1.8	-122.14	0.001698
1565603_at	PWP2 periodic tryptophan protein homolog (yeast)	BE218871	5822	gb:BE218871 /DB_XREF=gi:8906189 /DB_XREF=hv45g03.x1 /CLONE=IMAGE:3176404 /TID=Hs2.407000.1 /CNT=4 /FEA=mRNA /TIER=ConsEnd /STK=1 /UG=Hs.407000 /UG_TITLE=Homo sapiens cDNA FLJ38949 fis, clone NT2NE2018376.	-1.8	-127.15	0.00267
201413_at	hydroxysteroid (17-beta) dehydrogenase 4	NM_000414	3295	gb:NM_000414.1 /DB_XREF=gi:4504504 /GEN=HSD17B4 /FEA=FLmRNA /CNT=236 /TID=Hs.75441.0 /TIER=FL+Stack /STK=57 /UG=Hs.75441 /LL=3295 /DEF=Homo sapiens hydroxysteroid (17-beta) dehydrogenase 4 (HSD17B4), mRNA. /PROD=hydroxysteroid (17-beta) dehydrogenase 4 /FL=gb:NM_000414.1 gb:BC003098.1	-1.79	-892.67	0.001498
201583_s_at	Sec23 homolog B (S. cerevisiae)	NM_006363	10483	gb:NM_006363.1 /DB_XREF=gi:5454043 /GEN=SEC23B /FEA=FLmRNA /CNT=201 /TID=Hs.173497.0 /TIER=FL /STK=0 /UG=Hs.173497 /LL=10483 /DEF=Homo sapiens Sec23 (S. cerevisiae) homolog B (SEC23B), mRNA. /PROD=Sec23 (S. cerevisiae) homolog B /FL=gb:NM_006363.1 gb:BC005404.1	-1.79	-113.03	0.005322
202433_at	solute carrier family 35, member B1	NM_005827	10237	gb:NM_005827.1 /DB_XREF=gi:5032212 /GEN=UGTREL1 /FEA=FLmRNA /CNT=153 /TID=Hs.154073.0 /TIER=FL+Stack /STK=55 /UG=Hs.154073 /LL=10237 /DEF=Homo sapiens UDP-galactose transporter related (UGTREL1), mRNA. /PROD=UDP-galactose transporter related /FL=gb:D87989.1 gb:NM_005827.1	-1.79	-394.93	0.005475
205016_at	transforming growth factor, alpha	NM_003236	7039	gb:NM_003236.1 /DB_XREF=gi:4507460 /GEN=TGFA /FEA=FLmRNA /CNT=49 /TID=Hs.170009.0 /TIER=FL /STK=0 /UG=Hs.170009 /LL=7039 /DEF=Homo sapiens transforming growth factor, alpha (TGFA), mRNA. /PROD=transforming growth factor, alpha /FL=gb:NM_003236.1 gb:K03222.1 gb:M31172.1 gb:BC005308.1	-1.79	-224.91	0.004052
206662_at	glutaredoxin (thioltransferase)	NM_002064	2745	gb:NM_002064.1 /DB_XREF=gi:4504024 /GEN=GLRX /FEA=FLmRNA /CNT=11 /TID=Hs.28988.0 /TIER=FL /STK=0 /UG=Hs.28988 /LL=2745 /DEF=Homo sapiens glutaredoxin (thioltransferase) (GLRX), mRNA. /PROD=glutaredoxin (thioltransferase) /FL=gb:NM_002064.1 gb:AF069668.1	-1.79	-1062.06	0.006302
209502_s_at	BAI1-associated protein 2	BC002495	10458	gb:BC002495.1 /DB_XREF=gi:12803352 /FEA=FLmRNA /CNT=110 /TID=Hs.7936.3 /TIER=FL /STK=1 /UG=Hs.7936 /LL=10458 /UG_GENE=BAIAP2 /DEF=Homo sapiens, Similar to BAI1-associated protein 2, clone MGC:1836, mRNA, complete cds. /PROD=Similar to BAI1-associated protein 2 /FL=gb:BC002495.1	-1.79	-193.26	0.03325
213288_at	O-acyltransferase (membrane bound) domain containing 2	AI761250	129642	gb:AI761250 /DB_XREF=gi:5176917 /DB_XREF=wi68f01.x1 /CLONE=IMAGE:2398489 /FEA=mRNA /CNT=78 /TID=Hs.90797.0 /TIER=Stack /STK=42 /UG=Hs.90797 /UG_TITLE=Homo sapiens clone 23620 mRNA sequence	-1.79	-333.64	0.031446
218436_at	endoplasmic reticulum chaperone SIL1, homolog of yeast	NM_022464	64374	gb:NM_022464.1 /DB_XREF=gi:11968008 /GEN=SIL1 /FEA=FLmRNA /CNT=115 /TID=Hs.297875.0 /TIER=FL /STK=0 /UG=Hs.297875 /LL=64374 /DEF=Homo sapiens endoplasmic reticulum chaperone SIL1, homolog of yeast (SIL1), mRNA. /PROD=endoplasmic reticulum chaperone SIL1, homolog ofyeast /FL=gb:NM_022464.1	-1.79	-282.77	0.031944
218511_s_at	pyridoxine-5'-phosphate oxidase	NM_018129	55163	gb:NM_018129.1 /DB_XREF=gi:8922497 /GEN=FLJ10535 /FEA=FLmRNA /CNT=86 /TID=Hs.267963.0 /TIER=FL+Stack /STK=14 /UG=Hs.267963 /LL=55163 /DEF=Homo sapiens hypothetical protein FLJ10535 (FLJ10535), mRNA. /PROD=hypothetical protein FLJ10535 /FL=gb:NM_018129.1	-1.79	-162.41	0.003689
218849_s_at	RelA-associated inhibitor	NM_006663	10848	gb:NM_006663.1 /DB_XREF=gi:5730000 /GEN=RAI /FEA=FLmRNA /CNT=67 /TID=Hs.324051.0 /TIER=FL /STK=0 /UG=Hs.324051 /LL=10848 /DEF=Homo sapiens RelA-associated inhibitor (RAI), mRNA. /PROD=RelA-associated inhibitor /FL=gb:AF078037.1 gb:NM_006663.1	-1.79	-304.79	0.042108
219121_s_at	hypothetical protein FLJ20171	NM_017697	54845	gb:NM_017697.1 /DB_XREF=gi:8923166 /GEN=FLJ20171 /FEA=FLmRNA /CNT=37 /TID=Hs.24743.0 /TIER=FL /STK=0 /UG=Hs.24743 /LL=54845 /DEF=Homo sapiens hypothetical protein FLJ20171 (FLJ20171), mRNA. /PROD=hypothetical protein FLJ20171 /FL=gb:NM_017697.1	-1.79	-131.74	0.002445
65630_at	hypothetical protein LOC283232	AI742455	283232	Cluster Incl. AI742455:wg43b05.x1 Homo sapiens cDNA, 3 end /clone=IMAGE-2367825 /clone_end=3' /gb=AI742455 /gi=5110743 /ug=Hs.28974 /len=489	-1.79	-154.64	0.009828
222518_at	ADP-ribosylation factor guanine nucleotide-exchange factor 2 (brefeldin A-inhibited)	BF525399	10564	gb:BF525399 /DB_XREF=gi:11612760 /DB_XREF=602069478F1 /CLONE=IMAGE:4212618 /FEA=FLmRNA /CNT=155 /TID=Hs.118249.0 /TIER=Stack /STK=13 /UG=Hs.118249 /LL=10564 /UG_GENE=BIG2 /UG_TITLE=brefeldin A-inhibited guanine nucleotide-exchange protein 2 /FL=gb:NM_006420.1 gb:AF084521.1	-1.79	-142.85	0.0219
225213_at	T-cell activation protein phosphatase 2C	AW300598	160760	gb:AW300598 /DB_XREF=gi:6710275 /DB_XREF=xs68b08.x1 /CLONE=IMAGE:2774775 /FEA=EST /CNT=107 /TID=Hs.13854.0 /TIER=Stack /STK=27 /UG=Hs.13854 /UG_TITLE=ESTs	-1.79	-397.02	0.025911
227960_s_at	fumarylacetoacetate hydrolase domain containing 1	AW070436	81889	gb:AW070436 /DB_XREF=gi:6025434 /DB_XREF=xa11b10.x1 /CLONE=IMAGE:2567995 /FEA=mRNA /CNT=45 /TID=Hs.322482.1 /TIER=Stack /STK=15 /UG=Hs.322482 /LL=81889 /UG_TITLE=Homo sapiens mRNA; cDNA DKFZp566J2046 (from clone DKFZp566J2046); complete cds	-1.79	-302.4	0.006446
1565868_at	CD44 antigen (homing function and Indian blood group system)	W96225	960	gb:W96225 /DB_XREF=gi:1426151 /DB_XREF=ze10h04.s1 /CLONE=IMAGE:358615 /TID=Hs2.379512.1 /CNT=3 /FEA=mRNA /TIER=ConsEnd /STK=1 /UG=Hs.379512 /UG_TITLE=Homo sapiens full length insert cDNA clone ZE10H04	-1.79	-124.22	0.029475
202481_at	dehydrogenase/reductase (SDR family) member 3	NM_004753	9249	gb:NM_004753.1 /DB_XREF=gi:4759083 /GEN=SDR1 /FEA=FLmRNA /CNT=134 /TID=Hs.17144.0 /TIER=FL+Stack /STK=62 /UG=Hs.17144 /LL=9249 /DEF=Homo sapiens short-chain dehydrogenasereductase 1 (SDR1), mRNA. /PROD=short-chain dehydrogenasereductase 1 /FL=gb:BC002730.1 gb:AF061741.1 gb:NM_004753.1	-1.78	-272.79	0.007937
204241_at	acyl-Coenzyme A oxidase 3, pristanoyl	BF055171	8310	gb:BF055171 /DB_XREF=gi:10809067 /DB_XREF=7j75g12.x1 /CLONE=IMAGE:3392326 /FEA=FLmRNA /CNT=78 /TID=Hs.12773.0 /TIER=Stack /STK=8 /UG=Hs.12773 /LL=8310 /UG_GENE=ACOX3 /UG_TITLE=acyl-Coenzyme A oxidase 3, pristanoyl /FL=gb:NM_003501.1	-1.78	-157.01	0.004901
208918_s_at	NAD kinase	AI334128	65220	gb:AI334128 /DB_XREF=gi:4070687 /DB_XREF=qq07e12.x1 /CLONE=IMAGE:1931854 /FEA=FLmRNA /CNT=267 /TID=Hs.220324.2 /TIER=Stack /STK=11 /UG=Hs.220324 /LL=65220 /UG_GENE=FLJ13052 /UG_TITLE=hypothetical protein FLJ13052 /FL=gb:BC001709.1	-1.78	-256.49	0.018029
212434_at	GrpE-like 1, mitochondrial (E. coli)	AI984421	80273	gb:AI984421 /DB_XREF=gi:5811698 /DB_XREF=wr89a12.x1 /CLONE=IMAGE:2494846 /FEA=mRNA /CNT=141 /TID=Hs.151903.0 /TIER=Stack /STK=36 /UG=Hs.151903 /LL=80273 /UG_GENE=HMGE /UG_TITLE=GrpE-like protein cochaperone	-1.78	-246.85	0.015934
213189_at	MYC induced nuclear antigen	BE966695	84864	gb:BE966695 /DB_XREF=gi:11772380 /DB_XREF=601661385R1 /CLONE=IMAGE:3916148 /FEA=EST /CNT=47 /TID=Hs.23294.1 /TIER=Stack /STK=9 /UG=Hs.23294 /UG_TITLE=ESTs, Weakly similar to T15138 hypothetical protein T28F2.4 - Caenorhabditis elegans (C.elegans)	-1.78	-163.09	0.010465
223046_at	egl nine homolog 1 (C. elegans)	AL117352	54583	gb:AL117352 /DB_XREF=gi:6911681 /FEA=FLmRNA /CNT=201 /TID=Hs.6523.1 /TIER=Stack /STK=64 /UG=Hs.6523 /LL=54583 /UG_GENE=C1ORF12 /UG_TITLE=chromosome 1 open reading frame 12 /DEF=Human DNA sequence from clone RP5-876B10 on chromosome 1q42.12-43. Contains the 3 end of the GNPAT gene for glyceronephosphate O-acyltransferase (DHAPAT, DAPAT, dihydroxyacetone phosphate acyltransferase, EC 2.3.1.42), the…	-1.78	-588.28	0.007251
223098_s_at	peroxisomal lon protease	AA195024	83752	gb:AA195024 /DB_XREF=gi:1784726 /DB_XREF=zr35e05.s1 /CLONE=IMAGE:665408 /FEA=FLmRNA /CNT=116 /TID=Hs.301872.0 /TIER=Stack /STK=32 /UG=Hs.301872 /UG_TITLE=Homo sapiens, clone IMAGE:3953795, mRNA, partial cds /FL=gb:BC004234.1	-1.78	-124.44	0.017081
226863_at	Full-length cDNA clone CS0DJ001YJ05 of T cells (Jurkat cell line) Cot 10-normalized of Homo sapiens (human)	AI674565		gb:AI674565 /DB_XREF=gi:4875045 /DB_XREF=wc03c02.x1 /CLONE=IMAGE:2314082 /FEA=mRNA /CNT=45 /TID=Hs.8379.0 /TIER=Stack /STK=17 /UG=Hs.8379 /UG_TITLE=Homo sapiens mRNA; cDNA DKFZp586L2424 (from clone DKFZp586L2424)	-1.78	-286.62	0.049044
232202_at	CDNA: FLJ21274 fis, clone COL01781	AK024927		gb:AK024927.1 /DB_XREF=gi:10437345 /FEA=mRNA /CNT=12 /TID=Hs.152423.0 /TIER=ConsEnd /STK=0 /UG=Hs.152423 /UG_TITLE=Homo sapiens cDNA: FLJ21274 fis, clone COL01781 /DEF=Homo sapiens cDNA: FLJ21274 fis, clone COL01781.	-1.78	-495.69	0.030102
1554078_s_at	DnaJ (Hsp40) homolog, subfamily A, member 3	BC032100	9093	gb:BC032100.1 /DB_XREF=gi:21594200 /TID=Hs2.6216.2 /CNT=54 /FEA=FLmRNA /TIER=FL /STK=4 /LL=9093 /UG_GENE=DNAJA3 /UG=Hs.6216 /DEF=Homo sapiens, DnaJ (Hsp40) homolog, subfamily A, member 3, clone MGC:20666 IMAGE:4660602, mRNA, complete cds. /PROD=DnaJ (Hsp40) homolog, subfamily A, member 3 /FL=gb:BC032100.1	-1.78	-402.3	0.020365
202187_s_at	protein phosphatase 2, regulatory subunit B (B56), alpha isoform	NM_006243	5525	gb:NM_006243.1 /DB_XREF=gi:5453949 /GEN=PPP2R5A /FEA=FLmRNA /CNT=214 /TID=Hs.155079.0 /TIER=FL+Stack /STK=87 /UG=Hs.155079 /LL=5525 /DEF=Homo sapiens protein phosphatase 2, regulatory subunit B (B56), alpha isoform (PPP2R5A), mRNA. /PROD=protein phosphatase 2, regulatory subunit B(B56), alpha isoform /FL=gb:L42373.1 gb:NM_006243.1	-1.77	-383.32	0
202697_at	cleavage and polyadenylation specific factor 5, 25 kDa	NM_007006	11051	gb:NM_007006.1 /DB_XREF=gi:5901925 /GEN=CPSF5 /FEA=FLmRNA /CNT=140 /TID=Hs.9605.0 /TIER=FL+Stack /STK=34 /UG=Hs.9605 /LL=11051 /DEF=Homo sapiens cleavage and polyadenylation specific factor 5, 25 kD subunit (CPSF5), mRNA. /PROD=cleavage and polyadenylation specific factor 5,25 kD subunit /FL=gb:NM_007006.1 gb:BC001403.1	-1.77	-170.48	0.000104
203647_s_at	ferredoxin 1	M18003	2230	gb:M18003.1 /DB_XREF=gi:182493 /FEA=FLmRNA /CNT=89 /TID=Hs.744.0 /TIER=FL+Stack /STK=13 /UG=Hs.744 /LL=2230 /UG_GENE=FDX1 /DEF=Human ferredoxin mRNA, complete cds. /PROD=ferredoxin /FL=gb:J03548.1 gb:M18003.1 gb:M34788.1 gb:NM_004109.2	-1.77	-260.58	0.003982
204480_s_at	chromosome 9 open reading frame 16	NM_024112	79095	gb:NM_024112.1 /DB_XREF=gi:13129127 /GEN=EST00098 /FEA=FLmRNA /CNT=58 /TID=Hs.95867.0 /TIER=FL+Stack /STK=29 /UG=Hs.95867 /LL=79095 /DEF=Homo sapiens hypothetical protein EST00098 (EST00098), mRNA. /PROD=hypothetical protein EST00098 /FL=gb:BC001857.1 gb:NM_024112.1	-1.77	-203.48	0.038518
218557_at	nitrilase family, member 2	NM_020202	56954	gb:NM_020202.1 /DB_XREF=gi:9910459 /GEN=NIT2 /FEA=FLmRNA /CNT=109 /TID=Hs.15627.0 /TIER=FL+Stack /STK=57 /UG=Hs.15627 /LL=56954 /DEF=Homo sapiens Nit protein 2 (NIT2), mRNA. /PROD=Nit protein 2 /FL=gb:NM_020202.1 gb:AF260334.1 gb:AF284574.1	-1.77	-572.83	0.030953
221532_s_at	recombination protein REC14	AF309553	80349	gb:AF309553.1 /DB_XREF=gi:11139241 /FEA=FLmRNA /CNT=91 /TID=Hs.296242.0 /TIER=FL /STK=0 /UG=Hs.296242 /LL=80349 /UG_GENE=REC14 /DEF=Homo sapiens meiotic recombination protein REC14 mRNA, complete cds. /PROD=meiotic recombination protein REC14 /FL=gb:AF309553.1 gb:NM_025234.1	-1.77	-644.3	0.038771
222468_at	polycystic kidney disease 1-like	W58365	79932	gb:W58365 /DB_XREF=gi:1365078 /DB_XREF=zd24c09.s1 /CLONE=IMAGE:341584 /FEA=FLmRNA /CNT=155 /TID=Hs.209065.0 /TIER=Stack /STK=34 /UG=Hs.209065 /LL=79932 /UG_GENE=FLJ14225 /UG_TITLE=hypothetical protein FLJ14225 /FL=gb:NM_024874.1	-1.77	-126.57	0.005455
223040_at	N-acetyltransferase 5 (ARD1 homolog, S. cerevisiae)	BC005181	51126	gb:BC005181.1 /DB_XREF=gi:13528755 /FEA=FLmRNA /CNT=188 /TID=Hs.109253.0 /TIER=FL+Stack /STK=78 /UG=Hs.109253 /LL=51126 /UG_GENE=LOC51126 /DEF=Homo sapiens, N-terminal acetyltransferase complex ard1subunit, clone MGC:12170, mRNA, complete cds. /PROD=N-terminal acetyltransferase complexard1subunit /FL=gb:NM_016100.1 gb:AF085355.1 gb:BC005181.1 gb:AL136641.1	-1.77	-451.98	0.002633
223591_at	ring finger protein 135	BC005084	84282	gb:BC005084.1 /DB_XREF=gi:13477234 /FEA=FLmRNA /CNT=23 /TID=Hs.29874.0 /TIER=FL /STK=0 /UG=Hs.29874 /DEF=Homo sapiens, Similar to RIKEN cDNA 0610037N03 gene, clone MGC:13061, mRNA, complete cds. /PROD=Similar to RIKEN cDNA 0610037N03 gene /FL=gb:BC005084.1	-1.77	-162.9	0.002422
225508_at	KIAA1468	BF055274	57614	gb:BF055274 /DB_XREF=gi:10809170 /DB_XREF=7j77e10.x1 /CLONE=IMAGE:3392490 /FEA=mRNA /CNT=90 /TID=Hs.23542.0 /TIER=Stack /STK=29 /UG=Hs.23542 /LL=57614 /UG_GENE=KIAA1468 /UG_TITLE=KIAA1468 protein	-1.77	-148.26	0.001093
227134_at	synaptotagmin-like 1	AI341537	84958	gb:AI341537 /DB_XREF=gi:4078464 /DB_XREF=qq94e02.x1 /CLONE=IMAGE:1939034 /FEA=EST /CNT=50 /TID=Hs.25895.0 /TIER=Stack /STK=42 /UG=Hs.25895 /UG_TITLE=ESTs, Weakly similar to PI-3 kinase (H.sapiens)	-1.77	-250.45	0.000169
233974_s_at	chromosome 9 open reading frame 88	AK023580	64855	gb:AK023580.1 /DB_XREF=gi:10435555 /FEA=mRNA /CNT=2 /TID=Hs.109857.1 /TIER=ConsEnd /STK=1 /UG=Hs.109857 /LL=64855 /UG_GENE=DKFZP434H0820 /UG_TITLE=hypothetical protein DKFZp434H0820 /DEF=Homo sapiens cDNA FLJ13518 fis, clone PLACE1005799.	-1.77	-987.23	0.009255
204646_at	dihydropyrimidine dehydrogenase	NM_000110	1806	gb:NM_000110.2 /DB_XREF=gi:4557874 /GEN=DPYD /FEA=FLmRNA /CNT=54 /TID=Hs.1602.0 /TIER=FL+Stack /STK=13 /UG=Hs.1602 /LL=1806 /DEF=Homo sapiens dihydropyrimidine dehydrogenase (DPYD), mRNA. /PROD=dihydropyrimidine dehydrogenase /FL=gb:AB003063.1 gb:U09178.1 gb:NM_000110.2 gb:U20938.1	-1.76	-146.86	0.015016
205963_s_at	DnaJ (Hsp40) homolog, subfamily A, member 3	NM_005147	9093	gb:NM_005147.1 /DB_XREF=gi:4827025 /GEN=TID1 /FEA=FLmRNA /CNT=24 /TID=Hs.311057.0 /TIER=FL /STK=3 /UG=Hs.311057 /LL=9093 /DEF=Homo sapiens tumorous imaginal discs (Drosophila) homolog (TID1), mRNA. /PROD=tumorous imaginal discs (Drosophila) homolog /FL=gb:NM_005147.1 gb:AF061749.1	-1.76	-329.41	0.025642
209003_at	solute carrier family 25 (mitochondrial carrier; oxoglutarate carrier), member 11	AF070548	8402	gb:AF070548.1 /DB_XREF=gi:3387910 /FEA=FLmRNA /CNT=205 /TID=Hs.184877.1 /TIER=FL+Stack /STK=70 /UG=Hs.184877 /LL=8402 /UG_GENE=SLC25A11 /DEF=Homo sapiens clone 24408 2-oxoglutarate carrier protein mRNA, complete cds. /PROD=2-oxoglutarate carrier protein /FL=gb:AF070548.1	-1.76	-219.31	0.049562
210059_s_at	mitogen-activated protein kinase 13	BC000433	5603	gb:BC000433.1 /DB_XREF=gi:12653328 /FEA=FLmRNA /CNT=42 /TID=Hs.178695.0 /TIER=FL /STK=2 /UG=Hs.178695 /LL=5603 /UG_GENE=MAPK13 /DEF=Homo sapiens, mitogen-activated protein kinase 13, clone MGC:8364, mRNA, complete cds. /PROD=mitogen-activated protein kinase 13 /FL=gb:AF092535.1 gb:BC000433.1 gb:U93232.1 gb:BC001641.1 gb:AF004709.1 gb:AF015256.1 gb:AF100546.1 gb:BC004428.1 gb:NM_002754.1	-1.76	-204.45	0.02695
210101_x_at	SH3-domain GRB2-like endophilin B1	AF257318	51100	gb:AF257318.1 /DB_XREF=gi:8896091 /FEA=FLmRNA /CNT=23 /TID=Hs.136309.1 /TIER=FL /STK=0 /UG=Hs.136309 /LL=51100 /UG_GENE=SH3GLB1 /DEF=Homo sapiens SH3-containing protein SH3GLB1 mRNA, complete cds. /PROD=SH3-containing protein SH3GLB1 /FL=gb:NM_016009.1 gb:AF350371.1 gb:AF151819.1 gb:AF257318.1	-1.76	-122.65	0.005308
211936_at	heat shock 70kDa protein 5 (glucose-regulated protein, 78kDa)	AF216292	3309	gb:AF216292.1 /DB_XREF=gi:7229461 /FEA=FLmRNA /CNT=464 /TID=Hs.75410.1 /TIER=FL+Stack /STK=37 /UG=Hs.75410 /LL=3309 /UG_GENE=HSPA5 /DEF=Homo sapiens endoplasmic reticulum lumenal Ca2+ binding protein grp78 mRNA, complete cds. /PROD=endoplasmic reticulum lumenal Ca2+ bindingprotein grp78 /FL=gb:AF216292.1	-1.76	-284.71	0.031645
212814_at	KIAA0828 protein	AB020635	23382	gb:AB020635.1 /DB_XREF=gi:4240144 /GEN=KIAA0828 /FEA=mRNA /CNT=102 /TID=Hs.4984.0 /TIER=Stack /STK=25 /UG=Hs.4984 /LL=23382 /DEF=Homo sapiens mRNA for KIAA0828 protein, partial cds. /PROD=KIAA0828 protein	-1.76	-126.61	0.014121
223194_s_at	chromosome 6 open reading frame 85	AL512737	63027	gb:AL512737.1 /DB_XREF=gi:12224886 /GEN=DKFZp547H027 /FEA=FLmRNA /CNT=154 /TID=Hs.7734.0 /TIER=FL+Stack /STK=47 /UG=Hs.7734 /LL=63027 /DEF=Homo sapiens mRNA; cDNA DKFZp547H027 (from clone DKFZp547H027); complete cds. /PROD=hypothetical protein /FL=gb:AL512737.1 gb:NM_021945.1	-1.76	-296.83	0.034509
225991_at	Similar to RIKEN cDNA 5730578N08 gene	BE644935	90407	gb:BE644935 /DB_XREF=gi:9969246 /DB_XREF=7e61g06.x1 /CLONE=IMAGE:3287002 /FEA=EST /CNT=67 /TID=Hs.21291.1 /TIER=Stack /STK=43 /UG=Hs.21291 /LL=9175 /UG_GENE=MAP3K13 /UG_TITLE=mitogen-activated protein kinase kinase kinase 13	-1.76	-158.49	0.022647
228440_at	gb:BE550153 /DB_XREF=gi:9791845 /DB_XREF=7b49d11.x1 /CLONE=IMAGE:3231573 /FEA=EST /CNT=19 /TID=Hs.119316.1 /TIER=Stack /STK=8 /UG=Hs.119316 /UG_TITLE=ESTs	BE550153		gb:BE550153 /DB_XREF=gi:9791845 /DB_XREF=7b49d11.x1 /CLONE=IMAGE:3231573 /FEA=EST /CNT=19 /TID=Hs.119316.1 /TIER=Stack /STK=8 /UG=Hs.119316 /UG_TITLE=ESTs	-1.76	-174.06	0.006385
1553569_at	cytochrome c oxidase II	NM_173705	4513	gb:NM_173705.1 /DB_XREF=gi:27754205 /GEN=MTCO2 /TID=Hs2Affx.1.43 /CNT=1 /FEA=FLmRNA /TIER=FL /STK=1 /NOTE=sequence(s) not in UniGene /DEF=Homo sapiens cytochrome c oxidase II (MTCO2), mRNA. /PROD=cytochrome c oxidase II /FL=gb:NM_173705.1	-1.76	-3644.64	0.001564
201300_s_at	prion protein (p27-30) (Creutzfeld-Jakob disease, Gerstmann-Strausler-Scheinker syndrome, fatal familial insomnia)	NM_000311	5621	gb:NM_000311.1 /DB_XREF=gi:4506112 /GEN=PRNP /FEA=FLmRNA /CNT=303 /TID=Hs.74621.0 /TIER=FL+Stack /STK=112 /UG=Hs.74621 /LL=5621 /DEF=Homo sapiens prion protein (p27-30) (Creutzfeld-Jakob disease, Gerstmann-Strausler-Scheinker syndrome, fatal familial insomnia) (PRNP), mRNA. /PROD=prion protein /FL=gb:AY008282.1 gb:M13899.1 gb:NM_000311.1	-1.75	-1384	3.6e-05
202039_at	myosin XVIIIA /// TGFB1-induced anti-apoptotic factor 1	NM_004740	399687 /// 9220	gb:NM_004740.1 /DB_XREF=gi:4759231 /GEN=TIAF1 /FEA=FLmRNA /CNT=156 /TID=Hs.75822.0 /TIER=FL+Stack /STK=59 /UG=Hs.75822 /LL=9220 /DEF=Homo sapiens TGFB1-induced anti-apoptotic factor 1 (TIAF1), mRNA. /PROD=TGFB1-induced anti-apoptotic factor 1 /FL=gb:D86970.1 gb:AF105277.1 gb:NM_004740.1	-1.75	-154.54	0.004941
203371_s_at	NADH dehydrogenase (ubiquinone) 1 beta subcomplex, 3, 12kDa	NM_002491	4709	gb:NM_002491.1 /DB_XREF=gi:4505360 /GEN=NDUFB3 /FEA=FLmRNA /CNT=165 /TID=Hs.109760.0 /TIER=FL+Stack /STK=110 /UG=Hs.109760 /LL=4709 /DEF=Homo sapiens NADH dehydrogenase (ubiquinone) 1 beta subcomplex, 3 (12kD, B12) (NDUFB3), mRNA. /PROD=NADH dehydrogenase (ubiquinone) 1 betasubcomplex, 3 (12kD, B12) /FL=gb:AF047183.1 gb:NM_002491.1	-1.75	-250.86	0.023514
207170_s_at	LETM1 domain containing 1	NM_015416	25875	gb:NM_015416.1 /DB_XREF=gi:7661659 /GEN=DKFZP586A011 /FEA=FLmRNA /CNT=6 /TID=Hs.75884.0 /TIER=FL /STK=0 /UG=Hs.75884 /LL=25875 /DEF=Homo sapiens DKFZP586A011 protein (DKFZP586A011), mRNA. /PROD=DKFZP586A011 protein /FL=gb:NM_015416.1	-1.75	-178.43	0.030038
212186_at	acetyl-Coenzyme A carboxylase alpha	BE855983	31	gb:BE855983 /DB_XREF=gi:10368561 /DB_XREF=7f85g11.x1 /CLONE=IMAGE:3303812 /FEA=FLmRNA /CNT=178 /TID=Hs.7232.0 /TIER=Stack /STK=67 /UG=Hs.7232 /LL=31 /UG_GENE=ACACA /UG_TITLE=acetyl-Coenzyme A carboxylase alpha /FL=gb:U19822.1 gb:NM_000664.1	-1.75	-249.58	0.037461
212271_at	mitogen-activated protein kinase 1	AA195999	5594	gb:AA195999 /DB_XREF=gi:1791623 /DB_XREF=zp99f06.s1 /CLONE=IMAGE:628355 /FEA=mRNA /CNT=199 /TID=Hs.324473.2 /TIER=Stack /STK=44 /UG=Hs.324473 /LL=5594 /UG_GENE=MAPK1 /UG_TITLE=mitogen-activated protein kinase 1	-1.75	-194.05	0.002789
212841_s_at	PTPRF interacting protein, binding protein 2 (liprin beta 2)	AI692180	8495	gb:AI692180 /DB_XREF=gi:4969520 /DB_XREF=wd37f06.x1 /CLONE=IMAGE:2330339 /FEA=mRNA /CNT=104 /TID=Hs.12953.0 /TIER=Stack /STK=45 /UG=Hs.12953 /LL=8495 /UG_GENE=PPFIBP2 /UG_TITLE=PTPRF interacting protein, binding protein 2 (liprin beta 2)	-1.75	-322.31	0.039742
213282_at	gb:BE501952 /DB_XREF=gi:9704360 /DB_XREF=hw37d02.x1 /CLONE=IMAGE:3185091 /FEA=EST /CNT=69 /TID=Hs.5181.1 /TIER=Stack /STK=35 /UG=Hs.5181 /LL=5036 /UG_GENE=PA2G4 /UG_TITLE=proliferation-associated 2G4, 38kD	BE501952		gb:BE501952 /DB_XREF=gi:9704360 /DB_XREF=hw37d02.x1 /CLONE=IMAGE:3185091 /FEA=EST /CNT=69 /TID=Hs.5181.1 /TIER=Stack /STK=35 /UG=Hs.5181 /LL=5036 /UG_GENE=PA2G4 /UG_TITLE=proliferation-associated 2G4, 38kD	-1.75	-241.48	0.014253
213924_at	gb:BF476502 /DB_XREF=gi:11547329 /DB_XREF=naa27a03.x1 /CLONE=IMAGE:3255844 /FEA=EST /CNT=16 /TID=Hs.154145.3 /TIER=Stack /STK=9 /UG=Hs.154145 /LL=65258 /UG_GENE=FLJ11585 /UG_TITLE=hypothetical protein FLJ11585	BF476502		gb:BF476502 /DB_XREF=gi:11547329 /DB_XREF=naa27a03.x1 /CLONE=IMAGE:3255844 /FEA=EST /CNT=16 /TID=Hs.154145.3 /TIER=Stack /STK=9 /UG=Hs.154145 /LL=65258 /UG_GENE=FLJ11585 /UG_TITLE=hypothetical protein FLJ11585	-1.75	-122.26	0.00031
213995_at	ATP synthase, H+ transporting, mitochondrial F0 complex, subunit s (factor B)	AW195882	27109	gb:AW195882 /DB_XREF=gi:6475112 /DB_XREF=xn86c10.x1 /CLONE=IMAGE:2701362 /FEA=EST /CNT=24 /TID=Hs.56155.1 /TIER=Stack /STK=10 /UG=Hs.56155 /LL=27109 /UG_GENE=HSU79253 /UG_TITLE=hypothetical protein	-1.75	-181.94	0.000797
224802_at	Nedd4 family interacting protein 2	AA019338	54602	gb:AA019338 /DB_XREF=gi:1482749 /DB_XREF=ze57d08.s1 /CLONE=IMAGE:363087 /FEA=mRNA /CNT=166 /TID=Hs.30340.0 /TIER=Stack /STK=9 /UG=Hs.30340 /LL=54602 /UG_GENE=KIAA1165 /UG_TITLE=hypothetical protein KIAA1165	-1.75	-537.3	0.007206
231925_at	CDNA: FLJ23006 fis, clone LNG00414	AK026659		gb:AK026659.1 /DB_XREF=gi:10439558 /FEA=mRNA /CNT=33 /TID=Hs.79881.0 /TIER=ConsEnd /STK=0 /UG=Hs.79881 /UG_TITLE=Homo sapiens cDNA: FLJ23006 fis, clone LNG00414 /DEF=Homo sapiens cDNA: FLJ23006 fis, clone LNG00414.	-1.75	-237.06	0.042168
200659_s_at	prohibitin	NM_002634	5245	gb:NM_002634.2 /DB_XREF=gi:6031190 /GEN=PHB /FEA=FLmRNA /CNT=452 /TID=Hs.75323.0 /TIER=FL+Stack /STK=77 /UG=Hs.75323 /LL=5245 /DEF=Homo sapiens prohibitin (PHB), mRNA. /PROD=prohibitin /FL=gb:NM_002634.2	-1.74	-250.22	0.029132
201862_s_at	leucine rich repeat (in FLII) interacting protein 1	NM_004735	9208	gb:NM_004735.1 /DB_XREF=gi:4758689 /GEN=LRRFIP1 /FEA=FLmRNA /CNT=159 /TID=Hs.326159.0 /TIER=FL /STK=5 /UG=Hs.326159 /LL=9208 /DEF=Homo sapiens leucine rich repeat (in FLII) interacting protein 1 (LRRFIP1), mRNA. /PROD=leucine rich repeat (in FLII) interactingprotein 1 /FL=gb:NM_004735.1	-1.74	-133.14	0.001726
202772_at	3-hydroxymethyl-3-methylglutaryl-Coenzyme A lyase (hydroxymethylglutaricaciduria)	NM_000191	3155	gb:NM_000191.1 /DB_XREF=gi:4504426 /GEN=HMGCL /FEA=FLmRNA /CNT=163 /TID=Hs.831.0 /TIER=FL+Stack /STK=107 /UG=Hs.831 /LL=3155 /DEF=Homo sapiens 3-hydroxymethyl-3-methylglutaryl-Coenzyme A lyase (hydroxymethylglutaricaciduria) (HMGCL), mRNA. /PROD=3-hydroxymethyl-3-methylglutaryl-Coenzyme Alyase (hydroxymethylglutaricaciduria) /FL=gb:NM_000191.1 gb:L07033.1	-1.74	-301.1	0.043988
203672_x_at	thiopurine S-methyltransferase	U12387	7172	gb:U12387.1 /DB_XREF=gi:805083 /GEN=TPMT /FEA=FLmRNA /CNT=98 /TID=Hs.296922.0 /TIER=FL+Stack /STK=9 /UG=Hs.296922 /LL=7172 /DEF=Human thiopurine methyltransferase (TPMT) mRNA, complete cds. /PROD=thiopurine methyltransferase /FL=gb:U12387.1 gb:NM_000367.1 gb:BC005339.1	-1.74	-121.19	0.000228
204181_s_at	zinc finger protein 297B	T90308	23099	gb:T90308 /DB_XREF=gi:718821 /DB_XREF=ye16a03.s1 /CLONE=IMAGE:117868 /FEA=FLmRNA /CNT=80 /TID=Hs.127649.0 /TIER=Stack /STK=31 /UG=Hs.127649 /LL=23099 /UG_GENE=KIAA0414 /UG_TITLE=KIAA0414 protein /FL=gb:NM_014007.1	-1.74	-187.42	0.007635
216942_s_at	CD58 antigen, (lymphocyte function-associated antigen 3)	D28586	965	gb:D28586.1 /DB_XREF=gi:466540 /FEA=mRNA /CNT=1 /TID=Hs.75626.2 /TIER=ConsEnd /STK=0 /UG=Hs.75626 /LL=965 /UG_GENE=CD58 /DEF=Human mRNA for LFA-3(delta D2), partial cds. /PROD=LFA-3(delta D2)	-1.74	-109.28	0.019576
217995_at	sulfide quinone reductase-like (yeast)	NM_021199	58472	gb:NM_021199.1 /DB_XREF=gi:10864010 /GEN=CGI-44 /FEA=FLmRNA /CNT=179 /TID=Hs.8185.0 /TIER=FL+Stack /STK=61 /UG=Hs.8185 /LL=58472 /DEF=Homo sapiens CGI-44 protein; sulfide dehydrogenase like (yeast) (CGI-44), mRNA. /PROD=CGI-44 protein; sulfide dehydrogenase like(yeast) /FL=gb:AF118085.1 gb:AF151802.1 gb:NM_021199.1	-1.74	-818.17	0.036326
222642_s_at	transmembrane protein 33	BC000948	55161	gb:BC000948.1 /DB_XREF=gi:12654254 /FEA=FLmRNA /CNT=118 /TID=Hs.31082.0 /TIER=FL+Stack /STK=14 /UG=Hs.31082 /LL=55161 /UG_GENE=FLJ10525 /DEF=Homo sapiens, hypothetical protein FLJ10525, clone MGC:4934, mRNA, complete cds. /PROD=hypothetical protein FLJ10525 /FL=gb:BC000948.1 gb:NM_018126.1	-1.74	-172.88	0.032698
225239_at	CDNA FLJ26120 fis, clone SYN00419	AI355441		gb:AI355441 /DB_XREF=gi:4095594 /DB_XREF=qt77h05.x1 /CLONE=IMAGE:1961337 /FEA=EST /CNT=82 /TID=Hs.285814.2 /TIER=Stack /STK=10 /UG=Hs.285814 /LL=81848 /UG_GENE=SPRY4 /UG_TITLE=sprouty (Drosophila) homolog 4	-1.74	-1689.83	0.030155
227970_at	Similar to RIKEN cDNA F730108M23 gene	AK026883	400734	gb:AK026883.1 /DB_XREF=gi:10439845 /FEA=mRNA /CNT=24 /TID=Hs.31181.0 /TIER=Stack /STK=9 /UG=Hs.31181 /UG_TITLE=Homo sapiens cDNA: FLJ23230 fis, clone CAE07143 /DEF=Homo sapiens cDNA: FLJ23230 fis, clone CAE07143.	-1.74	-675.28	0.00902
229905_at	gb:N92500 /DB_XREF=gi:1264809 /DB_XREF=zb28a06.s1 /CLONE=IMAGE:304882 /FEA=EST /CNT=17 /TID=Hs.37282.0 /TIER=Stack /STK=8 /UG=Hs.37282 /UG_TITLE=ESTs	N92500		gb:N92500 /DB_XREF=gi:1264809 /DB_XREF=zb28a06.s1 /CLONE=IMAGE:304882 /FEA=EST /CNT=17 /TID=Hs.37282.0 /TIER=Stack /STK=8 /UG=Hs.37282 /UG_TITLE=ESTs	-1.74	-243.86	0.004647
238996_x_at	aldolase A, fructose-bisphosphate	AI921586	226	gb:AI921586 /DB_XREF=gi:5657550 /DB_XREF=wo27c09.x1 /CLONE=IMAGE:2456560 /FEA=EST /CNT=7 /TID=Hs.201569.0 /TIER=ConsEnd /STK=4 /UG=Hs.201569 /UG_TITLE=ESTs, Moderately similar to ADHUA fructose-bisphosphate aldolase (H.sapiens)	-1.74	-285.1	0.000947
240038_at	gb:AW057518 /DB_XREF=gi:5933157 /DB_XREF=wy60b03.x1 /CLONE=IMAGE:2552909 /FEA=EST /CNT=4 /TID=Hs.192221.0 /TIER=ConsEnd /STK=4 /UG=Hs.192221 /UG_TITLE=ESTs	AW057518		gb:AW057518 /DB_XREF=gi:5933157 /DB_XREF=wy60b03.x1 /CLONE=IMAGE:2552909 /FEA=EST /CNT=4 /TID=Hs.192221.0 /TIER=ConsEnd /STK=4 /UG=Hs.192221 /UG_TITLE=ESTs	-1.74	-185.24	0.004151
1553570_x_at	cytochrome c oxidase II	NM_173705	4513	gb:NM_173705.1 /DB_XREF=gi:27754205 /GEN=MTCO2 /TID=Hs2Affx.1.43 /CNT=1 /FEA=FLmRNA /TIER=FL /STK=1 /NOTE=sequence(s) not in UniGene /DEF=Homo sapiens cytochrome c oxidase II (MTCO2), mRNA. /PROD=cytochrome c oxidase II /FL=gb:NM_173705.1	-1.74	-3830.56	0.00245
202845_s_at	ralA binding protein 1	NM_006788	10928	gb:NM_006788.1 /DB_XREF=gi:5803144 /GEN=RALBP1 /FEA=FLmRNA /CNT=108 /TID=Hs.75447.0 /TIER=FL+Stack /STK=9 /UG=Hs.75447 /LL=10928 /DEF=Homo sapiens ralA binding protein 1 (RALBP1), mRNA. /PROD=ralA binding protein 1 /FL=gb:NM_006788.1 gb:L42542.1	-1.73	-139.41	0.04578
205423_at	adaptor-related protein complex 1, beta 1 subunit	NM_001127	162	gb:NM_001127.1 /DB_XREF=gi:4501972 /GEN=AP1B1 /FEA=FLmRNA /CNT=32 /TID=Hs.89576.0 /TIER=FL /STK=3 /UG=Hs.89576 /LL=162 /DEF=Homo sapiens adaptor-related protein complex 1, beta 1 subunit (AP1B1), mRNA. /PROD=adaptor-related protein complex 1, beta 1subunit /FL=gb:L13939.1 gb:NM_001127.1	-1.73	-130.63	0.023725
208909_at	ubiquinol-cytochrome c reductase, Rieske iron-sulfur polypeptide 1	BC000649	7386	gb:BC000649.1 /DB_XREF=gi:12653726 /FEA=FLmRNA /CNT=299 /TID=Hs.3712.0 /TIER=FL+Stack /STK=33 /UG=Hs.3712 /LL=7386 /UG_GENE=UQCRFS1 /DEF=Homo sapiens, ubiquinol-cytochrome c reductase, Rieske iron-sulfur polypeptide 1, clone MGC:1362, mRNA, complete cds. /PROD=ubiquinol-cytochrome c reductase, Rieskeiron-sulfur polypeptide 1 /FL=gb:BC000649.1 gb:NM_006003.1	-1.73	-1133.28	2.6e-05
210946_at	phosphatidic acid phosphatase type 2A	AF014403	8611	gb:AF014403.1 /DB_XREF=gi:3123849 /GEN=PAP2-a2 /FEA=FLmRNA /CNT=2 /TID=Hs.41569.1 /TIER=FL /STK=0 /UG=Hs.41569 /LL=8611 /DEF=Homo sapiens type-2 phosphatidic acid phosphatase alpha-2 (PAP2-a2) mRNA, complete cds. /PROD=type-2 phosphatidic acid phosphatase alpha-2 /FL=gb:AF014403.1	-1.73	-411.87	0.010203
214665_s_at	calcium binding protein P22	AK000095	11261	gb:AK000095.1 /DB_XREF=gi:7019960 /FEA=mRNA /CNT=48 /TID=Hs.85301.3 /TIER=ConsEnd /STK=3 /UG=Hs.85301 /LL=11261 /UG_GENE=CHP /UG_TITLE=calcium binding protein P22 /DEF=Homo sapiens cDNA FLJ20088 fis, clone COL03869.	-1.73	-1661.98	0.00796
217751_at	glutathione S-transferase kappa 1	NM_015917	373156	gb:NM_015917.1 /DB_XREF=gi:7705703 /GEN=LOC51064 /FEA=FLmRNA /CNT=313 /TID=Hs.279952.0 /TIER=FL+Stack /STK=131 /UG=Hs.279952 /LL=51064 /DEF=Homo sapiens glutathione S-transferase subunit 13 homolog (LOC51064), mRNA. /PROD=glutathione S-transferase subunit 13 homolog /FL=gb:AF068287.1 gb:AL136938.1 gb:NM_015917.1 gb:BC001231.1 gb:AF070657.1	-1.73	-660.09	0.006812
219402_s_at	Der1-like domain family, member 1	NM_024295	79139	gb:NM_024295.1 /DB_XREF=gi:13236515 /GEN=MGC3067 /FEA=FLmRNA /CNT=42 /TID=Hs.323114.0 /TIER=FL /STK=0 /UG=Hs.323114 /LL=79139 /DEF=Homo sapiens hypothetical protein MGC3067 (MGC3067), mRNA. /PROD=hypothetical protein MGC3067 /FL=gb:BC002457.1 gb:NM_024295.1	-1.73	-247.29	0.002658
220741_s_at	inorganic pyrophosphatase 2	NM_006903	27068	gb:NM_006903.1 /DB_XREF=gi:13491177 /GEN=SID6-306 /FEA=FLmRNA /CNT=4 /TID=Hs.5123.0 /TIER=FL /STK=0 /UG=Hs.5123 /LL=27068 /DEF=Homo sapiens inorganic pyrophosphatase (SID6-306), mRNA. /PROD=inorganic pyrophosphatase /FL=gb:AB026722.1 gb:NM_006903.1	-1.73	-627.8	0.000168
221817_at	dolichyl pyrophosphate phosphatase 1	AI684664	57171	gb:AI684664 /DB_XREF=gi:4895958 /DB_XREF=wa73b12.x1 /CLONE=IMAGE:2301791 /FEA=DNA /CNT=82 /TID=Hs.21701.0 /TIER=Stack /STK=40 /UG=Hs.21701 /LL=57171 /UG_GENE=LSFR2 /UG_TITLE=linked to Surfeit genes in Fugu rubripes 2; LSFR2 gene 2	-1.73	-169.22	0.011396
200978_at	malate dehydrogenase 1, NAD (soluble)	NM_005917	4190	gb:NM_005917.1 /DB_XREF=gi:5174538 /GEN=MDH1 /FEA=FLmRNA /CNT=482 /TID=Hs.75375.0 /TIER=FL+Stack /STK=218 /UG=Hs.75375 /LL=4190 /DEF=Homo sapiens malate dehydrogenase 1, NAD (soluble) (MDH1), mRNA. /PROD=malate dehydrogenase 1, NAD (soluble) /FL=gb:D55654.1 gb:U20352.1 gb:NM_005917.1	-1.72	-913.59	0.038173
201222_s_at	RAD23 homolog B (S. cerevisiae)	AL527365	5887	gb:AL527365 /DB_XREF=gi:12790858 /DB_XREF=AL527365 /CLONE=CS0DC021YG08 (5 prime) /FEA=FLmRNA /CNT=276 /TID=Hs.178658.0 /TIER=Stack /STK=14 /UG=Hs.178658 /LL=5887 /UG_GENE=RAD23B /UG_TITLE=RAD23 (S. cerevisiae) homolog B /FL=gb:D21090.1 gb:NM_002874.1	-1.72	-544.46	0.002381
201706_s_at	peroxisomal biogenesis factor 19	BC000496	5824	gb:BC000496.1 /DB_XREF=gi:12653448 /FEA=FLmRNA /CNT=286 /TID=Hs.168670.0 /TIER=FL /STK=0 /UG=Hs.168670 /LL=5824 /UG_GENE=PXF /DEF=Homo sapiens, peroxisomal farnesylated protein, clone MGC:8403, mRNA, complete cds. /PROD=peroxisomal farnesylated protein /FL=gb:BC000496.1 gb:AB018541.1 gb:NM_002857.1	-1.72	-128.43	0.029962
202990_at	phosphorylase, glycogen; liver (Hers disease, glycogen storage disease type VI)	NM_002863	5836	gb:NM_002863.1 /DB_XREF=gi:4506352 /GEN=PYGL /FEA=FLmRNA /CNT=104 /TID=Hs.771.0 /TIER=FL /STK=0 /UG=Hs.771 /LL=5836 /DEF=Homo sapiens phosphorylase, glycogen; liver (Hers disease, glycogen storage disease type VI) (PYGL), mRNA. /PROD=phosphorylase, glycogen; liver (Hers disease,glycogen storage disease type VI) /FL=gb:AF066858.1 gb:M14636.1 gb:AF046785.1 gb:NM_002863.1	-1.72	-244.01	0.022016
203150_at	Rab9 effector p40	NM_005833	10244	gb:NM_005833.1 /DB_XREF=gi:5032014 /GEN=RAB9P40 /FEA=FLmRNA /CNT=102 /TID=Hs.19012.0 /TIER=FL+Stack /STK=26 /UG=Hs.19012 /LL=10244 /DEF=Homo sapiens Rab9 effector p40 (RAB9P40), mRNA. /PROD=Rab9 effector p40 /FL=gb:BC000503.1 gb:Z97074.1 gb:NM_005833.1	-1.72	-133.63	0.001138
203663_s_at	cytochrome c oxidase subunit Va	NM_004255	9377	gb:NM_004255.1 /DB_XREF=gi:4758037 /GEN=COX5A /FEA=FLmRNA /CNT=142 /TID=Hs.181028.0 /TIER=FL+Stack /STK=87 /UG=Hs.181028 /LL=9377 /DEF=Homo sapiens cytochrome c oxidase subunit Va (COX5A), mRNA. /PROD=cytochrome c oxidase subunit Va /FL=gb:NM_004255.1 gb:M22760.1	-1.72	-1294.82	0.003685
204305_at	mitochondrial intermediate peptidase	NM_005932	4285	gb:NM_005932.1 /DB_XREF=gi:5174566 /GEN=MIPEP /FEA=FLmRNA /CNT=88 /TID=Hs.68583.0 /TIER=FL+Stack /STK=24 /UG=Hs.68583 /LL=4285 /DEF=Homo sapiens mitochondrial intermediate peptidase (MIPEP), nuclear gene encoding mitochondrial protein, mRNA. /PROD=mitochondrial intermediate peptidase /FL=gb:U80034.1 gb:NM_005932.1	-1.72	-157.09	0.021186
209262_s_at	nuclear receptor subfamily 2, group F, member 6	BC002669	2063	gb:BC002669.1 /DB_XREF=gi:12803666 /FEA=FLmRNA /CNT=136 /TID=Hs.239752.0 /TIER=FL+Stack /STK=53 /UG=Hs.239752 /LL=2063 /UG_GENE=NR2F6 /DEF=Homo sapiens, nuclear receptor subfamily 2, group F, member 6, clone MGC:4277, mRNA, complete cds. /PROD=nuclear receptor subfamily 2, group F, member 6 /FL=gb:BC002669.1 gb:NM_005234.1	-1.72	-617.7	8e-06
209712_at	solute carrier family 35 (UDP-glucuronic acid/UDP-N-acetylgalactosamine dual transporter), member D1	AI769637	23169	gb:AI769637 /DB_XREF=gi:5236146 /DB_XREF=wj25a12.x1 /CLONE=IMAGE:2403838 /FEA=FLmRNA /CNT=65 /TID=Hs.82635.0 /TIER=Stack /STK=13 /UG=Hs.82635 /LL=23169 /UG_GENE=KIAA0260 /UG_TITLE=KIAA0260 protein /FL=gb:AB044343.1	-1.72	-132.26	0.008504
209864_at	frequently rearranged in advanced T-cell lymphomas 2	AB045118	23401	gb:AB045118.1 /DB_XREF=gi:13365650 /GEN=FRAT2 /FEA=FLmRNA /CNT=34 /TID=Hs.140720.0 /TIER=FL+Stack /STK=16 /UG=Hs.140720 /LL=23401 /DEF=Homo sapiens FRAT2 mRNA, complete cds. /PROD=FRAT2 /FL=gb:AB045118.1	-1.72	-136.69	0.016641
211996_s_at	PI-3-kinase-related kinase SMG-1-like	BG256504	283846	gb:BG256504 /DB_XREF=gi:12766320 /DB_XREF=602370041F1 /CLONE=IMAGE:4478098 /FEA=EST /CNT=241 /TID=Hs.110613.1 /TIER=Stack /STK=41 /UG=Hs.110613 /LL=23117 /UG_GENE=KIAA0220 /UG_TITLE=KIAA0220 protein	-1.72	-905.69	0.007722
218597_s_at	chromosome 10 open reading frame 70	NM_018464	55847	gb:NM_018464.1 /DB_XREF=gi:8923929 /GEN=MDS029 /FEA=FLmRNA /CNT=221 /TID=Hs.43549.0 /TIER=FL+Stack /STK=25 /UG=Hs.43549 /LL=55847 /DEF=Homo sapiens uncharacterized hematopoietic stemprogenitor cells protein MDS029 (MDS029), mRNA. /PROD=uncharacterized hematopoietic stemprogenitorcells protein MDS029 /FL=gb:AF220049.1 gb:NM_018464.1	-1.72	-494.95	0.002444
218923_at	chitobiase, di-N-acetyl-	AW304174	1486	gb:AW304174 /DB_XREF=gi:6713863 /DB_XREF=xv61d01.x1 /CLONE=IMAGE:2817601 /FEA=FLmRNA /CNT=69 /TID=Hs.135578.0 /TIER=Stack /STK=8 /UG=Hs.135578 /LL=1486 /UG_GENE=CTBS /UG_TITLE=chitobiase, di-N-acetyl- /FL=gb:NM_004388.1 gb:M95767.1	-1.72	-149.26	0.015456
224376_s_at	chromosome 20 open reading frame 24 /// chromosome 20 open reading frame 24	AF274948	55969	gb:AF274948.1 /DB_XREF=gi:12751060 /FEA=FLmRNA /CNT=1 /TID=HsAffx.900549.497 /TIER=FL /STK=0 /DEF=Homo sapiens PNAS-23 mRNA, complete cds. /PROD=PNAS-23 /FL=gb:AF274948.1	-1.72	-518.91	0.007425
235405_at	Glutathione S-transferase A4	N79662	2941	gb:N79662 /DB_XREF=gi:1242363 /DB_XREF=yz81f08.r1 /CLONE=IMAGE:289479 /FEA=EST /CNT=13 /TID=Hs.113517.0 /TIER=ConsEnd /STK=0 /UG=Hs.113517 /UG_TITLE=ESTs	-1.72	-283.21	0.005913
200878_at	endothelial PAS domain protein 1	AF052094	2034	gb:AF052094.1 /DB_XREF=gi:3360400 /FEA=FLmRNA /CNT=412 /TID=Hs.8136.0 /TIER=Stack /STK=168 /UG=Hs.8136 /LL=2034 /UG_GENE=EPAS1 /UG_TITLE=endothelial PAS domain protein 1 /DEF=Homo sapiens clone 23698 mRNA sequence. /FL=gb:U51626.1 gb:U81984.1 gb:NM_001430.1	-1.71	-894.94	0.001499
200965_s_at	actin binding LIM protein 1	NM_006720	3983	gb:NM_006720.1 /DB_XREF=gi:5921987 /GEN=ABLIM /FEA=FLmRNA /CNT=303 /TID=Hs.158203.0 /TIER=FL+Stack /STK=78 /UG=Hs.158203 /LL=3983 /DEF=Homo sapiens actin binding LIM protein 1 (ABLIM), transcript variant ABLIM-s, mRNA. /PROD=actin-binding LIM protein 1, isoform s /FL=gb:D31883.1 gb:NM_006720.1	-1.71	-1061.63	0.004743
201435_s_at	eukaryotic translation initiation factor 4E	AW268640	1977	gb:AW268640 /DB_XREF=gi:6655670 /DB_XREF=xv52a03.x1 /CLONE=IMAGE:2816716 /FEA=FLmRNA /CNT=277 /TID=Hs.79306.0 /TIER=Stack /STK=9 /UG=Hs.79306 /LL=1977 /UG_GENE=EIF4E /UG_TITLE=eukaryotic translation initiation factor 4E /FL=gb:M15353.1 gb:NM_001968.1	-1.71	-118.54	0.012805
202026_at	succinate dehydrogenase complex, subunit D, integral membrane protein	NM_003002	6392	gb:NM_003002.1 /DB_XREF=gi:4506864 /GEN=SDHD /FEA=FLmRNA /CNT=491 /TID=Hs.168289.0 /TIER=FL+Stack /STK=105 /UG=Hs.168289 /LL=6392 /DEF=Homo sapiens succinate dehydrogenase complex, subunit D, integral membrane protein (SDHD), nuclear gene encoding mitochondrial protein, mRNA. /PROD=succinate dehydrogenase complex, subunit Dprecursor /FL=gb:BC005263.1 gb:AB006202.1 gb:NM_003002.1	-1.71	-778.2	0.02055
202712_s_at	creatine kinase, mitochondrial 1 (ubiquitous)	NM_020990	1159	gb:NM_020990.2 /DB_XREF=gi:11641403 /GEN=CKMT1 /FEA=FLmRNA /CNT=170 /TID=Hs.153998.0 /TIER=FL+Stack /STK=61 /UG=Hs.153998 /LL=1159 /DEF=Homo sapiens creatine kinase, mitochondrial 1 (ubiquitous) (CKMT1), nuclear gene encoding mitochondrial protein, mRNA. /PROD=ubiquitous mitochondrial creatine kinaseprecursor /FL=gb:BC001926.1 gb:NM_020990.2	-1.71	-809.34	0.0075
203386_at	TBC1 domain family, member 4	AI650848	9882	gb:AI650848 /DB_XREF=gi:4734827 /DB_XREF=wa95d04.x1 /CLONE=IMAGE:2303911 /FEA=FLmRNA /CNT=110 /TID=Hs.173802.0 /TIER=Stack /STK=37 /UG=Hs.173802 /LL=9882 /UG_GENE=KIAA0603 /UG_TITLE=KIAA0603 gene product /FL=gb:NM_014832.1 gb:AB011175.1	-1.71	-779.55	0.01742
209018_s_at	PTEN induced putative kinase 1	BF432478	65018	gb:BF432478 /DB_XREF=gi:11444621 /DB_XREF=nac55d04.x1 /CLONE=IMAGE:3406494 /FEA=FLmRNA /CNT=215 /TID=Hs.6163.0 /TIER=Stack /STK=28 /UG=Hs.6163 /UG_TITLE=Homo sapiens protein kinase BRPK mRNA, complete cds /FL=gb:AF316873.1	-1.71	-275.35	0.001738
209485_s_at	oxysterol binding protein-like 1A	W19983	114876	gb:W19983 /DB_XREF=gi:1295853 /DB_XREF=zb38d10.r1 /CLONE=IMAGE:305875 /FEA=FLmRNA /CNT=107 /TID=Hs.252716.1 /TIER=Stack /STK=11 /UG=Hs.252716 /UG_TITLE=Homo sapiens oxysterol-binding protein-related protein (ORP1) mRNA, complete cds /FL=gb:AF274714.1	-1.71	-222.55	0.018222
210519_s_at	NAD(P)H dehydrogenase, quinone 1	BC000906	1728	gb:BC000906.1 /DB_XREF=gi:12654176 /FEA=FLmRNA /CNT=5 /TID=Hs.80706.1 /TIER=FL /STK=0 /UG=Hs.80706 /LL=1728 /UG_GENE=DIA4 /DEF=Homo sapiens, clone MGC:5333, mRNA, complete cds. /PROD=Unknown (protein for MGC:5333) /FL=gb:BC000906.1	-1.71	-103.68	0.006378
212737_at	GM2 ganglioside activator	AL513583	2760	gb:AL513583 /DB_XREF=gi:12777077 /DB_XREF=AL513583 /CLONE=XCL0BA001ZA05 (3 prime) /FEA=EST /CNT=128 /TID=Hs.278242.3 /TIER=Stack /STK=62 /UG=Hs.278242 /LL=10376 /UG_GENE=K-ALPHA-1 /UG_TITLE=tubulin, alpha, ubiquitous	-1.71	-1064.74	2.1e-05
215090_x_at	hypothetical protein FLJ11822	AK021884	339284	gb:AK021884.1 /DB_XREF=gi:10433170 /FEA=mRNA /CNT=6 /TID=Hs.326350.1 /TIER=ConsEnd /STK=0 /UG=Hs.326350 /UG_TITLE=Homo sapiens cDNA FLJ11822 fis, clone HEMBA1006485, highly similar to PUROMYCIN-SENSITIVE AMINOPEPTIDASE (EC 3.4.11.-) /DEF=Homo sapiens cDNA FLJ11822 fis, clone HEMBA1006485, highly similar to PUROMYCIN-SENSITIVE AMINOPEPTIDASE (EC 3.4.11.-).	-1.71	-116.66	7.4e-05
218549_s_at	CGI-90 protein	NM_016033	51115	gb:NM_016033.1 /DB_XREF=gi:7705802 /GEN=LOC51115 /FEA=FLmRNA /CNT=68 /TID=Hs.44222.0 /TIER=FL+Stack /STK=9 /UG=Hs.44222 /LL=51115 /DEF=Homo sapiens CGI-90 protein (LOC51115), mRNA. /PROD=CGI-90 protein /FL=gb:NM_016033.1 gb:AF151848.1	-1.71	-162.98	0.006858
219278_at	mitogen-activated protein kinase kinase kinase 6	NM_004672	9064	gb:NM_004672.1 /DB_XREF=gi:4758701 /GEN=MAP3K6 /FEA=FLmRNA /CNT=37 /TID=Hs.194694.0 /TIER=FL+Stack /STK=12 /UG=Hs.194694 /LL=9064 /DEF=Homo sapiens mitogen-activated protein kinase kinase kinase 6 (MAP3K6), mRNA. /PROD=mitogen-activated protein kinase kinase kinase6 /FL=gb:AF100318.1 gb:NM_004672.1	-1.71	-217.8	0.024464
35820_at	GM2 ganglioside activator	M76477	2760	Cluster Incl. X62078:H.sapiens mRNA for GM2 activator protein /cds=UNKNOWN /gb=X62078 /gi=313158 /ug=Hs.69743 /len=2436	-1.71	-658.93	2e-06
224595_at	CDW92 antigen	AK022549	23446	gb:AK022549.1 /DB_XREF=gi:10434002 /FEA=FLmRNA /CNT=262 /TID=Hs.179902.1 /TIER=Stack /STK=48 /UG=Hs.179902 /LL=63942 /UG_GENE=CTL1 /UG_TITLE=transporter-like protein /DEF=Homo sapiens cDNA FLJ12487 fis, clone NT2RM2000609, highly similar to Homo sapiens CTL1 gene. /FL=gb:NM_022109.1	-1.71	-199.26	0.039798
226490_at	Chromosome 6 open reading frame 63	AA503387	57224	gb:AA503387 /DB_XREF=gi:2238354 /DB_XREF=ne45c10.s1 /CLONE=IMAGE:900306 /FEA=mRNA /CNT=48 /TID=Hs.170162.1 /TIER=Stack /STK=16 /UG=Hs.170162 /LL=57224 /UG_GENE=KIAA1357 /UG_TITLE=KIAA1357 protein	-1.71	-147.11	0.004296
230188_at	Hypothetical protein LOC348938	AW138350	348938	gb:AW138350 /DB_XREF=gi:6142668 /DB_XREF=UI-H-BI1-adb-c-09-0-UI.s1 /CLONE=IMAGE:2716049 /FEA=mRNA /CNT=29 /TID=Hs.4285.0 /TIER=Stack /STK=14 /UG=Hs.4285 /UG_TITLE=Homo sapiens cDNA: FLJ22505 fis, clone HRC11681, highly similar to AF131815 Homo sapiens clone 25196 mRNA sequence	-1.71	-385.64	0.03219
201339_s_at	sterol carrier protein 2	NM_002979	6342	gb:NM_002979.1 /DB_XREF=gi:4506822 /GEN=SCP2 /FEA=FLmRNA /CNT=485 /TID=Hs.75760.0 /TIER=FL+Stack /STK=10 /UG=Hs.75760 /LL=6342 /DEF=Homo sapiens sterol carrier protein 2 (SCP2), mRNA. /PROD=sterol carrier protein 2 /FL=gb:M55421.1 gb:M75883.1 gb:M75884.1 gb:NM_002979.1	-1.7	-922.22	0.049207
201983_s_at	epidermal growth factor receptor (erythroblastic leukemia viral (v-erb-b) oncogene homolog, avian)	AW157070	1956	gb:AW157070 /DB_XREF=gi:6228471 /DB_XREF=au91e07.x1 /CLONE=IMAGE:2783652 /FEA=FLmRNA /CNT=245 /TID=Hs.77432.0 /TIER=Stack /STK=43 /UG=Hs.77432 /LL=1956 /UG_GENE=EGFR /UG_TITLE=epidermal growth factor receptor (avian erythroblastic leukemia viral (v-erb-b) oncogene homolog) /FL=gb:NM_005228.1	-1.7	-400.82	0.002528
202929_s_at	D-dopachrome tautomerase	NM_001355	1652	gb:NM_001355.2 /DB_XREF=gi:5453630 /GEN=DDT /FEA=FLmRNA /CNT=212 /TID=Hs.180015.0 /TIER=FL+Stack /STK=82 /UG=Hs.180015 /LL=1652 /DEF=Homo sapiens D-dopachrome tautomerase (DDT), mRNA. /PROD=D-dopachrome tautomerase /FL=gb:NM_001355.2 gb:U84143.1 gb:U49785.1	-1.7	-258.74	0.00056
216396_s_at	etoposide induced 2.4 mRNA	AF131850	9538	gb:AF131850.1 /DB_XREF=gi:4406694 /FEA=mRNA /CNT=1 /TID=Hs.286027.3 /TIER=ConsEnd /STK=0 /UG=Hs.286027 /LL=9538 /UG_GENE=PIG8 /UG_TITLE=etoposide-induced mRNA /DEF=Homo sapiens clone 24988 mRNA sequence.	-1.7	-960.65	0.009362
218231_at	N-acetylglucosamine kinase /// N-acetylglucosamine kinase	NM_017567	55577	gb:NM_017567.1 /DB_XREF=gi:8923736 /GEN=HSA242910 /FEA=FLmRNA /CNT=118 /TID=Hs.7036.0 /TIER=FL+Stack /STK=65 /UG=Hs.7036 /LL=55577 /DEF=Homo sapiens N-Acetylglucosamine kinase (HSA242910), mRNA. /PROD=N-Acetylglucosamine kinase /FL=gb:BC001029.1 gb:NM_017567.1 gb:BC005371.1	-1.7	-349.84	0.000652
219347_at	nudix (nucleoside diphosphate linked moiety X)-type motif 15	NM_018283	55270	gb:NM_018283.1 /DB_XREF=gi:8922791 /GEN=FLJ10956 /FEA=FLmRNA /CNT=37 /TID=Hs.144407.0 /TIER=FL /STK=2 /UG=Hs.144407 /LL=55270 /DEF=Homo sapiens hypothetical protein FLJ10956 (FLJ10956), mRNA. /PROD=hypothetical protein FLJ10956 /FL=gb:NM_018283.1	-1.7	-177.29	0.021036
222622_at	hypothetical protein LOC283871	BG284709	283871	gb:BG284709 /DB_XREF=gi:13035937 /DB_XREF=602408902F1 /CLONE=IMAGE:4537680 /FEA=FLmRNA /CNT=100 /TID=Hs.13561.0 /TIER=Stack /STK=38 /UG=Hs.13561 /LL=79118 /UG_GENE=MGC4692 /UG_TITLE=hypothetical protein MGC4692 /FL=gb:BC002330.1 gb:NM_024118.1	-1.7	-551.71	0.000186
222977_at	surfeit 4	AL518882	6836	gb:AL518882 /DB_XREF=gi:12782375 /DB_XREF=AL518882 /CLONE=CS0DA011YM11 (3 prime) /FEA=FLmRNA /CNT=485 /TID=Hs.284296.0 /TIER=Stack /STK=34 /UG=Hs.284296 /UG_TITLE=Homo sapiens cDNA: FLJ22993 fis, clone KAT11914 /FL=gb:AF078866.1	-1.7	-356.44	0.002366
225826_at	methylmalonic aciduria (cobalamin deficiency) type B	AV702487	326625	gb:AV702487 /DB_XREF=gi:10718817 /DB_XREF=AV702487 /CLONE=ADBCQH09 /FEA=mRNA /CNT=64 /TID=Hs.12106.0 /TIER=Stack /STK=32 /UG=Hs.12106 /UG_TITLE=Homo sapiens, clone IMAGE:2822202, mRNA, partial cds	-1.7	-187.54	0.024581
226850_at	sulfatase modifying factor 1	AA683501	285362	gb:AA683501 /DB_XREF=gi:2670099 /DB_XREF=zl55d07.s1 /CLONE=IMAGE:505837 /FEA=EST /CNT=54 /TID=Hs.302267.1 /TIER=Stack /STK=40 /UG=Hs.302267 /LL=55119 /UG_GENE=FLJ10330 /UG_TITLE=hypothetical protein FLJ10330	-1.7	-492.41	0.017957
227627_at	serum/glucocorticoid regulated kinase-like	AV690866	23678	gb:AV690866 /DB_XREF=gi:10292729 /DB_XREF=AV690866 /CLONE=GKCCXF03 /FEA=EST /CNT=36 /TID=Hs.24131.0 /TIER=Stack /STK=14 /UG=Hs.24131 /UG_TITLE=ESTs, Weakly similar to ALU1_HUMAN ALU SUBFAMILY J SEQUENCE CONTAMINATION WARNING ENTRY (H.sapiens)	-1.7	-173.66	0.023867
229958_at	Ceroid-lipofuscinosis, neuronal 8 (epilepsy, progressive with mental retardation)	W93695	2055	gb:W93695 /DB_XREF=gi:1422817 /DB_XREF=zd96b06.s1 /CLONE=IMAGE:357299 /FEA=EST /CNT=11 /TID=Hs.14880.0 /TIER=Stack /STK=10 /UG=Hs.14880 /UG_TITLE=ESTs	-1.7	-138.54	7.1e-05
1555653_at	NADH dehydrogenase 5	BC012090	4540	gb:BC012090.1 /DB_XREF=gi:15082357 /TID=Hs2Affx.1.415 /CNT=1 /FEA=FLmRNA /TIER=FL /STK=1 /NOTE=sequence(s) not in UniGene /DEF=Homo sapiens, Similar to heterogeneous nuclear ribonucleoprotein A3, clone MGC:20045 IMAGE:4661041, mRNA, complete cds. /PROD=Similar to heterogeneous nuclearribonucleoprotein A3 /FL=gb:BC012090.1	-1.7	-2250.89	0.000877
201887_at	interleukin 13 receptor, alpha 1	NM_001560	3597	gb:NM_001560.1 /DB_XREF=gi:4504646 /GEN=IL13RA1 /FEA=FLmRNA /CNT=217 /TID=Hs.285115.0 /TIER=FL /STK=1 /UG=Hs.285115 /LL=3597 /DEF=Homo sapiens interleukin 13 receptor, alpha 1 (IL13RA1), mRNA. /PROD=interleukin 13 receptor, alpha 1 /FL=gb:NM_001560.1 gb:U81379.3	-1.69	-576.01	0.002831
201900_s_at	aldo-keto reductase family 1, member A1 (aldehyde reductase)	NM_006066	10327	gb:NM_006066.1 /DB_XREF=gi:5174390 /GEN=AKR1A1 /FEA=FLmRNA /CNT=203 /TID=Hs.89529.0 /TIER=FL+Stack /STK=90 /UG=Hs.89529 /LL=10327 /DEF=Homo sapiens aldo-keto reductase family 1, member A1 (aldehyde reductase) (AKR1A1), mRNA. /PROD=aldo-keto reductase family 1, member A1(aldehyde reductase) /FL=gb:NM_006066.1 gb:J04794.1 gb:BC000670.1	-1.69	-1148.25	0.03743
204041_at	monoamine oxidase B	NM_000898	4129	gb:NM_000898.1 /DB_XREF=gi:4505092 /GEN=MAOB /FEA=FLmRNA /CNT=79 /TID=Hs.82163.0 /TIER=FL+Stack /STK=39 /UG=Hs.82163 /LL=4129 /DEF=Homo sapiens monoamine oxidase B (MAOB), nuclear gene encoding mitochondrial protein, mRNA. /PROD=monoamine oxidase B /FL=gb:NM_000898.1 gb:M69177.1	-1.69	-124.49	0.004397
209340_at	UDP-N-acteylglucosamine pyrophosphorylase 1	S73498	6675	gb:S73498.1 /DB_XREF=gi:688010 /FEA=FLmRNA /CNT=148 /TID=Hs.21293.0 /TIER=FL /STK=0 /UG=Hs.21293 /LL=6675 /UG_GENE=UAP1 /DEF=Homo sapiens AgX-1 antigen mRNA, complete cds. /PROD=AgX-1 antigen /FL=gb:NM_003115.1 gb:AB011004.1 gb:S73498.1	-1.69	-170.23	0.024932
212470_at	sperm associated antigen 9	AB011088	9043	gb:AB011088.1 /DB_XREF=gi:3043555 /GEN=KIAA0516 /FEA=mRNA /CNT=150 /TID=Hs.129872.1 /TIER=Stack /STK=50 /UG=Hs.129872 /LL=9043 /DEF=Homo sapiens mRNA for KIAA0516 protein, partial cds. /PROD=KIAA0516 protein	-1.69	-137.19	0.004573
212719_at	pleckstrin homology domain containing, family E (with leucine rich repeats) member 1	AB011178	23239	gb:AB011178.1 /DB_XREF=gi:3043735 /GEN=KIAA0606 /FEA=mRNA /CNT=97 /TID=Hs.38176.0 /TIER=Stack /STK=35 /UG=Hs.38176 /LL=23239 /DEF=Homo sapiens mRNA for KIAA0606 protein, partial cds. /PROD=KIAA0606 protein	-1.69	-124.71	0
217329_x_at	gb:AF042164 /DB_XREF=gi:3861485 /FEA=DNA /CNT=1 /TID=Hs.247765.0 /TIER=ConsEnd /STK=0 /UG=Hs.247765 /UG_TITLE=Homo sapiens cytochrome c oxidase subunit VIIb (COX7BP1) pseudogene, complete sequence /DEF=Homo sapiens cytochrome c oxidase subunit VIIb (COX7BP1) pseudogene, complete sequence	AF042164		gb:AF042164 /DB_XREF=gi:3861485 /FEA=DNA /CNT=1 /TID=Hs.247765.0 /TIER=ConsEnd /STK=0 /UG=Hs.247765 /UG_TITLE=Homo sapiens cytochrome c oxidase subunit VIIb (COX7BP1) pseudogene, complete sequence /DEF=Homo sapiens cytochrome c oxidase subunit VIIb (COX7BP1) pseudogene, complete sequence	-1.69	-453.57	0.039405
36830_at	mitochondrial intermediate peptidase	U80034	4285	Cluster Incl. U80034:Human mitochondrial intermediate peptidase precursor (MIPEP) mRNA, mitochondrial gene encoding mitochondrial protein, complete cds /cds=(74,2215) /gb=U80034 /gi=1763641 /ug=Hs.68583 /len=2374	-1.69	-183.65	0.014042
223020_at	cisplatin resistance related protein CRR9p	AB045223	81037	gb:AB045223.1 /DB_XREF=gi:12248401 /GEN=CRR9 /FEA=FLmRNA /CNT=194 /TID=Hs.323769.0 /TIER=FL /STK=0 /UG=Hs.323769 /LL=81037 /DEF=Homo sapiens CRR9 mRNA for cisplatin resistance related protein CRR9p, complete cds. /PROD=cisplatin resistance related protein CRR9p /FL=gb:AB045223.1	-1.69	-224.72	0.006956
224612_s_at	DnaJ (Hsp40) homolog, subfamily C, member 5	AI935180	80331	gb:AI935180 /DB_XREF=gi:5674050 /DB_XREF=wp14g06.x1 /CLONE=IMAGE:2464858 /FEA=mRNA /CNT=294 /TID=Hs.165563.0 /TIER=Stack /STK=45 /UG=Hs.165563 /LL=80331 /UG_GENE=DKFZP434N1429 /UG_TITLE=hypothetical protein DKFZp434N1429	-1.69	-187.37	0.002784
224912_at	tetratricopeptide repeat domain 7A	AB032966	57217	gb:AB032966.1 /DB_XREF=gi:6329944 /GEN=KIAA1140 /FEA=mRNA /CNT=156 /TID=Hs.131728.0 /TIER=Stack /STK=24 /UG=Hs.131728 /LL=57217 /DEF=Homo sapiens mRNA for KIAA1140 protein, partial cds. /PROD=KIAA1140 protein	-1.69	-108.51	0.011566
227988_s_at	vacuolar protein sorting 13A (yeast)	AW629014	23230	gb:AW629014 /DB_XREF=gi:7375804 /DB_XREF=hi46e01.x1 /CLONE=IMAGE:2975352 /FEA=EST /CNT=19 /TID=Hs.65919.0 /TIER=Stack /STK=10 /UG=Hs.65919 /UG_TITLE=ESTs	-1.69	-105.24	0.000424
236313_at	cyclin-dependent kinase inhibitor 2B (p15, inhibits CDK4)	AW444761	1030	gb:AW444761 /DB_XREF=gi:6986523 /DB_XREF=UI-H-BI3-ajx-h-01-0-UI.s1 /CLONE=IMAGE:2733529 /FEA=EST /CNT=7 /TID=Hs.44565.0 /TIER=ConsEnd /STK=6 /UG=Hs.44565 /UG_TITLE=ESTs	-1.69	-169.07	0.033775
201767_s_at	elaC homolog 2 (E. coli)	NM_018127	60528	gb:NM_018127.2 /DB_XREF=gi:11875212 /GEN=HPC2 /FEA=FLmRNA /CNT=207 /TID=Hs.12124.0 /TIER=FL+Stack /STK=62 /UG=Hs.12124 /LL=60528 /DEF=Homo sapiens putative prostate cancer susceptibility protein (HPC2), mRNA. /PROD=putative prostate cancer susceptibility protein /FL=gb:BC001939.1 gb:NM_018127.2 gb:BC004158.1 gb:AF304370.1	-1.68	-112.33	5.7e-05
201959_s_at	MYC binding protein 2	AA488899	23077	gb:AA488899 /DB_XREF=gi:2218501 /DB_XREF=aa55h06.s1 /CLONE=IMAGE:824891 /FEA=FLmRNA /CNT=160 /TID=Hs.151411.0 /TIER=Stack /STK=14 /UG=Hs.151411 /LL=23077 /UG_GENE=KIAA0916 /UG_TITLE=KIAA0916 protein /FL=gb:AF083244.1 gb:NM_015057.1 gb:AF075587.1	-1.68	-391.95	0.026341
204204_at	solute carrier family 31 (copper transporters), member 2	NM_001860	1318	gb:NM_001860.1 /DB_XREF=gi:4507016 /GEN=SLC31A2 /FEA=FLmRNA /CNT=90 /TID=Hs.24030.0 /TIER=FL+Stack /STK=29 /UG=Hs.24030 /LL=1318 /DEF=Homo sapiens solute carrier family 31 (copper transporters), member 2 (SLC31A2), mRNA. /PROD=solute carrier family 31 (copper transporters),member 2 /FL=gb:NM_001860.1 gb:U83461.1	-1.68	-316.9	0.018183
204744_s_at	isoleucine-tRNA synthetase	NM_013417	3376	gb:NM_013417.1 /DB_XREF=gi:7770071 /GEN=IARS /FEA=FLmRNA /CNT=81 /TID=Hs.172801.1 /TIER=FL /STK=1 /UG=Hs.172801 /LL=3376 /DEF=Homo sapiens isoleucine-tRNA synthetase (IARS), transcript variant long, mRNA. /PROD=isoleucine-tRNA synthetase /FL=gb:D28473.1 gb:NM_013417.1 gb:U04953.1	-1.68	-465.73	0.00415
204975_at	epithelial membrane protein 2	NM_001424	2013	gb:NM_001424.1 /DB_XREF=gi:4503560 /GEN=EMP2 /FEA=FLmRNA /CNT=47 /TID=Hs.29191.0 /TIER=FL /STK=7 /UG=Hs.29191 /LL=2013 /DEF=Homo sapiens epithelial membrane protein 2 (EMP2), mRNA. /PROD=epithelial membrane protein 2 /FL=gb:U52100.1 gb:NM_001424.1	-1.68	-791.6	0.016333
208631_s_at	hydroxyacyl-Coenzyme A dehydrogenase/3-ketoacyl-Coenzyme A thiolase/enoyl-Coenzyme A hydratase (trifunctional protein), alpha subunit	U04627	3030	gb:U04627.1 /DB_XREF=gi:595266 /FEA=FLmRNA /CNT=488 /TID=Hs.75860.0 /TIER=FL /STK=1 /UG=Hs.75860 /LL=3030 /UG_GENE=HADHA /DEF=Human 78 kDa gastrin-binding protein mRNA, complete cds. /PROD=78 kDa gastrin-binding protein /FL=gb:NM_000182.1 gb:U04627.1 gb:D16480.1	-1.68	-259.92	0.001022
211509_s_at	reticulon 4	AB015639	57142	gb:AB015639.1 /DB_XREF=gi:5821139 /GEN=ASY /FEA=FLmRNA /CNT=1 /TID=Hs.65450.4 /TIER=FL /STK=0 /UG=Hs.65450 /LL=57142 /UG_TITLE=reticulon 4 /DEF=Homo sapiens ASY mRNA, complete cds. /FL=gb:AB015639.1	-1.68	-2195.42	0.016025
212326_at	vacuolar protein sorting 13D (yeast)	AB007922	55187	gb:AB007922.2 /DB_XREF=gi:6634036 /GEN=KIAA0453 /FEA=mRNA /CNT=191 /TID=Hs.194737.0 /TIER=Stack /STK=54 /UG=Hs.194737 /LL=25783 /DEF=Homo sapiens mRNA for KIAA0453 protein, partial cds. /PROD=KIAA0453 protein	-1.68	-128.42	0.029589
227518_at	solute carrier family 35, member E1	AW051365	79939	gb:AW051365 /DB_XREF=gi:5913635 /DB_XREF=wy89h08.x1 /CLONE=IMAGE:2555775 /FEA=EST /CNT=26 /TID=Hs.292833.0 /TIER=Stack /STK=11 /UG=Hs.292833 /UG_TITLE=ESTs	-1.68	-147.73	0.000231
228710_at	gb:BE905157 /DB_XREF=gi:10398159 /DB_XREF=601499337F1 /CLONE=IMAGE:3901160 /FEA=EST /CNT=21 /TID=Hs.187908.0 /TIER=Stack /STK=14 /UG=Hs.187908 /UG_TITLE=ESTs, Moderately similar to ALU1_HUMAN ALU SUBFAMILY J SEQUENCE CONTAMINATION WARNING ENTRY (H.sapiens)	BE905157		gb:BE905157 /DB_XREF=gi:10398159 /DB_XREF=601499337F1 /CLONE=IMAGE:3901160 /FEA=EST /CNT=21 /TID=Hs.187908.0 /TIER=Stack /STK=14 /UG=Hs.187908 /UG_TITLE=ESTs, Moderately similar to ALU1_HUMAN ALU SUBFAMILY J SEQUENCE CONTAMINATION WARNING ENTRY (H.sapiens)	-1.68	-162.33	0.017429
200011_s_at	ADP-ribosylation factor 3 /// ADP-ribosylation factor 3	NM_001659	377	gb:NM_001659.1 /DB_XREF=gi:4502202 /GEN=ARF3 /FEA=FLmRNA /CNT=401 /TID=Hs.119177.0 /TIER=FL+Stack /STK=99 /UG=Hs.119177 /LL=377 /DEF=Homo sapiens ADP-ribosylation factor 3 (ARF3), mRNA. /PROD=ADP-ribosylation factor 3 /FL=gb:M74491.1 gb:NM_001659.1	-1.67	-378.06	0.000514
209249_s_at	growth hormone inducible transmembrane protein	AF131820	27069	gb:AF131820.1 /DB_XREF=gi:4406655 /FEA=FLmRNA /CNT=148 /TID=Hs.182470.0 /TIER=FL+Stack /STK=41 /UG=Hs.182470 /LL=27069 /UG_GENE=PTD010 /DEF=Homo sapiens clone 25077 mRNA sequence, complete cds. /PROD=Unknown /FL=gb:AF078863.1 gb:NM_014394.1 gb:AF131820.1 gb:AL136713.1 gb:AB009685.1 gb:AF060923.1	-1.67	-766.84	0.00879
209600_s_at	acyl-Coenzyme A oxidase 1, palmitoyl	S69189	51	gb:S69189.1 /DB_XREF=gi:545593 /GEN=AOX /FEA=FLmRNA /CNT=86 /TID=Hs.167835.2 /TIER=FL /STK=0 /UG=Hs.167835 /LL=51 /DEF=Homo sapiens peroxisomal acyl-coenzyme A oxidase mRNA, complete cds. /PROD=peroxisomal acyl-coenzyme A oxidase /FL=gb:U07866.1 gb:S69189.1	-1.67	-141.85	0.000101
212018_s_at	DKFZP564M182 protein	AK000822	26156	gb:AK000822.1 /DB_XREF=gi:7021134 /FEA=mRNA /CNT=341 /TID=Hs.85963.0 /TIER=Stack /STK=13 /UG=Hs.85963 /LL=26156 /UG_GENE=DKFZP564M182 /UG_TITLE=DKFZP564M182 protein /DEF=Homo sapiens cDNA FLJ20815 fis, clone ADSE01038, highly similar to AJ007398 Homo sapiens mRNA for PBK1 protein.	-1.67	-165.53	0.001741
212294_at	guanine nucleotide binding protein (G protein), gamma 12	BG111761	55970	gb:BG111761 /DB_XREF=gi:12605267 /DB_XREF=602285343F1 /CLONE=IMAGE:4372619 /FEA=mRNA /CNT=214 /TID=Hs.8107.0 /TIER=Stack /STK=79 /UG=Hs.8107 /UG_TITLE=Homo sapiens mRNA; cDNA DKFZp586B0918 (from clone DKFZp586B0918)	-1.67	-381.97	0.03393
217848_s_at	pyrophosphatase (inorganic)	NM_021129	5464	gb:NM_021129.1 /DB_XREF=gi:11056043 /GEN=PP /FEA=FLmRNA /CNT=180 /TID=Hs.184011.0 /TIER=FL+Stack /STK=43 /UG=Hs.184011 /LL=5464 /DEF=Homo sapiens pyrophosphatase (inorganic) (PP), nuclear gene encoding mitochondrial protein, mRNA. /PROD=pyrophosphatase (inorganic) /FL=gb:AF154065.1 gb:BC001022.1 gb:AB026723.1 gb:NM_021129.1 gb:AF217186.1 gb:AF119665.1	-1.67	-1196.32	0.000293
217882_at	30 kDa protein	NM_018447	55831	gb:NM_018447.1 /DB_XREF=gi:8923856 /GEN=LOC55831 /FEA=FLmRNA /CNT=203 /TID=Hs.283714.0 /TIER=FL+Stack /STK=80 /UG=Hs.283714 /LL=55831 /DEF=Homo sapiens 30 kDa protein (LOC55831), mRNA. /PROD=30 kDa protein /FL=gb:NM_018447.1 gb:AF157321.1	-1.67	-390.61	0.000208
219147_s_at	chromosome 9 open reading frame 95	NM_017881	54981	gb:NM_017881.1 /DB_XREF=gi:8923529 /GEN=FLJ20559 /FEA=FLmRNA /CNT=43 /TID=Hs.98135.0 /TIER=FL+Stack /STK=25 /UG=Hs.98135 /LL=54981 /DEF=Homo sapiens hypothetical protein FLJ20559 (FLJ20559), mRNA. /PROD=hypothetical protein FLJ20559 /FL=gb:BC001366.1 gb:NM_017881.1	-1.67	-190.23	1.9e-05
226409_at	chromosome 20 open reading frame 140	BE349614	128637	gb:BE349614 /DB_XREF=gi:9261467 /DB_XREF=ht58e06.x1 /CLONE=IMAGE:3150946 /FEA=mRNA /CNT=49 /TID=Hs.167827.0 /TIER=Stack /STK=27 /UG=Hs.167827 /UG_TITLE=Homo sapiens clone HH419 unknown mRNA	-1.67	-123.02	0.003107
229334_at	gb:BF515942 /DB_XREF=gi:11601121 /DB_XREF=UI-H-BW1-aoa-f-07-0-UI.s1 /CLONE=IMAGE:3084061 /FEA=EST /CNT=15 /TID=Hs.35088.1 /TIER=Stack /STK=11 /UG=Hs.35088 /UG_TITLE=ESTs	BF515942		gb:BF515942 /DB_XREF=gi:11601121 /DB_XREF=UI-H-BW1-aoa-f-07-0-UI.s1 /CLONE=IMAGE:3084061 /FEA=EST /CNT=15 /TID=Hs.35088.1 /TIER=Stack /STK=11 /UG=Hs.35088 /UG_TITLE=ESTs	-1.67	-142.11	0.001554
200691_s_at	heat shock 70kDa protein 9B (mortalin-2)	BC000478	3313	gb:BC000478.1 /DB_XREF=gi:12653414 /FEA=FLmRNA /CNT=488 /TID=Hs.3069.0 /TIER=FL+Stack /STK=121 /UG=Hs.3069 /LL=3313 /UG_GENE=HSPA9B /DEF=Homo sapiens, heat shock 70kD protein 9B (mortalin-2), clone MGC:8684, mRNA, complete cds. /PROD=heat shock 70kD protein 9B (mortalin-2) /FL=gb:BC000478.1 gb:NM_004134.1 gb:L15189.1	-1.66	-588.21	0.04858
200889_s_at	signal sequence receptor, alpha (translocon-associated protein alpha)	AI016620	6745	gb:AI016620 /DB_XREF=gi:3230956 /DB_XREF=ov30e10.x1 /CLONE=IMAGE:1638858 /FEA=FLmRNA /CNT=308 /TID=Hs.250773.0 /TIER=Stack /STK=12 /UG=Hs.250773 /LL=6745 /UG_GENE=SSR1 /UG_TITLE=signal sequence receptor, alpha (translocon-associated protein alpha) /FL=gb:AF156965.1 gb:NM_003144.2	-1.66	-174.64	0.021143
200920_s_at	B-cell translocation gene 1, anti-proliferative	AL535380	694	gb:AL535380 /DB_XREF=gi:12798873 /DB_XREF=AL535380 /CLONE=CS0DF009YN13 (5 prime) /FEA=FLmRNA /CNT=488 /TID=Hs.77054.0 /TIER=Stack /STK=181 /UG=Hs.77054 /LL=694 /UG_GENE=BTG1 /UG_TITLE=B-cell translocation gene 1, anti-proliferative /FL=gb:NM_001731.1	-1.66	-525.4	0.032266
201066_at	cytochrome c-1	NM_001916	1537	gb:NM_001916.1 /DB_XREF=gi:4503184 /GEN=CYC1 /FEA=FLmRNA /CNT=382 /TID=Hs.289271.0 /TIER=FL+Stack /STK=121 /UG=Hs.289271 /LL=1537 /DEF=Homo sapiens cytochrome c-1 (CYC1), mRNA. /PROD=cytochrome c-1 /FL=gb:NM_001916.1 gb:BC001006.1	-1.66	-801.75	0.004556
204719_at	ATP-binding cassette, sub-family A (ABC1), member 8	NM_007168	10351	gb:NM_007168.1 /DB_XREF=gi:6005700 /GEN=ABCA8 /FEA=FLmRNA /CNT=55 /TID=Hs.38095.0 /TIER=FL+Stack /STK=25 /UG=Hs.38095 /LL=10351 /DEF=Homo sapiens ATP-binding cassette, sub-family A (ABC1), member 8 (ABCA8), mRNA. /PROD=ATP-binding cassette, sub-family A member 8 /FL=gb:AB020629.1 gb:NM_007168.1	-1.66	-117.75	0.04362
209080_x_at	thioredoxin-like 2	AF118652	10539	gb:AF118652.1 /DB_XREF=gi:6840952 /GEN=PICOT /FEA=FLmRNA /CNT=205 /TID=Hs.42644.1 /TIER=FL /STK=2 /UG=Hs.42644 /LL=10539 /DEF=Homo sapiens PKCq-interacting protein PICOT (PICOT) mRNA, complete cds. /PROD=PKCq-interacting protein PICOT /FL=gb:AF118649.1 gb:AF118652.1 gb:BC005289.1	-1.66	-449.04	0.021801
209679_s_at	hypothetical protein from clone 643	BC003379	57228	gb:BC003379.1 /DB_XREF=gi:13097236 /FEA=FLmRNA /CNT=79 /TID=Hs.206501.1 /TIER=FL+Stack /STK=33 /UG=Hs.206501 /LL=57228 /UG_GENE=LOC57228 /DEF=Homo sapiens, hypothetical protein from clone 643, clone MGC:5115, mRNA, complete cds. /PROD=hypothetical protein from clone 643 /FL=gb:NM_020467.1 gb:BC003379.1	-1.66	-161.3	0.004513
210876_at	annexin A2	M62896	302	gb:M62896.1 /DB_XREF=gi:187146 /FEA=FLmRNA /CNT=2 /TID=Hs.234757.0 /TIER=FL /STK=0 /UG=Hs.234757 /UG_TITLE=Human lipocortin (LIP) 2 pseudogene mRNA, complete cds-like region /DEF=Human lipocortin (LIP) 2 pseudogene mRNA, complete cds-like region. /FL=gb:M62896.1	-1.66	-184.31	0.007644
210951_x_at	RAB27A, member RAS oncogene family	AF125393	5873	gb:AF125393.1 /DB_XREF=gi:5410356 /FEA=FLmRNA /CNT=2 /TID=Hs.50477.2 /TIER=FL /STK=0 /UG=Hs.50477 /LL=5873 /UG_GENE=RAB27A /DEF=Homo sapiens Rab27 isoform mRNA, complete cds. /PROD=Rab27 isoform /FL=gb:AF125393.1	-1.66	-164.15	0.049068
211075_s_at	CD47 antigen (Rh-related antigen, integrin-associated signal transducer) /// CD47 antigen (Rh-related antigen, integrin-associated signal transducer)	Z25521	961	gb:Z25521.1 /DB_XREF=gi:396704 /FEA=FLmRNA /CNT=1 /TID=HsAffx.901122.754 /TIER=FL /STK=0 /DEF=H.sapiens integrin associated protein mRNA, complete CDS,. /PROD=integrin associated protein /FL=gb:Z25521.1	-1.66	-226.11	0.044386
212935_at	MCF.2 cell line derived transforming sequence-like	AB002360	23263	gb:AB002360.1 /DB_XREF=gi:2224664 /GEN=KIAA0362 /FEA=mRNA /CNT=78 /TID=Hs.25515.0 /TIER=Stack /STK=32 /UG=Hs.25515 /LL=23263 /UG_TITLE=MCF.2 cell line derived transforming sequence-like /DEF=Human mRNA for KIAA0362 gene, partial cds.	-1.66	-136.4	0.022982
217939_s_at	aftiphilin protein	NM_017657	54812	gb:NM_017657.1 /DB_XREF=gi:8923087 /GEN=FLJ20080 /FEA=FLmRNA /CNT=180 /TID=Hs.7942.0 /TIER=FL+Stack /STK=60 /UG=Hs.7942 /LL=54812 /DEF=Homo sapiens hypothetical protein FLJ20080 (FLJ20080), mRNA. /PROD=hypothetical protein FLJ20080 /FL=gb:NM_017657.1	-1.66	-239.52	0.002966
224626_at	solute carrier family 35, member A4	BE618656	113829	gb:BE618656 /DB_XREF=gi:9889594 /DB_XREF=601462828T1 /CLONE=IMAGE:3866167 /FEA=EST /CNT=344 /TID=Hs.5566.2 /TIER=Stack /STK=73 /UG=Hs.5566 /LL=6168 /UG_GENE=RPL37A /UG_TITLE=ribosomal protein L37a	-1.66	-267.24	0.003186
227717_at	FLJ41603 protein	BF939317	389337	gb:BF939317 /DB_XREF=gi:12356637 /DB_XREF=nad87b04.x1 /CLONE=IMAGE:3410263 /FEA=mRNA /CNT=35 /TID=Hs.144871.0 /TIER=Stack /STK=16 /UG=Hs.144871 /UG_TITLE=Homo sapiens cDNA FLJ13752 fis, clone PLACE3000352	-1.66	-372.72	0.018729
200793_s_at	aconitase 2, mitochondrial	NM_001098	50	gb:NM_001098.1 /DB_XREF=gi:4501866 /GEN=ACO2 /FEA=FLmRNA /CNT=367 /TID=Hs.300463.0 /TIER=FL /STK=0 /UG=Hs.300463 /LL=50 /DEF=Homo sapiens aconitase 2, mitochondrial (ACO2), nuclear gene encoding mitochondrial protein, mRNA. /PROD=aconitase 2 /FL=gb:U80040.1 gb:NM_001098.1	-1.65	-210.08	0.002314
201984_s_at	epidermal growth factor receptor (erythroblastic leukemia viral (v-erb-b) oncogene homolog, avian)	NM_005228	1956	gb:NM_005228.1 /DB_XREF=gi:4885198 /GEN=EGFR /FEA=FLmRNA /CNT=245 /TID=Hs.77432.0 /TIER=FL+Stack /STK=20 /UG=Hs.77432 /LL=1956 /DEF=Homo sapiens epidermal growth factor receptor (avian erythroblastic leukemia viral (v-erb-b) oncogene homolog) (EGFR), mRNA. /PROD=epidermal growth factor receptor (avianerythroblastic leukemia viral (v-erb-b) oncogene homolog) /FL=gb:NM_005228.1	-1.65	-119.6	1e-06
204490_s_at	CD44 antigen (homing function and Indian blood group system)	M24915	960	gb:M24915.1 /DB_XREF=gi:180196 /FEA=FLmRNA /CNT=56 /TID=Hs.169610.0 /TIER=FL /STK=5 /UG=Hs.169610 /LL=960 /UG_GENE=CD44 /UG_TITLE=CD44 antigen (homing function and Indian blood group system) /DEF=Human CDw44 antigen, complete cds. /FL=gb:U40373.1 gb:NM_000610.1 gb:M59040.1 gb:M24915.1	-1.65	-145.64	0.035598
206061_s_at	Dicer1, Dcr-1 homolog (Drosophila)	NM_030621	23405	gb:NM_030621.1 /DB_XREF=gi:13449288 /GEN=KIAA0928 /FEA=FLmRNA /CNT=23 /TID=Hs.87889.0 /TIER=FL /STK=0 /UG=Hs.87889 /LL=23405 /DEF=Homo sapiens helicase-moi (KIAA0928), mRNA. /PROD=helicase-moi /FL=gb:AB028449.1 gb:NM_030621.1	-1.65	-104.12	0.013927
208743_s_at	tyrosine 3-monooxygenase/tryptophan 5-monooxygenase activation protein, beta polypeptide	BC001359	7529	gb:BC001359.1 /DB_XREF=gi:12655022 /FEA=FLmRNA /CNT=286 /TID=Hs.279920.1 /TIER=FL+Stack /STK=74 /UG=Hs.279920 /LL=7529 /UG_GENE=YWHAB /DEF=Homo sapiens, tyrosine 3-monooxygenasetryptophan 5-monooxygenase activation protein, beta polypeptide, clone MGC:1580, mRNA, complete cds. /PROD=tyrosine 3-monooxygenasetryptophan5-monooxygenase activation protein, beta polypeptide /FL=gb:BC001359.1	-1.65	-433.53	9.5e-05
210251_s_at	rap2 interacting protein x	AF112221	22902	gb:AF112221.1 /DB_XREF=gi:6563227 /FEA=FLmRNA /CNT=13 /TID=Hs.7972.1 /TIER=FL /STK=5 /UG=Hs.7972 /LL=22902 /UG_GENE=KIAA0871 /DEF=Homo sapiens rap2 interacting protein x mRNA, complete cds. /PROD=rap2 interacting protein x /FL=gb:AF112221.1	-1.65	-136.68	0.006133
217518_at	fer-1-like 3, myoferlin (C. elegans)	BF056029	26509	gb:BF056029 /DB_XREF=gi:10809925 /DB_XREF=7k07f03.x1 /CLONE=IMAGE:3443836 /FEA=EST /CNT=7 /TID=Hs.174910.0 /TIER=ConsEnd /STK=5 /UG=Hs.174910 /UG_TITLE=ESTs, Weakly similar to dysferlin (H.sapiens)	-1.65	-107.2	0.021503
223218_s_at	nuclear factor of kappa light polypeptide gene enhancer in B-cells inhibitor, zeta	AB037925	64332	gb:AB037925.1 /DB_XREF=gi:13516830 /GEN=MAIL /FEA=FLmRNA /CNT=87 /TID=Hs.301183.0 /TIER=FL+Stack /STK=15 /UG=Hs.301183 /UG_TITLE=Homo sapiens MAIL mRNA, complete cds /DEF=Homo sapiens MAIL mRNA, complete cds. /FL=gb:AB037925.1	-1.65	-622.61	0.019296
232075_at	Recombination protein REC14	BF791874	80349	gb:BF791874 /DB_XREF=gi:12096928 /DB_XREF=602252212F1 /CLONE=IMAGE:4344603 /FEA=mRNA /CNT=13 /TID=Hs.306765.0 /TIER=ConsEnd /STK=0 /UG=Hs.306765 /UG_TITLE=Homo sapiens cDNA: FLJ21445 fis, clone COL04457	-1.65	-790.18	0.02029
241356_at	gb:BG290650 /DB_XREF=gi:13047825 /DB_XREF=602388935F1 /CLONE=IMAGE:4517745 /FEA=EST /CNT=8 /TID=Hs.134876.0 /TIER=ConsEnd /STK=0 /UG=Hs.134876 /UG_TITLE=ESTs	BG290650		gb:BG290650 /DB_XREF=gi:13047825 /DB_XREF=602388935F1 /CLONE=IMAGE:4517745 /FEA=EST /CNT=8 /TID=Hs.134876.0 /TIER=ConsEnd /STK=0 /UG=Hs.134876 /UG_TITLE=ESTs	-1.65	-160.79	0.005855
1562921_at	E1A binding protein p300	BC040700	2033	gb:BC040700.1 /DB_XREF=gi:26251940 /TID=Hs2.434375.1 /CNT=2 /FEA=mRNA /TIER=ConsEnd /STK=0 /UG=Hs.434375 /UG_TITLE=Homo sapiens, clone IMAGE:5580334, mRNA /DEF=Homo sapiens, clone IMAGE:5580334, mRNA.	-1.65	-135.3	0.001945
200657_at	solute carrier family 25 (mitochondrial carrier; adenine nucleotide translocator), member 5	NM_001152	292	gb:NM_001152.1 /DB_XREF=gi:4502098 /GEN=SLC25A5 /FEA=FLmRNA /CNT=491 /TID=Hs.79172.0 /TIER=FL+Stack /STK=147 /UG=Hs.79172 /LL=292 /DEF=Homo sapiens solute carrier family 25 (mitochondrial carrier; adenine nucleotide translocator), member 5 (SLC25A5), nuclear gene encoding mitochondrial protein, mRNA. /PROD=solute carrier family 25 (mitochondrial carrier;adenine nucleotide translocator), member 5 …	-1.64	-2266.04	0.00036
200774_at	chromosome 9 open reading frame 10	BE963765	23196	gb:BE963765 /DB_XREF=gi:11767182 /DB_XREF=601657412R1 /CLONE=IMAGE:3875738 /FEA=FLmRNA /CNT=391 /TID=Hs.76666.0 /TIER=Stack /STK=51 /UG=Hs.76666 /LL=23196 /UG_GENE=C9orf10 /UG_TITLE=C9orf10 protein /FL=gb:AF214737.1 gb:NM_014612.1	-1.64	-901.7	0.001243
201286_at	syndecan 1	Z48199	6382	gb:Z48199 /DB_XREF=gi:666051 /FEA=FLmRNA /CNT=356 /TID=Hs.82109.0 /TIER=Stack /STK=64 /UG=Hs.82109 /LL=6382 /UG_GENE=SDC1 /UG_TITLE=syndecan 1 /DEF=H.sapiens syndecan-1 gene (exons 2-5) /FL=gb:J05392.1 gb:NM_002997.1	-1.64	-1364.48	3.7e-05
202224_at	v-crk sarcoma virus CT10 oncogene homolog (avian)	BF304695	1398	gb:BF304695 /DB_XREF=gi:11251580 /DB_XREF=601888248F1 /CLONE=IMAGE:4122466 /FEA=FLmRNA /CNT=162 /TID=Hs.306088.0 /TIER=Stack /STK=9 /UG=Hs.306088 /LL=1398 /UG_GENE=CRK /UG_TITLE=v-crk avian sarcoma virus CT10 oncogene homolog /FL=gb:D10656.1 gb:NM_016823.1	-1.64	-114.77	0.010607
202486_at	AFG3 ATPase family gene 3-like 2 (yeast)	NM_006796	10939	gb:NM_006796.1 /DB_XREF=gi:5802969 /GEN=AFG3L2 /FEA=FLmRNA /CNT=132 /TID=Hs.29385.0 /TIER=FL+Stack /STK=12 /UG=Hs.29385 /LL=10939 /DEF=Homo sapiens AFG3 (ATPase family gene 3, yeast)-like 2 (AFG3L2), nuclear gene encoding mitochondrial protein, mRNA. /PROD=AFG3-like 2 /FL=gb:NM_006796.1	-1.64	-219.58	0.000377
202985_s_at	BCL2-associated athanogene 5	NM_004873	9529	gb:NM_004873.1 /DB_XREF=gi:6631076 /GEN=BAG5 /FEA=FLmRNA /CNT=116 /TID=Hs.5443.0 /TIER=FL+Stack /STK=17 /UG=Hs.5443 /LL=9529 /DEF=Homo sapiens BCL2-associated athanogene 5 (BAG5), mRNA. /PROD=BCL2-associated athanogene 5 /FL=gb:AF095195.2 gb:NM_004873.1	-1.64	-308.02	0.029704
203966_s_at	protein phosphatase 1A (formerly 2C), magnesium-dependent, alpha isoform /// protein phosphatase 1A (formerly 2C), magnesium-dependent, alpha isoform	NM_021003	5494	gb:NM_021003.1 /DB_XREF=gi:10337594 /GEN=PPM1A /FEA=FLmRNA /CNT=64 /TID=Hs.57764.0 /TIER=FL /STK=0 /UG=Hs.57764 /LL=5494 /DEF=Homo sapiens protein phosphatase 1A (formerly 2C), magnesium-dependent, alpha isoform (PPM1A), mRNA. /PROD=protein phosphatase 1A (formerly 2C),magnesium-dependent, alpha isoform /FL=gb:NM_021003.1	-1.64	-257.68	0.003545
209311_at	BCL2-like 2	D87461	599	gb:D87461.1 /DB_XREF=gi:1944417 /GEN=KIAA0271 /FEA=FLmRNA /CNT=137 /TID=Hs.75244.0 /TIER=FL+Stack /STK=57 /UG=Hs.75244 /LL=599 /UG_TITLE=BCL2-like 2 /DEF=Human mRNA for KIAA0271 gene, complete cds. /FL=gb:D87461.1 gb:NM_004050.1 gb:U59747.1	-1.64	-159.71	0.02386
212112_s_at	syntaxin 12	AI816243	23673	gb:AI816243 /DB_XREF=gi:5431789 /DB_XREF=au46a11.x1 /CLONE=IMAGE:2517788 /FEA=mRNA /CNT=257 /TID=Hs.106823.0 /TIER=Stack /STK=51 /UG=Hs.106823 /UG_TITLE=H.sapiens gene from PAC 426I6, similar to syntaxin 7	-1.64	-331.74	0.023351
212327_at	KIAA1102 protein	AK026815	22998	gb:AK026815.1 /DB_XREF=gi:10439759 /FEA=mRNA /CNT=207 /TID=Hs.202949.0 /TIER=Stack /STK=18 /UG=Hs.202949 /LL=22998 /UG_GENE=KIAA1102 /UG_TITLE=KIAA1102 protein /DEF=Homo sapiens cDNA: FLJ23162 fis, clone LNG09734.	-1.64	-125.31	0.020177
217869_at	hydroxysteroid (17-beta) dehydrogenase 12	NM_016142	51144	gb:NM_016142.1 /DB_XREF=gi:7705854 /GEN=LOC51144 /FEA=FLmRNA /CNT=213 /TID=Hs.279617.0 /TIER=FL+Stack /STK=85 /UG=Hs.279617 /LL=51144 /DEF=Homo sapiens steroid dehydrogenase homolog (LOC51144), mRNA. /PROD=steroid dehydrogenase homolog /FL=gb:AF078850.1 gb:NM_016142.1	-1.64	-860.83	0.041523
222403_at	mitochondrial carrier homolog 2 (C. elegans)	AV756532	23788	gb:AV756532 /DB_XREF=gi:10914380 /DB_XREF=AV756532 /CLONE=BMFAWH01 /FEA=FLmRNA /CNT=252 /TID=Hs.279609.0 /TIER=Stack /STK=30 /UG=Hs.279609 /LL=23788 /UG_GENE=MTCH2 /UG_TITLE=mitochondrial carrier homolog 2 /FL=gb:AF085361.1 gb:BC000875.1 gb:NM_014342.1 gb:AF176008.1	-1.64	-137.35	0.011975
222603_at	KIAA1815	AL136980	79956	gb:AL136980 /DB_XREF=gi:8218328 /FEA=FLmRNA /CNT=122 /TID=Hs.87128.0 /TIER=Stack /STK=56 /UG=Hs.87128 /LL=79956 /UG_GENE=FLJ23309 /UG_TITLE=hypothetical protein FLJ23309 /DEF=Human DNA sequence from clone RP11-207C16 on chromosome 9p23-24.3. Contains the 3 end of the gene for a novel protein similar to C. elegans R06F6.8 (Sw:Q09417) (contains KIAA1432), the 3 end of the gene for a novel protein s…	-1.64	-309.16	0.016613
227322_s_at	BRCA2 and CDKN1A interacting protein	BE464077	56647	gb:BE464077 /DB_XREF=gi:9509852 /DB_XREF=hy20b01.x1 /CLONE=IMAGE:3197833 /FEA=EST /CNT=31 /TID=Hs.171835.2 /TIER=Stack /STK=27 /UG=Hs.171835 /LL=55760 /UG_GENE=FLJ10889 /UG_TITLE=hypothetical protein FLJ10889	-1.64	-371.42	0.002932
200849_s_at	S-adenosylhomocysteine hydrolase-like 1	AI589266	10768	gb:AI589266 /DB_XREF=gi:4598314 /DB_XREF=tr58c06.x2 /CLONE=IMAGE:2222506 /FEA=FLmRNA /CNT=358 /TID=Hs.4113.0 /TIER=Stack /STK=21 /UG=Hs.4113 /LL=10768 /UG_GENE=AHCYL1 /UG_TITLE=S-adenosylhomocysteine hydrolase-like 1 /FL=gb:U82761.1 gb:NM_006621.1	-1.63	-505.68	0.014583
201611_s_at	isoprenylcysteine carboxyl methyltransferase	NM_012405	23463	gb:NM_012405.1 /DB_XREF=gi:6912429 /GEN=ICMT /FEA=FLmRNA /CNT=300 /TID=Hs.183212.0 /TIER=FL+Stack /STK=98 /UG=Hs.183212 /LL=23463 /DEF=Homo sapiens isoprenylcysteine carboxyl methyltransferase (ICMT), mRNA. /PROD=isoprenylcysteine carboxyl methyltransferase /FL=gb:NM_012405.1 gb:AF173157.1 gb:AF064084.1	-1.63	-108.11	0.006548
201692_at	opioid receptor, sigma 1	NM_005866	10280	gb:NM_005866.1 /DB_XREF=gi:5032116 /GEN=SR-BP1 /FEA=FLmRNA /CNT=251 /TID=Hs.24447.0 /TIER=FL+Stack /STK=82 /UG=Hs.24447 /LL=10280 /DEF=Homo sapiens sigma receptor (SR31747 binding protein 1) (SR-BP1), mRNA. /PROD=sigma receptor (SR31747 binding protein 1) /FL=gb:U75283.1 gb:BC004899.1 gb:NM_005866.1 gb:U79528.1	-1.63	-119.57	1.4e-05
201903_at	ubiquinol-cytochrome c reductase core protein I	NM_003365	7384	gb:NM_003365.1 /DB_XREF=gi:4507840 /GEN=UQCRC1 /FEA=FLmRNA /CNT=174 /TID=Hs.119251.0 /TIER=FL+Stack /STK=121 /UG=Hs.119251 /LL=7384 /DEF=Homo sapiens ubiquinol-cytochrome c reductase core protein I (UQCRC1), mRNA. /PROD=ubiquinol-cytochrome c reductase core protein I /FL=gb:NM_003365.1 gb:L16842.1 gb:D26485.1	-1.63	-1093.38	0.012396
208290_s_at	eukaryotic translation initiation factor 5	NM_001969	1983	gb:NM_001969.1 /DB_XREF=gi:4503542 /GEN=EIF5 /FEA=FLmRNA /CNT=2 /TID=Hs.286236.0 /TIER=FL /STK=0 /UG=Hs.286236 /LL=1983 /DEF=Homo sapiens eukaryotic translation initiation factor 5 (EIF5), mRNA. /PROD=eukaryotic translation initiation factor 5 /FL=gb:NM_001969.1 gb:U49436.1	-1.63	-103.91	0.045287
211404_s_at	amyloid beta (A4) precursor-like protein 2	BC004371	334	gb:BC004371.1 /DB_XREF=gi:13325115 /FEA=FLmRNA /CNT=1 /TID=Hs.279518.2 /TIER=FL /STK=0 /UG=Hs.279518 /LL=334 /UG_GENE=APLP2 /DEF=Homo sapiens, clone MGC:10449, mRNA, complete cds. /PROD=Unknown (protein for MGC:10449) /FL=gb:BC004371.1	-1.63	-160.27	0.004491
211938_at	eukaryotic translation initiation factor 4B	BF247371	1975	gb:BF247371 /DB_XREF=gi:11162727 /DB_XREF=601858130F1 /CLONE=IMAGE:4068630 /FEA=EST /CNT=425 /TID=Hs.283330.1 /TIER=Stack /STK=190 /UG=Hs.283330 /LL=55378 /UG_GENE=PRO1843 /UG_TITLE=hypothetical protein PRO1843	-1.63	-492.88	0.004375
212987_at	F-box protein 9	AL031178	26268	gb:AL031178 /DB_XREF=gi:3550040 /FEA=mRNA /CNT=62 /TID=Hs.11050.3 /TIER=Stack /STK=52 /UG=Hs.11050 /LL=26268 /UG_GENE=FBXO9 /UG_TITLE=F-box only protein 9 /DEF=Human DNA sequence from clone 341E18 on chromosome 6p11.2-12.3. Contains a SerineThreonine Protein Kinase gene (presumptive isolog of a Rat gene) and a novel alternatively spliced gene. Contains a putative CpG island, ESTs and GSSs	-1.63	-989.26	0.01787
217967_s_at	chromosome 1 open reading frame 24	AF288391	116496	gb:AF288391.1 /DB_XREF=gi:12620191 /FEA=FLmRNA /CNT=189 /TID=Hs.48778.0 /TIER=FL+Stack /STK=36 /UG=Hs.48778 /LL=63911 /UG_GENE=NIBAN /DEF=Homo sapiens C1orf24 mRNA, complete cds. /PROD=C1orf24 /FL=gb:AF288391.1 gb:AB050477.1 gb:NM_022083.1	-1.63	-312.38	0.021793
218862_at	ankyrin repeat and SOCS box-containing 13	NM_024701	79754	gb:NM_024701.1 /DB_XREF=gi:13375988 /GEN=FLJ13134 /FEA=FLmRNA /CNT=69 /TID=Hs.99603.0 /TIER=FL+Stack /STK=35 /UG=Hs.99603 /LL=79754 /DEF=Homo sapiens hypothetical protein FLJ13134 (FLJ13134), mRNA. /PROD=hypothetical protein FLJ13134 /FL=gb:NM_024701.1	-1.63	-232.02	0.004442
225143_at	sideroflexin 4	AW182455	119559	gb:AW182455 /DB_XREF=gi:6450915 /DB_XREF=xj42c10.x1 /CLONE=IMAGE:2659890 /FEA=EST /CNT=112 /TID=Hs.19954.1 /TIER=Stack /STK=71 /UG=Hs.19954 /UG_TITLE=ESTs, Weakly similar to T24465 hypothetical protein T04F8.1 - Caenorhabditis elegans (C.elegans)	-1.63	-134.91	0.039872
226018_at	hypothetical protein Ells1	W73230	222166	gb:W73230 /DB_XREF=gi:1383364 /DB_XREF=zd56c09.s1 /CLONE=IMAGE:344656 /FEA=EST /CNT=74 /TID=Hs.7913.0 /TIER=Stack /STK=41 /UG=Hs.7913 /UG_TITLE=ESTs	-1.63	-104.64	0.032409
226030_at	acyl-Coenzyme A dehydrogenase, short/branched chain	BE897866	36	gb:BE897866 /DB_XREF=gi:10363759 /DB_XREF=601440537F1 /CLONE=IMAGE:3925352 /FEA=EST /CNT=111 /TID=Hs.11805.0 /TIER=Stack /STK=66 /UG=Hs.11805 /UG_TITLE=ESTs	-1.63	-119.36	0.040556
200030_s_at	solute carrier family 25 (mitochondrial carrier; phosphate carrier), member 3 /// solute carrier family 25 (mitochondrial carrier; phosphate carrier), member 3	NM_002635	5250	gb:NM_002635.1 /DB_XREF=gi:4505774 /GEN=SLC25A3 /FEA=FLmRNA /CNT=471 /TID=Hs.78713.0 /TIER=FL+Stack /STK=221 /UG=Hs.78713 /LL=5250 /DEF=Homo sapiens solute carrier family 25 (mitochondrial carrier; phosphate carrier), member 3 (SLC25A3), nuclear gene encoding mitochondrial protein, transcript variant 1b, mRNA. /PROD=phosphate carrier precursor isoform 1b /FL=gb:BC001328.1 gb:BC000998.1 gb:BC00350…	-1.62	-1913.55	0.000433
201131_s_at	cadherin 1, type 1, E-cadherin (epithelial)	NM_004360	999	gb:NM_004360.1 /DB_XREF=gi:4757959 /GEN=CDH1 /FEA=FLmRNA /CNT=304 /TID=Hs.194657.0 /TIER=FL+Stack /STK=88 /UG=Hs.194657 /LL=999 /DEF=Homo sapiens cadherin 1, type 1, E-cadherin (epithelial) (CDH1), mRNA. /PROD=cadherin 1, type 1, E-cadherin (epithelial) /FL=gb:NM_004360.1 gb:L08599.1	-1.62	-1328.03	0.000703
201457_x_at	BUB3 budding uninhibited by benzimidazoles 3 homolog (yeast)	AF081496	9184	gb:AF081496.1 /DB_XREF=gi:3639059 /GEN=BUB3 /FEA=FLmRNA /CNT=269 /TID=Hs.40323.0 /TIER=FL /STK=7 /UG=Hs.40323 /LL=9184 /DEF=Homo sapiens kinetochore protein BUB3 (BUB3) mRNA, complete cds. /PROD=kinetochore protein BUB3 /FL=gb:AF081496.1 gb:NM_004725.1 gb:AF053304.1 gb:BC005138.1 gb:AF047472.1	-1.62	-235.59	0.011068
201931_at	electron-transfer-flavoprotein, alpha polypeptide (glutaric aciduria II)	NM_000126	2108	gb:NM_000126.1 /DB_XREF=gi:4503606 /GEN=ETFA /FEA=FLmRNA /CNT=194 /TID=Hs.169919.0 /TIER=FL+Stack /STK=62 /UG=Hs.169919 /LL=2108 /DEF=Homo sapiens electron-transfer-flavoprotein, alpha polypeptide (glutaric aciduria II) (ETFA), nuclear gene encoding mitochondrial protein, mRNA. /PROD=electron transfer flavoprotein, alphapolypeptide /FL=gb:NM_000126.1 gb:J04058.1	-1.62	-550.97	0.024944
202419_at	follicular lymphoma variant translocation 1	NM_002035	2531	gb:NM_002035.1 /DB_XREF=gi:4503816 /GEN=FVT1 /FEA=FLmRNA /CNT=158 /TID=Hs.74050.0 /TIER=FL /STK=0 /UG=Hs.74050 /LL=2531 /DEF=Homo sapiens follicular lymphoma variant translocation 1 (FVT1), mRNA. /PROD=follicular lymphoma variant translocation 1 /FL=gb:NM_002035.1	-1.62	-411.57	0.032382
204616_at	ubiquitin carboxyl-terminal esterase L3 (ubiquitin thiolesterase)	NM_006002	7347	gb:NM_006002.1 /DB_XREF=gi:5174740 /GEN=UCHL3 /FEA=FLmRNA /CNT=53 /TID=Hs.77917.0 /TIER=FL /STK=0 /UG=Hs.77917 /LL=7347 /DEF=Homo sapiens ubiquitin carboxyl-terminal esterase L3 (ubiquitin thiolesterase) (UCHL3), mRNA. /PROD=ubiquitin carboxyl-terminal esterase L3(ubiquitin thiolesterase) /FL=gb:M30496.1 gb:NM_006002.1	-1.62	-440.55	0.021147
212136_at	ATPase, Ca++ transporting, plasma membrane 4	AW517686	493	gb:AW517686 /DB_XREF=gi:7155768 /DB_XREF=xs86d05.x1 /CLONE=IMAGE:2776521 /FEA=EST /CNT=223 /TID=Hs.305923.2 /TIER=Stack /STK=12 /UG=Hs.305923 /LL=493 /UG_GENE=ATP2B4 /UG_TITLE=ATPase, Ca++ transporting, plasma membrane 4	-1.62	-291.9	0.042793
217898_at	chromosome 15 open reading frame 24	NM_020154	56851	gb:NM_020154.1 /DB_XREF=gi:9910345 /GEN=LOC56851 /FEA=FLmRNA /CNT=190 /TID=Hs.4245.0 /TIER=FL+Stack /STK=56 /UG=Hs.4245 /LL=56851 /DEF=Homo sapiens chromosome 11 hypothetical protein ORF3 (LOC56851), mRNA. /PROD=chromosome 11 hypothetical protein ORF3 /FL=gb:AF242729.1 gb:NM_020154.1	-1.62	-796.63	0.006584
217966_s_at	chromosome 1 open reading frame 24	NM_022083	116496	gb:NM_022083.1 /DB_XREF=gi:11545796 /GEN=NIBAN /FEA=FLmRNA /CNT=189 /TID=Hs.48778.0 /TIER=FL /STK=5 /UG=Hs.48778 /LL=63911 /DEF=Homo sapiens niban protein (NIBAN), mRNA. /PROD=niban protein /FL=gb:AF288391.1 gb:AB050477.1 gb:NM_022083.1	-1.62	-212.57	0.046406
218120_s_at	heme oxygenase (decycling) 2	D21243	3163	gb:D21243.1 /DB_XREF=gi:416226 /FEA=FLmRNA /CNT=128 /TID=Hs.284279.0 /TIER=FL /STK=1 /UG=Hs.284279 /LL=3163 /UG_GENE=HMOX2 /DEF=Human mRNA for heme oxygenase-2, complete cds. /PROD=heme oxygenase-2 /FL=gb:BC002396.1 gb:NM_002134.2 gb:D21243.1	-1.62	-167.33	0.011629
218237_s_at	solute carrier family 38, member 1	NM_030674	81539	gb:NM_030674.1 /DB_XREF=gi:13492978 /GEN=ATA1 /FEA=FLmRNA /CNT=124 /TID=Hs.18272.0 /TIER=FL+Stack /STK=38 /UG=Hs.18272 /LL=81539 /DEF=Homo sapiens amino acid transporter system A1 (ATA1), mRNA. /PROD=amino acid transporter system A1 /FL=gb:AF271070.1 gb:NM_030674.1	-1.62	-233.63	0.018071
218840_s_at	NAD synthetase 1	NM_018161	55191	gb:NM_018161.1 /DB_XREF=gi:8922560 /GEN=FLJ10631 /FEA=FLmRNA /CNT=64 /TID=Hs.238944.0 /TIER=FL+Stack /STK=23 /UG=Hs.238944 /LL=55191 /DEF=Homo sapiens hypothetical protein FLJ10631 (FLJ10631), mRNA. /PROD=hypothetical protein FLJ10631 /FL=gb:BC003666.1 gb:BC003638.1 gb:NM_018161.1	-1.62	-224.58	0.024657
219680_at	NOD9 protein	NM_024618	79671	gb:NM_024618.1 /DB_XREF=gi:13375837 /GEN=FLJ21478 /FEA=FLmRNA /CNT=28 /TID=Hs.31097.0 /TIER=FL+Stack /STK=10 /UG=Hs.31097 /LL=79671 /DEF=Homo sapiens hypothetical protein FLJ21478 (FLJ21478), mRNA. /PROD=hypothetical protein FLJ21478 /FL=gb:NM_024618.1	-1.62	-223.7	0.024758
221778_at	KIAA1718 protein	BE217882	80853	gb:BE217882 /DB_XREF=gi:8905200 /DB_XREF=hv31b02.x1 /CLONE=IMAGE:3174987 /FEA=mRNA /CNT=116 /TID=Hs.222707.0 /TIER=Stack /STK=26 /UG=Hs.222707 /LL=80853 /UG_GENE=KIAA1718 /UG_TITLE=KIAA1718 protein	-1.62	-129.68	0.02619
222056_s_at	fumarylacetoacetate hydrolase domain containing 2A	AA723370	51011	gb:AA723370 /DB_XREF=gi:2741077 /DB_XREF=zg73a01.s1 /CLONE=IMAGE:398952 /FEA=EST /CNT=16 /TID=Hs.279932.1 /TIER=Stack /STK=10 /UG=Hs.279932 /LL=51011 /UG_GENE=LOC51011 /UG_TITLE=CGI-105 protein	-1.62	-247.63	0.02864
222479_s_at	dynein, cytoplasmic, light intermediate polypeptide 1	AK001081	51143	gb:AK001081.1 /DB_XREF=gi:7022127 /FEA=FLmRNA /CNT=142 /TID=Hs.266483.0 /TIER=Stack /STK=31 /UG=Hs.266483 /LL=51143 /UG_GENE=LOC51143 /UG_TITLE=dynein light chain-A /DEF=Homo sapiens cDNA FLJ10219 fis, clone HEMBA1007018, highly similar to Homo sapiens dynein light chain-A mRNA. /FL=gb:NM_016141.1 gb:AF078849.1	-1.62	-213.53	0.01861
222700_at	ADP-ribosylation factor-like 6 interacting protein 2	AV700003	64225	gb:AV700003 /DB_XREF=gi:10301974 /DB_XREF=AV700003 /CLONE=GKCELC10 /FEA=FLmRNA /CNT=68 /TID=Hs.31236.0 /TIER=Stack /STK=26 /UG=Hs.31236 /LL=64225 /UG_GENE=FLJ23293 /UG_TITLE=hypothetical protein FLJ23293 similar to ARL-6 interacting protein-2 /FL=gb:NM_022374.1	-1.62	-163.92	0.000151
223328_at	SVH protein	BC003586	83787	gb:BC003586.1 /DB_XREF=gi:13097779 /FEA=FLmRNA /CNT=70 /TID=Hs.293732.0 /TIER=FL+Stack /STK=16 /UG=Hs.293732 /DEF=Homo sapiens, Similar to RIKEN cDNA 2810037C14 gene, clone MGC:3195, mRNA, complete cds. /PROD=Similar to RIKEN cDNA 2810037C14 gene /FL=gb:BC003586.1	-1.62	-178.6	3e-06
201432_at	catalase	NM_001752	847	gb:NM_001752.1 /DB_XREF=gi:4557013 /GEN=CAT /FEA=FLmRNA /CNT=321 /TID=Hs.76359.0 /TIER=FL+Stack /STK=53 /UG=Hs.76359 /LL=847 /DEF=Homo sapiens catalase (CAT), mRNA. /PROD=catalase /FL=gb:NM_001752.1	-1.61	-1160.19	0.012333
201716_at	sorting nexin 1	NM_003099	6642	gb:NM_003099.1 /DB_XREF=gi:4507138 /GEN=SNX1 /FEA=FLmRNA /CNT=182 /TID=Hs.75283.0 /TIER=FL+Stack /STK=73 /UG=Hs.75283 /LL=6642 /DEF=Homo sapiens sorting nexin 1 (SNX1), mRNA. /PROD=sorting nexin 1 /FL=gb:U53225.1 gb:NM_003099.1 gb:AF065483.1 gb:BC000357.1	-1.61	-121.67	0.000215
201798_s_at	fer-1-like 3, myoferlin (C. elegans)	NM_013451	26509	gb:NM_013451.1 /DB_XREF=gi:7305052 /GEN=FER1L3 /FEA=FLmRNA /CNT=306 /TID=Hs.234680.0 /TIER=FL /STK=0 /UG=Hs.234680 /LL=26509 /DEF=Homo sapiens fer-1 (C.elegans)-like 3 (myoferlin) (FER1L3), mRNA. /PROD=fer-1 (C.elegans)-like 3 (myoferlin) /FL=gb:NM_013451.1 gb:AF182316.1	-1.61	-490.18	0.005657
201975_at	restin (Reed-Steinberg cell-expressed intermediate filament-associated protein)	NM_002956	6249	gb:NM_002956.1 /DB_XREF=gi:4506750 /GEN=RSN /FEA=FLmRNA /CNT=169 /TID=Hs.31638.0 /TIER=FL+Stack /STK=16 /UG=Hs.31638 /LL=6249 /DEF=Homo sapiens restin (Reed-Steinberg cell-expressed intermediate filament-associated protein) (RSN), mRNA. /PROD=restin (Reed-Steinberg cell-expressedintermediate filament-associated protein) /FL=gb:NM_002956.1	-1.61	-310.47	0.03914
203238_s_at	Notch homolog 3 (Drosophila)	NM_000435	4854	gb:NM_000435.1 /DB_XREF=gi:4557798 /GEN=NOTCH3 /FEA=FLmRNA /CNT=145 /TID=Hs.8546.0 /TIER=FL+Stack /STK=81 /UG=Hs.8546 /LL=4854 /DEF=Homo sapiens Notch (Drosophila) homolog 3 (NOTCH3), mRNA. /PROD=Notch (Drosophila) homolog 3 /FL=gb:U97669.1 gb:NM_000435.1	-1.61	-125.54	0.00795
203517_at	metaxin 2	NM_006554	10651	gb:NM_006554.1 /DB_XREF=gi:5729936 /GEN=MTX2 /FEA=FLmRNA /CNT=92 /TID=Hs.31584.0 /TIER=FL+Stack /STK=30 /UG=Hs.31584 /LL=10651 /DEF=Homo sapiens metaxin 2 (MTX2), mRNA. /PROD=metaxin 2 /FL=gb:AF053551.1 gb:NM_006554.1	-1.61	-158.26	0.040643
203880_at	COX17 homolog, cytochrome c oxidase assembly protein (yeast)	NM_005694	10063	gb:NM_005694.1 /DB_XREF=gi:5031644 /GEN=COX17 /FEA=FLmRNA /CNT=103 /TID=Hs.16297.0 /TIER=FL+Stack /STK=61 /UG=Hs.16297 /LL=10063 /DEF=Homo sapiens COX17 (yeast) homolog, cytochrome c oxidase assembly protein (COX17), mRNA. /PROD=COX17 (yeast) homolog, cytochrome c oxidaseassembly protein /FL=gb:L77701.1 gb:NM_005694.1	-1.61	-332.79	0.009486
204516_at	ataxin 7	BG390306	6314	gb:BG390306 /DB_XREF=gi:13283754 /DB_XREF=602416274F1 /CLONE=IMAGE:4524618 /FEA=FLmRNA /CNT=71 /TID=Hs.108447.0 /TIER=Stack /STK=24 /UG=Hs.108447 /LL=6314 /UG_GENE=SCA7 /UG_TITLE=spinocerebellar ataxia 7 (olivopontocerebellar atrophy with retinal degeneration) /FL=gb:NM_000333.1	-1.61	-114.05	0.03324
209329_x_at	hypothetical protein MGC2198	BC000587	192286	gb:BC000587.1 /DB_XREF=gi:12653618 /FEA=FLmRNA /CNT=102 /TID=Hs.227152.1 /TIER=FL+Stack /STK=36 /UG=Hs.227152 /LL=5648 /UG_GENE=MASP1 /DEF=Homo sapiens, clone MGC:2198, mRNA, complete cds. /PROD=Unknown (protein for MGC:2198) /FL=gb:BC000587.1	-1.61	-503.76	0
209702_at	Fatso	U79260	79068	gb:U79260.1 /DB_XREF=gi:1710215 /FEA=FLmRNA /CNT=54 /TID=Hs.284741.0 /TIER=FL+Stack /STK=17 /UG=Hs.284741 /LL=79068 /UG_GENE=MGC5149 /DEF=Human clone 23745 mRNA, complete cds. /PROD=unknown /FL=gb:BC001284.1 gb:U79260.1	-1.61	-358.21	0.031162
209860_s_at	annexin A7	J04543	310	gb:J04543.1 /DB_XREF=gi:338243 /FEA=FLmRNA /CNT=46 /TID=Hs.78637.1 /TIER=FL /STK=0 /UG=Hs.78637 /LL=310 /UG_GENE=ANXA7 /UG_TITLE=annexin A7 /DEF=Human synexin mRNA, complete cds. /FL=gb:J04543.1 gb:BC002632.1 gb:NM_001156.2	-1.61	-493.92	0.00199
212383_at	ATPase, H+ transporting, lysosomal V0 subunit a isoform 1	AL096733	535	gb:AL096733.1 /DB_XREF=gi:5419866 /FEA=mRNA /CNT=137 /TID=Hs.267871.1 /TIER=Stack /STK=67 /UG=Hs.267871 /LL=535 /UG_GENE=ATP6N1A /UG_TITLE=ATPase, H+ transporting, lysosomal (vacuolar proton pump) non-catalytic accessory protein 1A (110116kD) /DEF=Homo sapiens mRNA; cDNA DKFZp434E071 (from clone DKFZp434E071).	-1.61	-199.72	0.003402
218470_at	CGI-04 protein	NM_015936	51067	gb:NM_015936.1 /DB_XREF=gi:7705709 /GEN=LOC51067 /FEA=FLmRNA /CNT=92 /TID=Hs.50441.0 /TIER=FL /STK=0 /UG=Hs.50441 /LL=51067 /DEF=Homo sapiens CGI-04 protein (LOC51067), mRNA. /PROD=CGI-04 protein /FL=gb:NM_015936.1 gb:AF132939.1	-1.61	-164.89	0.028864
221524_s_at	Ras-related GTP binding D	AF272036	58528	gb:AF272036.1 /DB_XREF=gi:11181619 /FEA=FLmRNA /CNT=138 /TID=Hs.238679.0 /TIER=FL+Stack /STK=42 /UG=Hs.238679 /LL=58528 /UG_GENE=RAGD /DEF=Homo sapiens Rag D mRNA, complete cds. /PROD=Rag D /FL=gb:NM_021244.1 gb:AF272036.1 gb:BC003088.1	-1.61	-164.32	0.012671
221567_at	nucleolar protein 3 (apoptosis repressor with CARD domain)	AF064599	8996	gb:AF064599.1 /DB_XREF=gi:3172418 /GEN=NOP /FEA=FLmRNA /CNT=70 /TID=Hs.278439.0 /TIER=FL+Stack /STK=26 /UG=Hs.278439 /LL=8996 /DEF=Homo sapiens nucleolar protein Nop30 (NOP) mRNA, alternatively spliced, complete cds. /PROD=nucleolar protein Nop30 /FL=gb:NM_003946.1 gb:AF043244.1 gb:AF064600.1 gb:AF064599.1	-1.61	-173.43	0.04094
221932_s_at	chromosome 14 open reading frame 87	AA133341	51218	gb:AA133341 /DB_XREF=gi:1690309 /DB_XREF=zn92h02.s1 /CLONE=IMAGE:565683 /FEA=EST /CNT=29 /TID=Hs.13201.1 /TIER=Stack /STK=24 /UG=Hs.13201 /LL=51218 /UG_GENE=LOC51218 /UG_TITLE=clone FLB4739	-1.61	-380.16	0.04576
222469_s_at	toll interacting protein	AL136835	54472	gb:AL136835.1 /DB_XREF=gi:12053176 /GEN=DKFZp434D152 /FEA=FLmRNA /CNT=164 /TID=Hs.25413.0 /TIER=FL+Stack /STK=29 /UG=Hs.25413 /LL=54472 /DEF=Homo sapiens mRNA; cDNA DKFZp434D152 (from clone DKFZp434D152); complete cds. /PROD=hypothetical protein /FL=gb:AL136835.1 gb:BC004420.1 gb:NM_019009.1	-1.61	-212.09	0.035096
223314_at	transmembrane 4 superfamily member 14	BF025955	81619	gb:BF025955 /DB_XREF=gi:10733667 /DB_XREF=601669947F1 /CLONE=IMAGE:3953075 /FEA=FLmRNA /CNT=71 /TID=Hs.101395.1 /TIER=Stack /STK=14 /UG=Hs.101395 /LL=81619 /UG_GENE=MGC11352 /UG_TITLE=hypothetical protein MGC11352 /FL=gb:AL136638.1	-1.61	-113.54	0.01254
224372_at	NADH dehydrogenase 4 /// NADH dehydrogenase 4	AF253979	4538	gb:AF253979.1 /DB_XREF=gi:12005804 /FEA=FLmRNA /CNT=1 /TID=HsAffx.900538.757 /TIER=FL /STK=0 /DEF=Homo sapiens DC24 mRNA, complete cds. /PROD=DC24 /FL=gb:AF253979.1	-1.61	-4594.1	0.00014
224896_s_at	tubulin tyrosine ligase	BE964048	150465	gb:BE964048 /DB_XREF=gi:11767376 /DB_XREF=601657623R1 /CLONE=IMAGE:3875909 /FEA=EST /CNT=138 /TID=Hs.6127.0 /TIER=Stack /STK=54 /UG=Hs.6127 /UG_TITLE=Homo sapiens cDNA: FLJ23020 fis, clone LNG00943	-1.61	-299.98	0.00154
226213_at	v-erb-b2 erythroblastic leukemia viral oncogene homolog 3 (avian)	AV681807	2065	gb:AV681807 /DB_XREF=gi:10283670 /DB_XREF=AV681807 /CLONE=GKBACD09 /FEA=EST /CNT=55 /TID=Hs.199067.2 /TIER=Stack /STK=40 /UG=Hs.199067 /LL=2065 /UG_GENE=ERBB3 /UG_TITLE=v-erb-b2 avian erythroblastic leukemia viral oncogene homolog 3	-1.61	-393.37	0.001827
226935_s_at	cisplatin resistance related protein CRR9p	T63497	81037	gb:T63497 /DB_XREF=gi:667362 /DB_XREF=yc22g04.s1 /CLONE=IMAGE:81462 /FEA=EST /CNT=35 /TID=Hs.323769.2 /TIER=Stack /STK=30 /UG=Hs.323769 /LL=81037 /UG_GENE=DKFZP761M2324 /UG_TITLE=cisplatin resistance related protein CRR9p	-1.61	-447.43	0.005266
227802_at	gb:AI075999 /DB_XREF=gi:3405177 /DB_XREF=ov47c03.x1 /CLONE=IMAGE:1640452 /FEA=EST /CNT=32 /TID=Hs.35088.0 /TIER=Stack /STK=9 /UG=Hs.35088 /UG_TITLE=ESTs	AI075999		gb:AI075999 /DB_XREF=gi:3405177 /DB_XREF=ov47c03.x1 /CLONE=IMAGE:1640452 /FEA=EST /CNT=32 /TID=Hs.35088.0 /TIER=Stack /STK=9 /UG=Hs.35088 /UG_TITLE=ESTs	-1.61	-293.75	0.000195
1554093_a_at	small nuclear RNA activating complex, polypeptide 5, 19kDa	BC014315	10302	gb:BC014315.1 /DB_XREF=gi:15680008 /TID=Hs2.30174.2 /CNT=12 /FEA=FLmRNA /TIER=FL /STK=4 /LL=10302 /UG_GENE=SNAPC5 /UG=Hs.30174 /DEF=Homo sapiens, Similar to small nuclear RNA activating complex, polypeptide 5, 19kD, clone MGC:22700 IMAGE:3997264, mRNA, complete cds. /PROD=Similar to small nuclear RNA activating complex,polypeptide 5, 19kD /FL=gb:BC014315.1	-1.61	-142.52	0.048634
200650_s_at	lactate dehydrogenase A	NM_005566	3939	gb:NM_005566.1 /DB_XREF=gi:5031856 /GEN=LDHA /FEA=FLmRNA /CNT=488 /TID=Hs.2795.0 /TIER=FL+Stack /STK=217 /UG=Hs.2795 /LL=3939 /DEF=Homo sapiens lactate dehydrogenase A (LDHA), mRNA. /PROD=LDHA /FL=gb:BC001829.1 gb:NM_005566.1	-1.6	-2281.18	0.003426
200929_at	transmembrane trafficking protein	NM_006827	10972	gb:NM_006827.1 /DB_XREF=gi:5803200 /GEN=TMP21 /FEA=FLmRNA /CNT=340 /TID=Hs.74137.0 /TIER=FL+Stack /STK=139 /UG=Hs.74137 /LL=10972 /DEF=Homo sapiens transmembrane trafficking protein (TMP21), mRNA. /PROD=transmembrane trafficking protein /FL=gb:NM_006827.1 gb:BC001825.1	-1.6	-353.65	4.5e-05
202679_at	Niemann-Pick disease, type C1	NM_000271	4864	gb:NM_000271.1 /DB_XREF=gi:4557802 /GEN=NPC1 /FEA=FLmRNA /CNT=116 /TID=Hs.76918.0 /TIER=FL+Stack /STK=35 /UG=Hs.76918 /LL=4864 /DEF=Homo sapiens Niemann-Pick disease, type C1 (NPC1), mRNA. /PROD=Niemann-Pick disease, type C1 /FL=gb:AF002020.1 gb:NM_000271.1	-1.6	-252.47	0.013364
202739_s_at	phosphorylase kinase, beta	NM_000293	5257	gb:NM_000293.1 /DB_XREF=gi:4505782 /GEN=PHKB /FEA=FLmRNA /CNT=150 /TID=Hs.78060.0 /TIER=FL /STK=4 /UG=Hs.78060 /LL=5257 /DEF=Homo sapiens phosphorylase kinase, beta (PHKB), mRNA. /PROD=phosphorylase kinase, beta /FL=gb:NM_000293.1	-1.6	-125.29	0.048844
204542_at	sialyltransferase 7 ((alpha-N-acetylneuraminyl-2,3-beta-galactosyl-1,3)-N-acetyl galactosaminide alpha-2,6-sialyltransferase) B	NM_006456	10610	gb:NM_006456.1 /DB_XREF=gi:5454091 /GEN=STHM /FEA=FLmRNA /CNT=67 /TID=Hs.288215.0 /TIER=FL+Stack /STK=17 /UG=Hs.288215 /LL=10610 /DEF=Homo sapiens sialyltransferase (STHM), mRNA. /PROD=sialyltransferase /FL=gb:U14550.1 gb:NM_006456.1	-1.6	-554.27	0.034456
209163_at	Cytochrome b-561	AL514271	1534	gb:AL514271 /DB_XREF=gi:12777765 /DB_XREF=AL514271 /CLONE=CL0BB007ZE10 (3 prime) /FEA=FLmRNA /CNT=442 /TID=Hs.153028.2 /TIER=Stack /STK=353 /UG=Hs.153028 /LL=1534 /UG_GENE=CYB561 /UG_TITLE=cytochrome b-561 /FL=gb:BC002976.1	-1.6	-212.52	0.000747
209221_s_at	oxysterol binding protein-like 2	AI753638	9885	gb:AI753638 /DB_XREF=gi:5131902 /DB_XREF=cr13c02.x1 /CLONE=HBMSC_cr13c02 /FEA=FLmRNA /CNT=155 /TID=Hs.15519.1 /TIER=Stack /STK=17 /UG=Hs.15519 /LL=9885 /UG_GENE=KIAA0772 /UG_TITLE=KIAA0772 gene product /FL=gb:BC000296.1 gb:BC004455.1	-1.6	-228.61	0.011394
210825_s_at	prostatic binding protein	AF130103	5037	gb:AF130103.1 /DB_XREF=gi:11493509 /FEA=FLmRNA /CNT=2 /TID=Hs.160483.1 /TIER=FL /STK=0 /UG=Hs.160483 /LL=2040 /UG_GENE=EPB72 /DEF=Homo sapiens clone FLB2914 PRO0720 mRNA, complete cds. /PROD=PRO0720 /FL=gb:AF130103.1	-1.6	-969.33	0.039247
211662_s_at	voltage-dependent anion channel 2 /// voltage-dependent anion channel 2	L08666	7417	gb:L08666.1 /DB_XREF=gi:190199 /GEN=por /FEA=FLmRNA /CNT=1 /TID=HsAffx.900435.603 /TIER=FL /STK=0 /DEF=Homo sapiens porin (por) mRNA, complete cds and truncated cds. /PROD=porin /FL=gb:L08666.1	-1.6	-1184.22	0
211671_s_at	nuclear receptor subfamily 3, group C, member 1 (glucocorticoid receptor) /// nuclear receptor subfamily 3, group C, member 1 (glucocorticoid receptor)	U01351	2908	gb:U01351.1 /DB_XREF=gi:458656 /FEA=FLmRNA /CNT=1 /TID=HsAffx.900459.765 /TIER=FL /STK=0 /DEF=Human glucocorticoid receptor alpha-2 mRNA, complete cds. /PROD=glucocorticoid receptor alpha-2 /FL=gb:U01351.1	-1.6	-252.32	0.026603
212063_at	CD44 antigen (homing function and Indian blood group system)	BE903880	960	gb:BE903880 /DB_XREF=gi:10395551 /DB_XREF=601494678F1 /CLONE=IMAGE:3896970 /FEA=EST /CNT=245 /TID=Hs.323950.2 /TIER=Stack /STK=104 /UG=Hs.323950 /LL=7552 /UG_GENE=ZNF6 /UG_TITLE=zinc finger protein 6 (CMPX1)	-1.6	-1639.07	0.014045
212355_at	KIAA0323	AI075450	23351	gb:AI075450 /DB_XREF=gi:3399805 /DB_XREF=oz82g10.x1 /CLONE=IMAGE:1681890 /FEA=mRNA /CNT=123 /TID=Hs.7911.0 /TIER=Stack /STK=10 /UG=Hs.7911 /LL=23351 /UG_GENE=KIAA0323 /UG_TITLE=KIAA0323 protein	-1.6	-114.87	0.034976
212638_s_at	WW domain containing E3 ubiquitin protein ligase 1	BF131791	11059	gb:BF131791 /DB_XREF=gi:10970831 /DB_XREF=601820701F1 /CLONE=IMAGE:4052256 /FEA=mRNA /CNT=140 /TID=Hs.324275.0 /TIER=Stack /STK=20 /UG=Hs.324275 /UG_TITLE=Homo sapiens mRNA; cDNA DKFZp434D2111 (from clone DKFZp434D2111)	-1.6	-259.06	0.00146
214179_s_at	nuclear factor (erythroid-derived 2)-like 1	H93013	4779	gb:H93013 /DB_XREF=gi:1099341 /DB_XREF=yv07g07.s1 /CLONE=IMAGE:242076 /FEA=EST /CNT=12 /TID=Hs.83469.1 /TIER=Stack /STK=8 /UG=Hs.83469 /LL=4779 /UG_GENE=NFE2L1 /UG_TITLE=nuclear factor (erythroid-derived 2)-like 1	-1.6	-250.23	0.009467
217746_s_at	programmed cell death 6 interacting protein	NM_013374	10015	gb:NM_013374.1 /DB_XREF=gi:7019486 /GEN=PDCD6IP /FEA=FLmRNA /CNT=312 /TID=Hs.9663.0 /TIER=FL+Stack /STK=80 /UG=Hs.9663 /LL=10015 /DEF=Homo sapiens programmed cell death 6-interacting protein (PDCD6IP), mRNA. /PROD=programmed cell death 6-interacting protein /FL=gb:AF349951.1 gb:NM_013374.1 gb:AF151793.1	-1.6	-592.86	0.010554
222021_x_at	succinate dehydrogenase complex, subunit A, flavoprotein (Fp)	AI348006	6389	gb:AI348006 /DB_XREF=gi:4085212 /DB_XREF=qp61b05.x1 /CLONE=IMAGE:1927473 /FEA=EST /CNT=16 /TID=Hs.469.2 /TIER=Stack /STK=9 /UG=Hs.469 /LL=6389 /UG_GENE=SDHA /UG_TITLE=succinate dehydrogenase complex, subunit A, flavoprotein (Fp)	-1.6	-373.82	0.041813
222129_at	Chromosome 2 open reading frame 17	AK026155	79137	gb:AK026155.1 /DB_XREF=gi:10438915 /FEA=mRNA /CNT=15 /TID=Hs.298140.0 /TIER=ConsEnd /STK=0 /UG=Hs.298140 /UG_TITLE=Homo sapiens cDNA: FLJ22502 fis, clone HRC11383 /DEF=Homo sapiens cDNA: FLJ22502 fis, clone HRC11383.	-1.6	-104.84	0.039154
224996_at	Hypothetical protein MGC34646	N30209	157807	gb:N30209 /DB_XREF=gi:1148729 /DB_XREF=yw83f12.s1 /CLONE=IMAGE:258863 /FEA=mRNA /CNT=120 /TID=Hs.332422.0 /TIER=Stack /STK=44 /UG=Hs.332422 /UG_TITLE=Homo sapiens clone IMAGE:1338238, mRNA sequence	-1.6	-219.22	0.01978
225161_at	mitochondrial elongation factor G1	AI659020	85476	gb:AI659020 /DB_XREF=gi:4762590 /DB_XREF=tu23g02.x1 /CLONE=IMAGE:2251922 /FEA=EST /CNT=110 /TID=Hs.41066.0 /TIER=Stack /STK=9 /UG=Hs.41066 /UG_TITLE=ESTs, Moderately similar to EFGM RAT ELONGATION FACTOR G, MITOCHONDRIAL PRECURSOR (R.norvegicus)	-1.6	-135.83	0.013802
201509_at	isocitrate dehydrogenase 3 (NAD+) beta	NM_006899	3420	gb:NM_006899.1 /DB_XREF=gi:5901981 /GEN=IDH3B /FEA=FLmRNA /CNT=245 /TID=Hs.155410.0 /TIER=FL+Stack /STK=58 /UG=Hs.155410 /LL=3420 /DEF=Homo sapiens isocitrate dehydrogenase 3 (NAD+) beta (IDH3B), mRNA. /PROD=isocitrate dehydrogenase 3 (NAD+) beta /FL=gb:NM_006899.1 gb:U49283.1 gb:BC001960.1	-1.59	-276.71	0.008912
201906_s_at	CTD (carboxy-terminal domain, RNA polymerase II, polypeptide A) small phosphatase-like	NM_005808	10217	gb:NM_005808.1 /DB_XREF=gi:5031774 /GEN=HYA22 /FEA=FLmRNA /CNT=230 /TID=Hs.147189.0 /TIER=FL+Stack /STK=45 /UG=Hs.147189 /LL=10217 /DEF=Homo sapiens HYA22 protein (HYA22), mRNA. /PROD=HYA22 protein /FL=gb:D88153.1 gb:NM_005808.1	-1.59	-276.63	0.0161
201966_at	NADH dehydrogenase (ubiquinone) Fe-S protein 2, 49kDa (NADH-coenzyme Q reductase)	NM_004550	4720	gb:NM_004550.1 /DB_XREF=gi:4758785 /GEN=NDUFS2 /FEA=FLmRNA /CNT=222 /TID=Hs.173611.0 /TIER=FL+Stack /STK=26 /UG=Hs.173611 /LL=4720 /DEF=Homo sapiens NADH dehydrogenase (ubiquinone) Fe-S protein 2 (49kD) (NADH-coenzyme Q reductase) (NDUFS2), mRNA. /PROD=NADH dehydrogenase (ubiquinone) Fe-S protein 2(49kD) (NADH-coenzyme Q reductase) /FL=gb:AF050640.1 gb:BC001456.1 gb:NM_004550.1 gb:AF013160.1 gb:B…	-1.59	-859.2	0.020649
202670_at	mitogen-activated protein kinase kinase 1	AI571419	5604	gb:AI571419 /DB_XREF=gi:4534793 /DB_XREF=tn45h10.x1 /CLONE=IMAGE:2170627 /FEA=FLmRNA /CNT=130 /TID=Hs.3446.0 /TIER=Stack /STK=60 /UG=Hs.3446 /LL=5604 /UG_GENE=MAP2K1 /UG_TITLE=mitogen-activated protein kinase kinase 1 /FL=gb:L05624.1 gb:NM_002755.1	-1.59	-344.53	0.034711
203571_s_at	chromosome 10 open reading frame 116	NM_006829	10974	gb:NM_006829.1 /DB_XREF=gi:5802975 /GEN=APM2 /FEA=FLmRNA /CNT=110 /TID=Hs.74120.0 /TIER=FL+Stack /STK=65 /UG=Hs.74120 /LL=10974 /DEF=Homo sapiens adipose specific 2 (APM2), mRNA. /PROD=adipose specific 2 /FL=gb:D45370.1 gb:BC004471.1 gb:NM_006829.1	-1.59	-225.18	0.049589
204326_x_at	metallothionein 1X	NM_002450	4501	gb:NM_002450.1 /DB_XREF=gi:4505270 /GEN=MT1L /FEA=FLmRNA /CNT=140 /TID=Hs.94360.0 /TIER=FL /STK=0 /UG=Hs.94360 /LL=4500 /DEF=Homo sapiens metallothionein 1L (MT1L), mRNA. /PROD=metallothionein 1L /FL=gb:NM_002450.1	-1.59	-738.81	0.007982
208689_s_at	ribophorin II	BC003560	6185	gb:BC003560.1 /DB_XREF=gi:13097707 /FEA=FLmRNA /CNT=410 /TID=Hs.75722.0 /TIER=FL+Stack /STK=109 /UG=Hs.75722 /LL=6185 /UG_GENE=RPN2 /DEF=Homo sapiens, ribophorin II, clone MGC:1817, mRNA, complete cds. /PROD=ribophorin II /FL=gb:BC003560.1 gb:NM_002951.1	-1.59	-377.68	0.002127
208999_at	septin 8	D86957	23176	gb:D86957.1 /DB_XREF=gi:1503987 /GEN=KIAA0202 /FEA=FLmRNA /CNT=203 /TID=Hs.80712.0 /TIER=Stack /STK=63 /UG=Hs.80712 /LL=23176 /UG_TITLE=KIAA0202 protein /DEF=Human mRNA for KIAA0202 gene, partial cds. /FL=gb:BC001329.1	-1.59	-299.27	0.048996
209029_at	COP9 constitutive photomorphogenic homolog subunit 7A (Arabidopsis)	AF193844	50813	gb:AF193844.1 /DB_XREF=gi:6120134 /FEA=FLmRNA /CNT=203 /TID=Hs.3758.0 /TIER=FL /STK=5 /UG=Hs.3758 /LL=50813 /UG_GENE=COPS7A /DEF=Homo sapiens COP9 complex subunit 7a mRNA, complete cds. /PROD=COP9 complex subunit 7a /FL=gb:NM_016319.1 gb:AF210052.1 gb:AF193844.1 gb:AB033603.1	-1.59	-131.6	0.001191
209191_at	tubulin beta MGC4083	BC002654	84617	gb:BC002654.1 /DB_XREF=gi:12803638 /FEA=FLmRNA /CNT=180 /TID=Hs.274398.0 /TIER=FL+Stack /STK=73 /UG=Hs.274398 /DEF=Homo sapiens, Similar to tubulin, beta, 4, clone MGC:4083, mRNA, complete cds. /PROD=Similar to tubulin, beta, 4 /FL=gb:BC002654.1	-1.59	-1313.61	0.001657
212692_s_at	LPS-responsive vesicle trafficking, beach and anchor containing	W60686	987	gb:W60686 /DB_XREF=gi:1367445 /DB_XREF=zd26a07.s1 /CLONE=IMAGE:341748 /FEA=mRNA /CNT=130 /TID=Hs.62354.0 /TIER=Stack /STK=54 /UG=Hs.62354 /LL=987 /UG_GENE=CDC4L /UG_TITLE=cell division cycle 4-like	-1.59	-218.24	4e-06
212983_at	v-Ha-ras Harvey rat sarcoma viral oncogene homolog	NM_005343	3265	gb:NM_005343.1 /DB_XREF=gi:4885424 /GEN=HRAS /FEA=FLmRNA /CNT=67 /TID=Hs.37003.0 /TIER=FL+Stack /STK=22 /UG=Hs.37003 /LL=3265 /DEF=Homo sapiens v-Ha-ras Harvey rat sarcoma viral oncogene homolog (HRAS), mRNA. /PROD=v-Ha-ras Harvey rat sarcoma viral oncogenehomolog /FL=gb:NM_005343.1	-1.59	-284.88	0.011113
213728_at	lysosomal-associated membrane protein 1	AI248598	3916	gb:AI248598 /DB_XREF=gi:3843995 /DB_XREF=qh71h03.x1 /CLONE=IMAGE:1850165 /FEA=EST /CNT=24 /TID=Hs.150101.1 /TIER=Stack /STK=19 /UG=Hs.150101 /LL=3916 /UG_GENE=LAMP1 /UG_TITLE=lysosomal-associated membrane protein 1	-1.59	-373.73	1.2e-05
218291_at	mitogen-activated protein-binding protein-interacting protein	NM_014017	28956	gb:NM_014017.1 /DB_XREF=gi:7661727 /GEN=HSPC003 /FEA=FLmRNA /CNT=106 /TID=Hs.25635.0 /TIER=FL+Stack /STK=59 /UG=Hs.25635 /LL=28956 /DEF=Homo sapiens HSPC003 protein (HSPC003), mRNA. /PROD=HSPC003 protein /FL=gb:NM_014017.1 gb:AF070659.1	-1.59	-118.79	0.001407
223808_s_at	PTEN-like phosphatase	AF277187	114971	gb:AF277187.1 /DB_XREF=gi:12751102 /FEA=FLmRNA /CNT=9 /TID=Hs.331922.0 /TIER=FL /STK=4 /UG=Hs.331922 /DEF=Homo sapiens PNAS-129 mRNA, complete cds. /PROD=PNAS-129 /FL=gb:AF277187.1	-1.59	-159.56	0.012339
224636_at	zinc finger protein 91 homolog (mouse)	AL045405	80829	gb:AL045405 /DB_XREF=gi:5433554 /DB_XREF=DKFZp434D085_s1 /CLONE=DKFZp434D085 /FEA=mRNA /CNT=214 /TID=Hs.170980.3 /TIER=Stack /STK=88 /UG=Hs.170980 /LL=9238 /UG_GENE=CPR2 /UG_TITLE=cell cycle progression 2 protein	-1.59	-223.85	0.00123
225010_at	coiled-coil domain containing 6	AK024913	8030	gb:AK024913.1 /DB_XREF=gi:10437328 /FEA=mRNA /CNT=119 /TID=Hs.288862.0 /TIER=Stack /STK=67 /UG=Hs.288862 /UG_TITLE=Homo sapiens cDNA: FLJ21260 fis, clone COL01441 /DEF=Homo sapiens cDNA: FLJ21260 fis, clone COL01441.	-1.59	-257.05	0.037449
225188_at	Ras association (RalGDS/AF-6) and pleckstrin homology domains 1	AA194149	65059	gb:AA194149 /DB_XREF=gi:1783840 /DB_XREF=zr37g06.s1 /CLONE=IMAGE:665626 /FEA=mRNA /CNT=114 /TID=Hs.42656.0 /TIER=Stack /STK=40 /UG=Hs.42656 /LL=80729 /UG_GENE=KIAA1681 /UG_TITLE=KIAA1681 protein	-1.59	-482.41	0.01938
225308_s_at	TPR domain, ankyrin-repeat and coiled-coil-containing	AB051515	85461	gb:AB051515.1 /DB_XREF=gi:12698000 /GEN=KIAA1728 /FEA=mRNA /CNT=90 /TID=Hs.252748.0 /TIER=Stack /STK=33 /UG=Hs.252748 /DEF=Homo sapiens mRNA for KIAA1728 protein, partial cds. /PROD=KIAA1728 protein	-1.59	-581.17	0.011989
226092_at	membrane protein, palmitoylated 5 (MAGUK p55 subfamily member 5)	BF115203	64398	gb:BF115203 /DB_XREF=gi:10984679 /DB_XREF=hr84g03.x1 /CLONE=IMAGE:3135220 /FEA=mRNA /CNT=70 /TID=Hs.13399.0 /TIER=Stack /STK=36 /UG=Hs.13399 /UG_TITLE=Homo sapiens clone 25032 mRNA sequence	-1.59	-147.03	5.6e-05
228570_at	BTB (POZ) domain containing 11	BF510581	121551	gb:BF510581 /DB_XREF=gi:11593879 /DB_XREF=UI-H-BI4-apk-b-03-0-UI.s1 /CLONE=IMAGE:3087676 /FEA=EST /CNT=24 /TID=Hs.5027.0 /TIER=Stack /STK=16 /UG=Hs.5027 /UG_TITLE=ESTs	-1.59	-106.92	0.022169
200948_at	myeloid leukemia factor 2	NM_005439	8079	gb:NM_005439.1 /DB_XREF=gi:4885486 /GEN=MLF2 /FEA=FLmRNA /CNT=402 /TID=Hs.79026.0 /TIER=FL+Stack /STK=125 /UG=Hs.79026 /LL=8079 /DEF=Homo sapiens myeloid leukemia factor 2 (MLF2), mRNA. /PROD=myeloid leukemia factor 2 /FL=gb:BC000898.1 gb:NM_005439.1 gb:U57342.1 gb:AF070539.1 gb:BC002340.1	-1.58	-193.65	8.1e-05
201330_at	arginyl-tRNA synthetase	NM_002887	5917	gb:NM_002887.1 /DB_XREF=gi:4506428 /GEN=RARS /FEA=FLmRNA /CNT=262 /TID=Hs.180832.0 /TIER=FL+Stack /STK=90 /UG=Hs.180832 /LL=5917 /DEF=Homo sapiens arginyl-tRNA synthetase (RARS), mRNA. /PROD=arginyl-tRNA synthetase /FL=gb:BC000528.1 gb:NM_002887.1	-1.58	-242.21	0.019775
201717_at	mitochondrial ribosomal protein L49	NM_004927	740	gb:NM_004927.1 /DB_XREF=gi:4826648 /GEN=C11ORF4 /FEA=FLmRNA /CNT=224 /TID=Hs.75859.0 /TIER=FL+Stack /STK=86 /UG=Hs.75859 /LL=740 /DEF=Homo sapiens chromosome 11 open reading frame 4 (C11ORF4), mRNA. /PROD=chromosome 11 open reading frame 4 /FL=gb:U39400.1 gb:BC004378.1 gb:NM_004927.1	-1.58	-359.28	0.001457
201817_at	ubiquitin protein ligase E3C	NM_014671	9690	gb:NM_014671.1 /DB_XREF=gi:7661855 /GEN=KIAA0010 /FEA=FLmRNA /CNT=177 /TID=Hs.155287.0 /TIER=FL+Stack /STK=26 /UG=Hs.155287 /LL=9690 /DEF=Homo sapiens KIAA0010 gene product (KIAA0010), mRNA. /PROD=KIAA0010 gene product /FL=gb:D13635.1 gb:NM_014671.1	-1.58	-167.61	0.013094
202089_s_at	solute carrier family 39 (zinc transporter), member 6	NM_012319	25800	gb:NM_012319.2 /DB_XREF=gi:12751474 /GEN=LIV-1 /FEA=FLmRNA /CNT=216 /TID=Hs.79136.0 /TIER=FL /STK=0 /UG=Hs.79136 /LL=25800 /DEF=Homo sapiens LIV-1 protein, estrogen regulated (LIV-1), mRNA. /PROD=LIV-1 protein, estrogen regulated /FL=gb:U41060.2 gb:NM_012319.2	-1.58	-188.54	0.021334
202151_s_at	ubiquitin associated domain containing 1	NM_016172	10422	gb:NM_016172.1 /DB_XREF=gi:7705380 /GEN=GDBR1 /FEA=FLmRNA /CNT=151 /TID=Hs.9194.0 /TIER=FL+Stack /STK=57 /UG=Hs.9194 /LL=10422 /DEF=Homo sapiens putative glialblastoma cell differentiation-related (GDBR1), mRNA. /PROD=putative glialblastoma celldifferentiation-related protein /FL=gb:NM_016172.1 gb:AF176796.1 gb:BC004967.1	-1.58	-435.01	0.027674
202298_at	NADH dehydrogenase (ubiquinone) 1 alpha subcomplex, 1, 7.5kDa	NM_004541	4694	gb:NM_004541.2 /DB_XREF=gi:13699820 /GEN=NDUFA1 /FEA=FLmRNA /CNT=237 /TID=Hs.74823.0 /TIER=FL+Stack /STK=102 /UG=Hs.74823 /LL=4694 /DEF=Homo sapiens NADH dehydrogenase (ubiquinone) 1 alpha subcomplex, 1 (7.5kD, MWFE) (NDUFA1), nuclear gene encoding mitochondrial protein, mRNA. /PROD=NADH dehydrogenase (ubiquinone) 1 alphasubcomplex, 1 /FL=gb:BC000266.1 gb:NM_004541.2 gb:U54993.1	-1.58	-1088.51	0.013044
202706_s_at	uridine monophosphate synthetase (orotate phosphoribosyl transferase and orotidine-5'-decarboxylase)	D86227	7372	gb:D86227.1 /DB_XREF=gi:2081619 /GEN=UMPS /FEA=FLmRNA /CNT=153 /TID=Hs.2057.0 /TIER=FL /STK=4 /UG=Hs.2057 /LL=7372 /DEF=Homo sapiens clone TA-UMPSpoly mRNA for UMP synthase, complete cds. /PROD=UMP synthase /FL=gb:NM_000373.1 gb:BC000364.1 gb:D86227.1 gb:D86230.1 gb:D86228.1 gb:J03626.1	-1.58	-282.57	0.035537
207911_s_at	transglutaminase 5	NM_004245	9333	gb:NM_004245.1 /DB_XREF=gi:4759229 /GEN=TGM5 /FEA=FLmRNA /CNT=2 /TID=Hs.129719.0 /TIER=FL /STK=0 /UG=Hs.129719 /LL=9333 /DEF=Homo sapiens transglutaminase 5 (TGM5), mRNA. /PROD=transglutaminase 5 /FL=gb:AF035961.1 gb:NM_004245.1	-1.58	-247.33	0.003288
208613_s_at	filamin B, beta (actin binding protein 278)	AV712733	2317	gb:AV712733 /DB_XREF=gi:10732039 /DB_XREF=AV712733 /CLONE=DCAACE01 /FEA=FLmRNA /CNT=408 /TID=Hs.81008.0 /TIER=Stack /STK=41 /UG=Hs.81008 /LL=2317 /UG_GENE=FLNB /UG_TITLE=filamin B, beta (actin-binding protein-278) /FL=gb:AF043045.1 gb:AF042166.1 gb:NM_001457.1 gb:M62994.1	-1.58	-153.17	0.039016
212804_s_at	DKFZP434C212 protein	AI797397	26130	gb:AI797397 /DB_XREF=gi:5362869 /DB_XREF=we87f12.x1 /CLONE=IMAGE:2348111 /FEA=mRNA /CNT=93 /TID=Hs.172069.0 /TIER=Stack /STK=10 /UG=Hs.172069 /LL=26130 /UG_GENE=DKFZP434C212 /UG_TITLE=DKFZP434C212 protein	-1.58	-100.38	0.000829
214036_at	gb:BE464799 /DB_XREF=gi:9510493 /DB_XREF=hs87a06.x1 /CLONE=IMAGE:3144178 /FEA=EST /CNT=14 /TID=Hs.27342.0 /TIER=Stack /STK=8 /UG=Hs.27342 /UG_TITLE=ESTs	BE464799		gb:BE464799 /DB_XREF=gi:9510493 /DB_XREF=hs87a06.x1 /CLONE=IMAGE:3144178 /FEA=EST /CNT=14 /TID=Hs.27342.0 /TIER=Stack /STK=8 /UG=Hs.27342 /UG_TITLE=ESTs	-1.58	-134.14	0.004163
218126_at	hypothetical protein FLJ10579	NM_018145	55177	gb:NM_018145.1 /DB_XREF=gi:8922531 /GEN=FLJ10579 /FEA=FLmRNA /CNT=154 /TID=Hs.8055.0 /TIER=FL+Stack /STK=68 /UG=Hs.8055 /LL=55177 /DEF=Homo sapiens hypothetical protein FLJ10579 (FLJ10579), mRNA. /PROD=hypothetical protein FLJ10579 /FL=gb:NM_018145.1	-1.58	-111.11	0.044078
218488_at	eukaryotic translation initiation factor 2B, subunit 3 gamma, 58kDa	NM_020365	8891	gb:NM_020365.1 /DB_XREF=gi:9966778 /GEN=EIF2B3 /FEA=FLmRNA /CNT=103 /TID=Hs.283627.0 /TIER=FL+Stack /STK=13 /UG=Hs.283627 /LL=8891 /DEF=Homo sapiens eukaryotic translation initiation factor 2B, subunit 3 (gamma, 58kD) (EIF2B3), mRNA. /PROD=eukaryotic translation initiation factor 2B,subunit 3 (gamma, 58kD) /FL=gb:NM_020365.1 gb:AF257077.1	-1.58	-151.54	0.046205
218669_at	RAP2C, member of RAS oncogene family	NM_021183	57826	gb:NM_021183.1 /DB_XREF=gi:10880976 /GEN=LOC57826 /FEA=FLmRNA /CNT=74 /TID=Hs.225979.0 /TIER=FL+Stack /STK=22 /UG=Hs.225979 /LL=57826 /DEF=Homo sapiens hypothetical protein similar to small G proteins, especially RAP-2A (LOC57826), mRNA. /PROD=hypothetical protein similar to small Gproteins, especially RAP-2A /FL=gb:NM_021183.1 gb:BC003403.1	-1.58	-151.55	4.3e-05
219281_at	methionine sulfoxide reductase A	NM_012331	4482	gb:NM_012331.2 /DB_XREF=gi:13259538 /GEN=MSRA /FEA=FLmRNA /CNT=56 /TID=Hs.26458.0 /TIER=FL+Stack /STK=37 /UG=Hs.26458 /LL=4482 /DEF=Homo sapiens methionine sulfoxide reductase A (MSRA), mRNA. /PROD=methionine sulfoxide reductase A /FL=gb:AF183420.1 gb:NM_012331.2	-1.58	-172.57	0.032
41858_at	FGF receptor activating protein 1	AL049261	27315	Cluster Incl. AL049261:Homo sapiens mRNA; cDNA DKFZp564E053 (from clone DKFZp564E053) /cds=UNKNOWN /gb=AL049261 /gi=4500009 /ug=Hs.133968 /len=2997	-1.58	-235.22	0.002313
223113_at	hypothetical protein HSPC196	AF151030	51524	gb:AF151030.1 /DB_XREF=gi:7106781 /FEA=FLmRNA /CNT=163 /TID=Hs.239938.0 /TIER=FL+Stack /STK=81 /UG=Hs.239938 /LL=51524 /UG_GENE=HSPC196 /DEF=Homo sapiens HSPC196 mRNA, complete cds. /PROD=HSPC196 /FL=gb:NM_016464.1 gb:BC005201.1 gb:AF151032.1 gb:AF151030.1	-1.58	-191.34	0.014627
223515_s_at	coenzyme Q3 homolog, methyltransferase (yeast)	AL136726	51805	gb:AL136726.1 /DB_XREF=gi:12052970 /GEN=DKFZp566E0847 /FEA=FLmRNA /CNT=39 /TID=Hs.299208.0 /TIER=FL /STK=0 /UG=Hs.299208 /DEF=Homo sapiens mRNA; cDNA DKFZp566E0847 (from clone DKFZp566E0847); complete cds. /PROD=hypothetical protein /FL=gb:AL136726.1	-1.58	-139.74	0.043179
223592_s_at	ring finger protein 135	BC005084	84282	gb:BC005084.1 /DB_XREF=gi:13477234 /FEA=FLmRNA /CNT=23 /TID=Hs.29874.0 /TIER=FL /STK=0 /UG=Hs.29874 /DEF=Homo sapiens, Similar to RIKEN cDNA 0610037N03 gene, clone MGC:13061, mRNA, complete cds. /PROD=Similar to RIKEN cDNA 0610037N03 gene /FL=gb:BC005084.1	-1.58	-295.12	0.007923
224685_at	myeloid/lymphoid or mixed-lineage leukemia (trithorax homolog, Drosophila); translocated to, 4	AI675354	4301	gb:AI675354 /DB_XREF=gi:4875834 /DB_XREF=wb98d02.x1 /CLONE=IMAGE:2313699 /FEA=mRNA /CNT=178 /TID=Hs.100469.2 /TIER=Stack /STK=12 /UG=Hs.100469 /LL=4301 /UG_GENE=MLLT4 /UG_TITLE=myeloidlymphoid or mixed-lineage leukemia (trithorax (Drosophila) homolog); translocated to, 4	-1.58	-272.88	0.009013
224799_at	Nedd4 family interacting protein 2	AW290956	54602	gb:AW290956 /DB_XREF=gi:6697592 /DB_XREF=UI-H-BI2-agd-h-10-0-UI.s1 /CLONE=IMAGE:2723971 /FEA=mRNA /CNT=166 /TID=Hs.30340.0 /TIER=Stack /STK=9 /UG=Hs.30340 /LL=54602 /UG_GENE=KIAA1165 /UG_TITLE=hypothetical protein KIAA1165	-1.58	-362.07	0.014288
225467_s_at	retinol dehydrogenase 13 (all-trans and 9-cis)	BG163591	112724	gb:BG163591 /DB_XREF=gi:12670294 /DB_XREF=602338741F1 /CLONE=IMAGE:4446611 /FEA=EST /CNT=92 /TID=Hs.178617.0 /TIER=Stack /STK=11 /UG=Hs.178617 /UG_TITLE=ESTs, Weakly similar to AF151840 1 CGI-82 protein (H.sapiens)	-1.58	-211.73	0.002599
226386_at	chromosome 7 open reading frame 30	BG397444	115416	gb:BG397444 /DB_XREF=gi:13290892 /DB_XREF=602439259F1 /CLONE=IMAGE:4565391 /FEA=EST /CNT=45 /TID=Hs.87385.0 /TIER=Stack /STK=27 /UG=Hs.87385 /UG_TITLE=ESTs	-1.58	-161.88	0.005723
226742_at	gb:AI890133 /DB_XREF=gi:5595286 /DB_XREF=wm77f06.x1 /CLONE=IMAGE:2441987 /FEA=EST /CNT=36 /TID=Hs.22883.0 /TIER=Stack /STK=26 /UG=Hs.22883 /UG_TITLE=ESTs, Weakly similar to ALU8_HUMAN ALU SUBFAMILY SX SEQUENCE CONTAMINATION WARNING ENTRY (H.sapiens)	AI890133		gb:AI890133 /DB_XREF=gi:5595286 /DB_XREF=wm77f06.x1 /CLONE=IMAGE:2441987 /FEA=EST /CNT=36 /TID=Hs.22883.0 /TIER=Stack /STK=26 /UG=Hs.22883 /UG_TITLE=ESTs, Weakly similar to ALU8_HUMAN ALU SUBFAMILY SX SEQUENCE CONTAMINATION WARNING ENTRY (H.sapiens)	-1.58	-256.08	0.004876
236243_at	Zinc finger, CCHC domain containing 6	AW070776	79670	gb:AW070776 /DB_XREF=gi:6025774 /DB_XREF=xa30b10.x1 /CLONE=IMAGE:2568283 /FEA=EST /CNT=6 /TID=Hs.152415.0 /TIER=ConsEnd /STK=5 /UG=Hs.152415 /UG_TITLE=ESTs	-1.58	-129.3	0.038355
200777_s_at	basic leucine zipper and W2 domains 1	NM_014670	9689	gb:NM_014670.1 /DB_XREF=gi:7661849 /GEN=KIAA0005 /FEA=FLmRNA /CNT=479 /TID=Hs.155291.0 /TIER=FL+Stack /STK=112 /UG=Hs.155291 /LL=9689 /DEF=Homo sapiens KIAA0005 gene product (KIAA0005), mRNA. /PROD=KIAA0005 gene product /FL=gb:D13630.1 gb:NM_014670.1	-1.57	-833.97	0.019549
201192_s_at	phosphatidylinositol transfer protein, alpha	NM_006224	5306	gb:NM_006224.1 /DB_XREF=gi:5453907 /GEN=PITPN /FEA=FLmRNA /CNT=278 /TID=Hs.79709.0 /TIER=FL+Stack /STK=28 /UG=Hs.79709 /LL=5306 /DEF=Homo sapiens phosphotidylinositol transfer protein (PITPN), mRNA. /PROD=phosphotidylinositol transfer protein /FL=gb:NM_006224.1 gb:M73704.1 gb:D30036.1	-1.57	-185.38	0.048912
201216_at	chromosome 12 open reading frame 8	NM_006817	10961	gb:NM_006817.2 /DB_XREF=gi:13124889 /GEN=ERP28 /FEA=FLmRNA /CNT=323 /TID=Hs.75841.0 /TIER=FL /STK=1 /UG=Hs.75841 /LL=10961 /DEF=Homo sapiens endoplasmic reticulum lumenal protein (ERP28), mRNA. /PROD=endoplasmic reticulum lumenal protein ERp28precursor /FL=gb:NM_006817.2	-1.57	-549.38	0.00314
201519_at	translocase of outer mitochondrial membrane 70 homolog A (yeast)	NM_014820	9868	gb:NM_014820.1 /DB_XREF=gi:7662672 /GEN=TOMM70A /FEA=FLmRNA /CNT=235 /TID=Hs.21198.0 /TIER=FL+Stack /STK=69 /UG=Hs.21198 /LL=9868 /DEF=Homo sapiens translocase of outer mitochondrial membrane 70 (yeast) homolog A (TOMM70A), mRNA. /PROD=translocase of outer mitochondrial membrane 70(yeast) homolog A /FL=gb:BC003633.1 gb:AB018262.1 gb:NM_014820.1	-1.57	-664.72	0.013206
203971_at	solute carrier family 31 (copper transporters), member 1	NM_001859	1317	gb:NM_001859.1 /DB_XREF=gi:4507014 /GEN=SLC31A1 /FEA=FLmRNA /CNT=74 /TID=Hs.73614.0 /TIER=FL+Stack /STK=13 /UG=Hs.73614 /LL=1317 /DEF=Homo sapiens solute carrier family 31 (copper transporters), member 1 (SLC31A1), mRNA. /PROD=solute carrier family 31 (copper transporters),member 1 /FL=gb:NM_001859.1 gb:U83460.1	-1.57	-271.51	0.026838
205709_s_at	CDP-diacylglycerol synthase (phosphatidate cytidylyltransferase) 1	NM_001263	1040	gb:NM_001263.1 /DB_XREF=gi:4502756 /GEN=CDS1 /FEA=FLmRNA /CNT=25 /TID=Hs.152981.0 /TIER=FL /STK=0 /UG=Hs.152981 /LL=1040 /DEF=Homo sapiens CDP-diacylglycerol synthase (phosphatidate cytidylyltransferase) 1 (CDS1), mRNA. /PROD=CDP-diacylglycerol synthase (phosphatidatecytidylyltransferase) 1 /FL=gb:U65887.1 gb:NM_001263.1	-1.57	-186.35	0.001162
210968_s_at	reticulon 4	AF333336	57142	gb:AF333336.1 /DB_XREF=gi:13377627 /FEA=FLmRNA /CNT=2 /TID=Hs.65450.2 /TIER=FL /STK=0 /UG=Hs.65450 /LL=57142 /UG_GENE=RTN4 /DEF=Homo sapiens testis specific reticulon 5 protein mRNA, complete cds. /PROD=testis specific reticulon 5 protein /FL=gb:AF333336.1	-1.57	-2181.16	0.020881
211361_s_at	serine (or cysteine) proteinase inhibitor, clade B (ovalbumin), member 13	AJ001696	5275	gb:AJ001696.2 /DB_XREF=gi:6018505 /GEN=PI13 /FEA=FLmRNA /CNT=5 /TID=Hs.241407.0 /TIER=ConsEnd /STK=0 /UG=Hs.241407 /LL=5275 /DEF=Homo sapiens mRNA for hurpin, clone R7-1.1. /PROD=hurpin /FL=gb:NM_012397.1 gb:AF169949.1	-1.57	-638.87	0.048715
212204_at	DKFZP564G2022 protein	AL049944	25963	gb:AL049944.1 /DB_XREF=gi:4884189 /GEN=DKFZp564G2022 /FEA=mRNA /CNT=222 /TID=Hs.16492.0 /TIER=Stack /STK=76 /UG=Hs.16492 /LL=25963 /DEF=Homo sapiens mRNA; cDNA DKFZp564G2022 (from clone DKFZp564G2022); partial cds. /PROD=hypothetical protein	-1.57	-596.2	0.002925
216251_s_at	KIAA0153 protein	BF965437	23170	gb:BF965437 /DB_XREF=gi:12332652 /DB_XREF=602268381F1 /CLONE=IMAGE:4356405 /FEA=mRNA /CNT=2 /TID=Hs.82563.1 /TIER=ConsEnd /STK=0 /UG=Hs.82563 /LL=23170 /UG_GENE=KIAA0153 /UG_TITLE=KIAA0153 protein	-1.57	-136.93	0.004126
218487_at	aminolevulinate, delta-, dehydratase	BC000977	210	gb:BC000977.1 /DB_XREF=gi:12654312 /FEA=FLmRNA /CNT=78 /TID=Hs.1227.0 /TIER=FL+Stack /STK=15 /UG=Hs.1227 /LL=210 /UG_GENE=ALAD /DEF=Homo sapiens, aminolevulinate, delta-, dehydratase, clone MGC:5057, mRNA, complete cds. /PROD=aminolevulinate, delta-, dehydratase /FL=gb:BC000977.1 gb:M13928.1 gb:NM_000031.1	-1.57	-192.81	0.024762
221437_s_at	mitochondrial ribosomal protein S15 /// mitochondrial ribosomal protein S15	NM_031280	64960	gb:NM_031280.1 /DB_XREF=gi:13775191 /GEN=MRPS15 /FEA=FLmRNA /CNT=1 /TID=HsAffx.900213.1098 /TIER=FL /STK=0 /DEF=Homo sapiens mitochondrial ribosomal protein S15 (MRPS15), mRNA. /PROD=mitochondrial ribosomal protein S15 /FL=gb:NM_031280.1	-1.57	-128.35	0.006763
221816_s_at	PHD finger protein 11	BF055474	51131	gb:BF055474 /DB_XREF=gi:10809370 /DB_XREF=7j80f07.x1 /CLONE=IMAGE:3392773 /FEA=mRNA /CNT=101 /TID=Hs.279799.1 /TIER=Stack /STK=61 /UG=Hs.279799 /LL=51131 /UG_GENE=LOC51131 /UG_TITLE=putative zinc finger protein NY-REN-34 antigen	-1.57	-266.95	0.027477
221840_at	protein tyrosine phosphatase, receptor type, E	AA775177	5791	gb:AA775177 /DB_XREF=gi:2834511 /DB_XREF=ac79a06.s1 /CLONE=IMAGE:868786 /FEA=FLmRNA /CNT=76 /TID=Hs.31137.0 /TIER=Stack /STK=27 /UG=Hs.31137 /LL=5791 /UG_GENE=PTPRE /UG_TITLE=protein tyrosine phosphatase, receptor type, E /FL=gb:NM_006504.1	-1.57	-108.15	0.001566
222154_s_at	DNA polymerase-transactivated protein 6	AK002064	26010	gb:AK002064.1 /DB_XREF=gi:7023720 /FEA=mRNA /CNT=6 /TID=Hs.5297.1 /TIER=ConsEnd /STK=0 /UG=Hs.5297 /LL=26010 /UG_GENE=DKFZP564A2416 /UG_TITLE=DKFZP564A2416 protein /DEF=Homo sapiens cDNA FLJ11202 fis, clone PLACE1007746.	-1.57	-217.21	0.048372
222256_s_at	phospholipase A2, group IVB (cytosolic)	AK000550	8681	gb:AK000550.1 /DB_XREF=gi:7020720 /FEA=mRNA /CNT=1 /TID=Hs.198161.2 /TIER=ConsEnd /STK=0 /UG=Hs.198161 /LL=8681 /UG_GENE=PLA2G4B /UG_TITLE=phospholipase A2, group IVB (cytosolic) /DEF=Homo sapiens cDNA FLJ20543 fis, clone KAT11396, highly similar to AF065215 Homo sapiens cytosolic phospholipase A2 beta.	-1.57	-162.88	0.022602
222990_at	ubiquilin 1	AW204104	29979	gb:AW204104 /DB_XREF=gi:6503576 /DB_XREF=UI-H-BI1-aes-b-11-0-UI.s1 /CLONE=IMAGE:2720228 /FEA=FLmRNA /CNT=315 /TID=Hs.9589.0 /TIER=Stack /STK=122 /UG=Hs.9589 /LL=29979 /UG_GENE=UBQLN1 /UG_TITLE=ubiquilin 1 /FL=gb:NM_013438.1 gb:AF293384.1 gb:AL136643.1 gb:AF176069.1	-1.57	-547.74	0.025468
223062_s_at	phosphoserine aminotransferase 1	BC004863	29968	gb:BC004863.1 /DB_XREF=gi:13436073 /FEA=FLmRNA /CNT=187 /TID=Hs.286049.1 /TIER=FL+Stack /STK=66 /UG=Hs.286049 /LL=29968 /UG_GENE=PSA /DEF=Homo sapiens, Similar to phosphoserine aminotransferase, clone MGC:10519, mRNA, complete cds. /PROD=Similar to phosphoserine aminotransferase /FL=gb:BC000971.1 gb:BC004863.1 gb:BC001618.1	-1.57	-350.04	0.001237
225253_s_at	methyltransferase like 2 /// hypothetical protein FLJ12760	AI632244	339175 /// 55798	gb:AI632244 /DB_XREF=gi:4683574 /DB_XREF=tt20f05.x1 /CLONE=IMAGE:2241345 /FEA=mRNA /CNT=78 /TID=Hs.233694.1 /TIER=Stack /STK=18 /UG=Hs.233694 /LL=55798 /UG_GENE=FLJ11350 /UG_TITLE=hypothetical protein FLJ11350	-1.57	-112.26	0.000379
225645_at	Ets homologous factor	AI763378	26298	gb:AI763378 /DB_XREF=gi:5179045 /DB_XREF=wi55h03.x1 /CLONE=IMAGE:2394197 /FEA=EST /CNT=89 /TID=Hs.8364.1 /TIER=Stack /STK=44 /UG=Hs.8364 /UG_TITLE=Homo sapiens pyruvate dehydrogenase kinase 4 mRNA, 3 untranslated region, partial sequence	-1.57	-774.28	0.006601
226068_at	Spleen tyrosine kinase	BF593625	6850	gb:BF593625 /DB_XREF=gi:11685949 /DB_XREF=nac01f08.x1 /CLONE=IMAGE:3276062 /FEA=EST /CNT=53 /TID=Hs.74101.2 /TIER=Stack /STK=32 /UG=Hs.74101 /LL=6850 /UG_GENE=SYK /UG_TITLE=spleen tyrosine kinase	-1.57	-128.55	0.019017
226750_at	FLJ10378 protein	AI767732	55132	gb:AI767732 /DB_XREF=gi:5234241 /DB_XREF=wh39b04.x1 /CLONE=IMAGE:2383087 /FEA=EST /CNT=38 /TID=Hs.256290.1 /TIER=Stack /STK=21 /UG=Hs.256290 /LL=6282 /UG_GENE=S100A11 /UG_TITLE=S100 calcium-binding protein A11 (calgizzarin)	-1.57	-160.78	0.00806
226914_at	Actin related protein 2/3 complex, subunit 5-like	AU158936	81873	gb:AU158936 /DB_XREF=gi:11020457 /DB_XREF=AU158936 /CLONE=THYRO1000452 /FEA=mRNA /CNT=31 /TID=Hs.234174.0 /TIER=Stack /STK=18 /UG=Hs.234174 /UG_TITLE=Homo sapiens cDNA FLJ13819 fis, clone THYRO1000452	-1.57	-176.92	0.002108
239035_at	5,10-methylenetetrahydrofolate reductase (NADPH)	AL138431	4524	gb:AL138431 /DB_XREF=gi:6855112 /DB_XREF=DKFZp434F2129_s1 /CLONE=DKFZp434F2129 /FEA=EST /CNT=8 /TID=Hs.164243.0 /TIER=ConsEnd /STK=1 /UG=Hs.164243 /UG_TITLE=ESTs, Moderately similar to ALU7_HUMAN ALU SUBFAMILY SQ SEQUENCE CONTAMINATION WARNING ENTRY (H.sapiens)	-1.57	-129.39	0.0484
200656_s_at	procollagen-proline, 2-oxoglutarate 4-dioxygenase (proline 4-hydroxylase), beta polypeptide (protein disulfide isomerase; thyroid hormone binding protein p55)	NM_000918	5034	gb:NM_000918.1 /DB_XREF=gi:4505566 /GEN=P4HB /FEA=FLmRNA /CNT=484 /TID=Hs.75655.0 /TIER=FL /STK=0 /UG=Hs.75655 /LL=5034 /DEF=Homo sapiens procollagen-proline, 2-oxoglutarate 4-dioxygenase (proline 4-hydroxylase), beta polypeptide (protein disulfide isomerase; thyroid hormone binding protein p55) (P4HB), mRNA. /PROD=procollagen-proline, 2-oxoglutarate4-dioxygenase (proline 4-hydroxylase), beta pol…	-1.56	-301.54	0.000286
200786_at	proteasome (prosome, macropain) subunit, beta type, 7	NM_002799	5695	gb:NM_002799.1 /DB_XREF=gi:4506202 /GEN=PSMB7 /FEA=FLmRNA /CNT=399 /TID=Hs.118065.0 /TIER=FL+Stack /STK=147 /UG=Hs.118065 /LL=5695 /DEF=Homo sapiens proteasome (prosome, macropain) subunit, beta type, 7 (PSMB7), mRNA. /PROD=proteasome (prosome, macropain) subunit, betatype, 7 /FL=gb:BC000509.1 gb:D38048.1 gb:NM_002799.1	-1.56	-764.09	0.000274
201089_at	ATPase, H+ transporting, lysosomal 56/58kDa, V1 subunit B, isoform 2	NM_001693	526	gb:NM_001693.1 /DB_XREF=gi:4502310 /GEN=ATP6B2 /FEA=FLmRNA /CNT=275 /TID=Hs.1697.0 /TIER=FL /STK=0 /UG=Hs.1697 /LL=526 /DEF=Homo sapiens ATPase, H+ transporting, lysosomal (vacuolar proton pump), beta polypeptide, 5658kD, isoform 2 (ATP6B2), mRNA. /PROD=ATPase, H+ transporting, lysosomal (vacuolarproton pump), beta polypeptide, 5658kD, isoform 2 /FL=gb:L35249.1 gb:NM_001693.1 gb:BC003100.1	-1.56	-170.8	0.004955
201119_s_at	cytochrome c oxidase subunit 8A (ubiquitous)	NM_004074	1351	gb:NM_004074.1 /DB_XREF=gi:4758043 /GEN=COX8 /FEA=FLmRNA /CNT=406 /TID=Hs.81097.0 /TIER=FL+Stack /STK=178 /UG=Hs.81097 /LL=1351 /DEF=Homo sapiens cytochrome c oxidase subunit VIII (COX8), nuclear gene encoding mitochondrial protein, mRNA. /PROD=cytochrome c oxidase subunit VIII /FL=gb:NM_004074.1	-1.56	-1018.38	0.000806
202055_at	Karyopherin alpha 1 (importin alpha 5)	AA652173	3836	gb:AA652173 /DB_XREF=gi:2583825 /DB_XREF=ns51f05.s1 /CLONE=IMAGE:1187169 /FEA=FLmRNA /CNT=194 /TID=Hs.169149.0 /TIER=Stack /STK=9 /UG=Hs.169149 /LL=3836 /UG_GENE=KPNA1 /UG_TITLE=karyopherin alpha 1 (importin alpha 5) /FL=gb:NM_002264.1 gb:BC002374.1 gb:BC003009.1	-1.56	-109.05	0.001944
202660_at	inositol 1,4,5-triphosphate receptor, type 2	AA834576	3709	gb:AA834576 /DB_XREF=gi:2908175 /DB_XREF=od63f10.s1 /CLONE=IMAGE:1372651 /FEA=FLmRNA /CNT=156 /TID=Hs.238272.0 /TIER=Stack /STK=8 /UG=Hs.238272 /LL=3709 /UG_GENE=ITPR2 /UG_TITLE=inositol 1,4,5-triphosphate receptor, type 2 /FL=gb:NM_002223.1 gb:D26350.1	-1.56	-243.76	0.007092
203499_at	EPH receptor A2	NM_004431	1969	gb:NM_004431.1 /DB_XREF=gi:4758277 /GEN=EPHA2 /FEA=FLmRNA /CNT=111 /TID=Hs.171596.0 /TIER=FL+Stack /STK=51 /UG=Hs.171596 /LL=1969 /DEF=Homo sapiens EphA2 (EPHA2), mRNA. /PROD=EphA2 /FL=gb:NM_004431.1 gb:M59371.1	-1.56	-127.56	0.006439
208865_at	casein kinase 1, alpha 1	BG534245	1452	gb:BG534245 /DB_XREF=gi:13525785 /DB_XREF=602553366F1 /CLONE=IMAGE:4662880 /FEA=FLmRNA /CNT=209 /TID=Hs.144477.0 /TIER=Stack /STK=37 /UG=Hs.144477 /LL=55416 /UG_GENE=PRO2975 /UG_TITLE=hypothetical protein PRO2975 /FL=gb:AF119911.1	-1.56	-1087.69	0.014641
208972_s_at	ATP synthase, H+ transporting, mitochondrial F0 complex, subunit c (subunit 9), isoform 1	AL080089	516	gb:AL080089.1 /DB_XREF=gi:5262506 /GEN=DKFZp564L2362 /FEA=FLmRNA /CNT=241 /TID=Hs.80986.1 /TIER=FL+Stack /STK=110 /UG=Hs.80986 /LL=516 /DEF=Homo sapiens mRNA; cDNA DKFZp564L2362 (from clone DKFZp564L2362); complete cds. /PROD=hypothetical protein /FL=gb:BC004963.1 gb:AL080089.1 gb:D13118.1	-1.56	-567.48	0.000116
209442_x_at	ankyrin 3, node of Ranvier (ankyrin G)	AL136710	288	gb:AL136710.1 /DB_XREF=gi:12052939 /GEN=DKFZp566P0524 /FEA=FLmRNA /CNT=134 /TID=Hs.75893.2 /TIER=FL+Stack /STK=15 /UG=Hs.75893 /LL=288 /DEF=Homo sapiens mRNA; cDNA DKFZp566P0524 (from clone DKFZp566P0524); complete cds. /PROD=hypothetical protein /FL=gb:AL136710.1	-1.56	-125.54	0.023492
212697_at	hypothetical protein LOC162427	AL515874	162427	gb:AL515874 /DB_XREF=gi:12779367 /DB_XREF=AL515874 /CLONE=CS0DA001YF06 (3 prime) /FEA=mRNA /CNT=114 /TID=Hs.83086.0 /TIER=Stack /STK=62 /UG=Hs.83086 /UG_TITLE=Homo sapiens GT212 mRNA	-1.56	-344.62	0.004166
215293_s_at	FGF receptor activating protein 1	AL049261	27315	gb:AL049261.1 /DB_XREF=gi:4500009 /FEA=mRNA /CNT=8 /TID=Hs.133968.2 /TIER=ConsEnd /STK=0 /UG=Hs.133968 /LL=27315 /UG_GENE=FRAG1 /UG_TITLE=FGF receptor activating protein 1 /DEF=Homo sapiens mRNA; cDNA DKFZp564E053 (from clone DKFZp564E053).	-1.56	-202.98	0.006807
217925_s_at	chromosome 6 open reading frame 106	NM_022758	64771	gb:NM_022758.1 /DB_XREF=gi:12232426 /GEN=FLJ22195 /FEA=FLmRNA /CNT=199 /TID=Hs.25999.0 /TIER=FL+Stack /STK=55 /UG=Hs.25999 /LL=64771 /DEF=Homo sapiens hypothetical protein FLJ22195 (FLJ22195), mRNA. /PROD=hypothetical protein FLJ22195 /FL=gb:NM_022758.1	-1.56	-284.45	0.03095
218109_s_at	hypothetical protein FLJ14153	NM_022736	64747	gb:NM_022736.1 /DB_XREF=gi:12232392 /GEN=FLJ14153 /FEA=FLmRNA /CNT=175 /TID=Hs.7503.0 /TIER=FL+Stack /STK=59 /UG=Hs.7503 /LL=64747 /DEF=Homo sapiens hypothetical protein FLJ14153 (FLJ14153), mRNA. /PROD=hypothetical protein FLJ14153 /FL=gb:AB014732.1 gb:NM_022736.1	-1.56	-328.64	0.00127
219648_at	whn-dependent transcript 2	NM_018000	55686	gb:NM_018000.1 /DB_XREF=gi:8922236 /GEN=FLJ10116 /FEA=FLmRNA /CNT=23 /TID=Hs.79741.0 /TIER=FL+Stack /STK=12 /UG=Hs.79741 /LL=55686 /DEF=Homo sapiens hypothetical protein FLJ10116 (FLJ10116), mRNA. /PROD=hypothetical protein FLJ10116 /FL=gb:NM_018000.1	-1.56	-677.4	0.016214
221951_at	hypothetical protein LOC283232	AI739035	283232	gb:AI739035 /DB_XREF=gi:5101016 /DB_XREF=wi34e04.x1 /CLONE=IMAGE:2392158 /FEA=EST /CNT=34 /TID=Hs.28974.0 /TIER=Stack /STK=26 /UG=Hs.28974 /UG_TITLE=ESTs	-1.56	-211.79	0.006765
224558_s_at	metastasis associated lung adenocarcinoma transcript 1 (non-coding RNA)	AI446756	378938	gb:AI446756 /DB_XREF=gi:4297435 /DB_XREF=tj15d04.x1 /CLONE=IMAGE:2141575 /FEA=EST /CNT=384 /TID=Hs.6975.2 /TIER=Stack /STK=73 /UG=Hs.6975 /LL=29005 /UG_GENE=PRO1073 /UG_TITLE=PRO1073 protein	-1.56	-608.83	8.8e-05
224706_at	hypothetical protein MGC33867	BE879846	90231	gb:BE879846 /DB_XREF=gi:10328622 /DB_XREF=601491361F1 /CLONE=IMAGE:3893486 /FEA=mRNA /CNT=159 /TID=Hs.110906.0 /TIER=Stack /STK=31 /UG=Hs.110906 /UG_TITLE=Homo sapiens, Similar to RIKEN cDNA 2510039O18 gene, clone IMAGE:3835289, mRNA, partial cds	-1.56	-201.88	0.020244
224867_at	Similar to protein of fungal metazoan origin like (11.1 kD) (2C514)	BF244614	440574	gb:BF244614 /DB_XREF=gi:11158545 /DB_XREF=601862635F1 /CLONE=IMAGE:4080368 /FEA=EST /CNT=113 /TID=Hs.285405.1 /TIER=Stack /STK=55 /UG=Hs.285405 /LL=6206 /UG_GENE=RPS12 /UG_TITLE=ribosomal protein S12	-1.56	-819.5	0.004213
225651_at	ubiquitin-conjugating enzyme E2E 2 (UBC4/5 homolog, yeast)	BF431962	7325	gb:BF431962 /DB_XREF=gi:11444076 /DB_XREF=nab83d05.x1 /CLONE=IMAGE:3274401 /FEA=EST /CNT=68 /TID=Hs.108323.0 /TIER=Stack /STK=38 /UG=Hs.108323 /LL=7325 /UG_GENE=UBE2E2 /UG_TITLE=ubiquitin-conjugating enzyme E2E 2 (homologous to yeast UBC45)	-1.56	-268.96	0.00928
226752_at	HGS_RE408	AI816071	345757	gb:AI816071 /DB_XREF=gi:5431617 /DB_XREF=au44h12.x1 /CLONE=IMAGE:2517671 /FEA=EST /CNT=35 /TID=Hs.293515.0 /TIER=Stack /STK=16 /UG=Hs.293515 /UG_TITLE=ESTs	-1.56	-294.12	0.002708
226939_at	cytoplasmic polyadenylation element binding protein 2	AI202327	132864	gb:AI202327 /DB_XREF=gi:3754933 /DB_XREF=qs66a07.x1 /CLONE=IMAGE:1943028 /FEA=EST /CNT=33 /TID=Hs.44833.0 /TIER=Stack /STK=12 /UG=Hs.44833 /UG_TITLE=ESTs	-1.56	-557.43	0.003503
236241_at	CGI-125 protein	BF593977	51003	gb:BF593977 /DB_XREF=gi:11686301 /DB_XREF=nac16e05.x1 /CLONE=IMAGE:3277521 /FEA=EST /CNT=10 /TID=Hs.145037.0 /TIER=ConsEnd /STK=5 /UG=Hs.145037 /UG_TITLE=ESTs	-1.56	-112.36	0.047752
200844_s_at	peroxiredoxin 6	BE869583	9588	gb:BE869583 /DB_XREF=gi:10318463 /DB_XREF=601445695F1 /CLONE=IMAGE:3849815 /FEA=FLmRNA /CNT=487 /TID=Hs.120.0 /TIER=Stack /STK=82 /UG=Hs.120 /LL=9588 /UG_GENE=KIAA0106 /UG_TITLE=anti-oxidant protein 2 (non-selenium glutathione peroxidase, acidic calcium-independent phospholipase A2) /FL=gb:NM_004905.1 gb:D14662.1	-1.55	-832.09	5.5e-05
201274_at	proteasome (prosome, macropain) subunit, alpha type, 5	NM_002790	5686	gb:NM_002790.1 /DB_XREF=gi:4506186 /GEN=PSMA5 /FEA=FLmRNA /CNT=320 /TID=Hs.76913.0 /TIER=FL /STK=0 /UG=Hs.76913 /LL=5686 /DEF=Homo sapiens proteasome (prosome, macropain) subunit, alpha type, 5 (PSMA5), mRNA. /PROD=proteasome (prosome, macropain) subunit, alphatype, 5 /FL=gb:NM_002790.1	-1.55	-458.47	0.010984
201554_x_at	glycogenin	NM_004130	2992	gb:NM_004130.1 /DB_XREF=gi:4758491 /GEN=GYG /FEA=FLmRNA /CNT=244 /TID=Hs.174071.0 /TIER=FL /STK=0 /UG=Hs.174071 /LL=2992 /DEF=Homo sapiens glycogenin (GYG), mRNA. /PROD=glycogenin /FL=gb:U44131.1 gb:NM_004130.1 gb:BC000033.1 gb:U31525.1	-1.55	-102.29	0.007138
201653_at	cornichon homolog (Drosophila)	NM_005776	10175	gb:NM_005776.1 /DB_XREF=gi:5031638 /GEN=CNIL /FEA=FLmRNA /CNT=449 /TID=Hs.201673.0 /TIER=FL+Stack /STK=75 /UG=Hs.201673 /LL=10175 /DEF=Homo sapiens cornichon-like (CNIL), mRNA. /PROD=cornichon-like /FL=gb:AF031379.1 gb:AF104398.1 gb:NM_005776.1 gb:AF070654.1	-1.55	-455.01	0.000153
201701_s_at	progesterone receptor membrane component 2	NM_006320	10424	gb:NM_006320.1 /DB_XREF=gi:5453915 /GEN=PMBP /FEA=FLmRNA /CNT=276 /TID=Hs.9071.0 /TIER=FL+Stack /STK=118 /UG=Hs.9071 /LL=10424 /DEF=Homo sapiens progesterone membrane binding protein (PMBP), mRNA. /PROD=progesterone membrane binding protein /FL=gb:NM_006320.1	-1.55	-492.19	0.010732
202395_at	N-ethylmaleimide-sensitive factor	NM_006178	4905	gb:NM_006178.1 /DB_XREF=gi:11079227 /GEN=NSF /FEA=FLmRNA /CNT=176 /TID=Hs.108802.0 /TIER=FL+Stack /STK=79 /UG=Hs.108802 /LL=4905 /DEF=Homo sapiens N-ethylmaleimide-sensitive factor (NSF), mRNA. /PROD=N-ethylmaleimide-sensitive factor /FL=gb:AF135168.1 gb:AF102846.2 gb:NM_006178.1	-1.55	-188.87	7.8e-05
202464_s_at	6-phosphofructo-2-kinase/fructose-2,6-biphosphatase 3	NM_004566	5209	gb:NM_004566.1 /DB_XREF=gi:4758899 /GEN=PFKFB3 /FEA=FLmRNA /CNT=137 /TID=Hs.195471.0 /TIER=FL /STK=0 /UG=Hs.195471 /LL=5209 /DEF=Homo sapiens 6-phosphofructo-2-kinasefructose-2,6-biphosphatase 3 (PFKFB3), mRNA. /PROD=6-phosphofructo-2-kinasefructose-2,6-biphosphatase 3 /FL=gb:AF109735.1 gb:NM_004566.1 gb:D49817.1	-1.55	-469.97	0.024621
208816_x_at	annexin A2 pseudogene 2	M62898	304	gb:M62898.1 /DB_XREF=gi:187147 /FEA=FLmRNA /CNT=446 /TID=Hs.217493.1 /TIER=FL /STK=2 /UG=Hs.217493 /LL=302 /UG_GENE=ANXA2 /UG_TITLE=annexin A2 /DEF=Human lipocortin (LIP) 2 pseudogene mRNA, complete cds-like region. /FL=gb:M62898.1	-1.55	-1402.47	0.027812
208969_at	NADH dehydrogenase (ubiquinone) 1 alpha subcomplex, 9, 39kDa	AF050641	4704	gb:AF050641.1 /DB_XREF=gi:5326822 /FEA=FLmRNA /CNT=303 /TID=Hs.75227.0 /TIER=FL+Stack /STK=71 /UG=Hs.75227 /LL=4704 /UG_GENE=NDUFA9 /DEF=Homo sapiens NADH-ubiquinone oxidoreductase 39kDa subunit mRNA, nuclear gene encoding mitochondrial protein, complete cds. /PROD=NADH-ubiquinone oxidoreductase 39kDa subunit /FL=gb:NM_005002.1 gb:AF050641.1	-1.55	-433.57	0.004518
210427_x_at	annexin A2	BC001388	302	gb:BC001388.1 /DB_XREF=gi:12655074 /FEA=FLmRNA /CNT=7 /TID=Hs.217493.2 /TIER=FL /STK=0 /UG=Hs.217493 /LL=302 /UG_GENE=ANXA2 /DEF=Homo sapiens, annexin A2, clone MGC:2257, mRNA, complete cds. /PROD=annexin A2 /FL=gb:BC001388.1	-1.55	-2425.91	0.020588
211382_s_at	transforming, acidic coiled-coil containing protein 2	AF220152	10579	gb:AF220152.2 /DB_XREF=gi:7934571 /FEA=FLmRNA /CNT=1 /TID=Hs.272023.2 /TIER=FL /STK=0 /UG=Hs.272023 /LL=10579 /UG_GENE=TACC2 /DEF=Homo sapiens TACC2 mRNA, complete cds. /PROD=TACC2 /FL=gb:AF220152.2	-1.55	-161.48	0.039778
212149_at	KIAA0143 protein	AW470003	23167	gb:AW470003 /DB_XREF=gi:7040109 /DB_XREF=xr27f05.x1 /CLONE=IMAGE:2761377 /FEA=mRNA /CNT=244 /TID=Hs.84087.0 /TIER=Stack /STK=8 /UG=Hs.84087 /LL=23167 /UG_GENE=KIAA0143 /UG_TITLE=KIAA0143 protein	-1.55	-614.08	2.4e-05
217835_x_at	chromosome 20 open reading frame 24	NM_018840	55969	gb:NM_018840.1 /DB_XREF=gi:10047115 /GEN=LOC55969 /FEA=FLmRNA /CNT=249 /TID=Hs.184062.0 /TIER=FL+Stack /STK=94 /UG=Hs.184062 /LL=55969 /DEF=Homo sapiens putative Rab5-interacting protein (LOC55969), mRNA. /PROD=putative Rab5-interacting protein /FL=gb:NM_018840.1 gb:AF112213.1 gb:AF274936.1	-1.55	-976.51	0.005867
218101_s_at	NADH dehydrogenase (ubiquinone) 1, subcomplex unknown, 2, 14.5kDa	NM_004549	4718	gb:NM_004549.1 /DB_XREF=gi:4758783 /GEN=NDUFC2 /FEA=FLmRNA /CNT=134 /TID=Hs.193313.0 /TIER=FL+Stack /STK=25 /UG=Hs.193313 /LL=4718 /DEF=Homo sapiens NADH dehydrogenase (ubiquinone) 1, subcomplex unknown, 2 (14.5kD, B14.5b) (NDUFC2), mRNA. /PROD=NADH dehydrogenase (ubiquinone) 1, subcomplexunknown, 2 (14.5kD, B14.5b) /FL=gb:NM_004549.1 gb:AF087659.1 gb:AF070652.1	-1.55	-1557.25	0.004186
218829_s_at	chromodomain helicase DNA binding protein 7	NM_017780	55636	gb:NM_017780.1 /DB_XREF=gi:8923329 /GEN=FLJ20357 /FEA=FLmRNA /CNT=60 /TID=Hs.105461.0 /TIER=FL /STK=1 /UG=Hs.105461 /LL=55636 /DEF=Homo sapiens hypothetical protein FLJ20357 (FLJ20357), mRNA. /PROD=hypothetical protein FLJ20357 /FL=gb:NM_017780.1	-1.55	-118.69	0.001095
219933_at	glutaredoxin 2	NM_016066	51022	gb:NM_016066.1 /DB_XREF=gi:7705627 /GEN=LOC51022 /FEA=FLmRNA /CNT=26 /TID=Hs.5054.0 /TIER=FL+Stack /STK=8 /UG=Hs.5054 /LL=51022 /DEF=Homo sapiens CGI-133 protein (LOC51022), mRNA. /PROD=CGI-133 protein /FL=gb:NM_016066.1 gb:AF151891.1 gb:AF132495.2	-1.55	-313.92	0.010307
223109_at	TruB pseudouridine (psi) synthase homolog 2 (E. coli)	BC001457	26995	gb:BC001457.1 /DB_XREF=gi:12655198 /FEA=FLmRNA /CNT=127 /TID=Hs.98541.0 /TIER=FL+Stack /STK=16 /UG=Hs.98541 /LL=26995 /UG_GENE=CLONE24922 /DEF=Homo sapiens, hypothetical protein, clone MGC:900, mRNA, complete cds. /PROD=hypothetical protein /FL=gb:BC001457.1 gb:NM_015679.1 gb:AF131848.1	-1.55	-139.52	0.014252
223312_at	chromosome 2 open reading frame 7	BC005069	84279	gb:BC005069.1 /DB_XREF=gi:13477208 /FEA=FLmRNA /CNT=75 /TID=Hs.61268.0 /TIER=FL+Stack /STK=41 /UG=Hs.61268 /DEF=Homo sapiens, Similar to RIKEN cDNA 1700040I03 gene, clone MGC:13004, mRNA, complete cds. /PROD=Similar to RIKEN cDNA 1700040I03 gene /FL=gb:BC005069.1	-1.55	-124.86	0.000534
224025_s_at	APG7 autophagy 7-like (S. cerevisiae)	BC000091	10533	gb:BC000091.1 /DB_XREF=gi:12652684 /FEA=FLmRNA /CNT=3 /TID=Hs.278607.1 /TIER=FL /STK=0 /UG=Hs.278607 /LL=10533 /UG_GENE=GSA7 /DEF=Homo sapiens, Similar to ubiquitin activating enzyme E1-like protein, clone MGC:1334, mRNA, complete cds. /PROD=Similar to ubiquitin activating enzyme E1-likeprotein /FL=gb:BC000091.1	-1.55	-104.79	0.001152
235384_at	Similar to RP2 protein, testosterone-regulated - ricefield mouse (Mus caroli)	AW963217	390916	gb:AW963217 /DB_XREF=gi:8153053 /DB_XREF=EST375290 /FEA=EST /CNT=13 /TID=Hs.203961.0 /TIER=ConsEnd /STK=0 /UG=Hs.203961 /UG_TITLE=ESTs, Moderately similar to AF116721 89 PRO2168 (H.sapiens)	-1.55	-178.77	0.00477
1553567_s_at	ATP synthase 6	NM_173702	4508	gb:NM_173702.1 /DB_XREF=gi:27754207 /GEN=MTATP6 /TID=Hs2Affx.1.41 /CNT=1 /FEA=FLmRNA /TIER=FL /STK=1 /NOTE=sequence(s) not in UniGene /DEF=Homo sapiens ATP synthase 6 (MTATP6), nuclear gene encoding mitochondrial protein, mRNA. /PROD=ATP synthase 6 /FL=gb:NM_173702.1	-1.55	-3830.11	0.01506
1557820_at	AFG3 ATPase family gene 3-like 2 (yeast)	AA905788	10939	gb:AA905788 /DB_XREF=gi:3040911 /DB_XREF=oj81h09.s1 /CLONE=IMAGE:1504769 /TID=Hs2.416822.1 /CNT=3 /FEA=mRNA /TIER=ConsEnd /STK=1 /UG=Hs.416822 /UG_TITLE=Human HepG2 3 region MboI cDNA, clone hmd2c02m3.	-1.55	-936.32	0.005797
200984_s_at	CD59 antigen p18-20 (antigen identified by monoclonal antibodies 16.3A5, EJ16, EJ30, EL32 and G344)	X16447	966	gb:X16447.1 /DB_XREF=gi:29805 /FEA=FLmRNA /CNT=428 /TID=Hs.119663.0 /TIER=Stack /STK=40 /UG=Hs.119663 /LL=966 /UG_GENE=CD59 /DEF=Human mRNA for CD59, an LY-6-like protein regulating complement membrane attack. /PROD=precursor polypeptide (AA -25 to 103) /FL=gb:NM_000611.1 gb:M34671.1	-1.54	-785.59	0.045337
201287_s_at	syndecan 1	NM_002997	6382	gb:NM_002997.1 /DB_XREF=gi:4506858 /GEN=SDC1 /FEA=FLmRNA /CNT=356 /TID=Hs.82109.0 /TIER=FL+Stack /STK=67 /UG=Hs.82109 /LL=6382 /DEF=Homo sapiens syndecan 1 (SDC1), mRNA. /PROD=syndecan 1 /FL=gb:J05392.1 gb:NM_002997.1	-1.54	-290.88	0.013169
201532_at	proteasome (prosome, macropain) subunit, alpha type, 3	NM_002788	5684	gb:NM_002788.1 /DB_XREF=gi:4506182 /GEN=PSMA3 /FEA=FLmRNA /CNT=228 /TID=Hs.167106.0 /TIER=FL /STK=0 /UG=Hs.167106 /LL=5684 /DEF=Homo sapiens proteasome (prosome, macropain) subunit, alpha type, 3 (PSMA3), mRNA. /PROD=proteasome (prosome, macropain) subunit, alphatype, 3 /FL=gb:BC005265.1 gb:NM_002788.1	-1.54	-536.63	0.040724
202738_s_at	phosphorylase kinase, beta	BG149218	5257	gb:BG149218 /DB_XREF=gi:12661248 /DB_XREF=nad24g09.x1 /CLONE=IMAGE:3366712 /FEA=FLmRNA /CNT=150 /TID=Hs.78060.0 /TIER=Stack /STK=25 /UG=Hs.78060 /LL=5257 /UG_GENE=PHKB /UG_TITLE=phosphorylase kinase, beta /FL=gb:NM_000293.1	-1.54	-109.87	0.03233
202890_at	microtubule-associated protein 7	AW242297	9053	gb:AW242297 /DB_XREF=gi:6576051 /DB_XREF=xm96b11.x1 /CLONE=IMAGE:2692029 /FEA=FLmRNA /CNT=114 /TID=Hs.146388.0 /TIER=Stack /STK=30 /UG=Hs.146388 /LL=9053 /UG_GENE=MAP7 /UG_TITLE=microtubule-associated protein 7 /FL=gb:NM_003980.1	-1.54	-378.72	0.029902
203048_s_at	KIAA0372	BE566023	9652	gb:BE566023 /DB_XREF=gi:9809743 /DB_XREF=601339016F1 /CLONE=IMAGE:3681626 /FEA=FLmRNA /CNT=115 /TID=Hs.170098.0 /TIER=Stack /STK=20 /UG=Hs.170098 /LL=9652 /UG_GENE=KIAA0372 /UG_TITLE=KIAA0372 gene product /FL=gb:AB002370.1 gb:NM_014639.1	-1.54	-214.19	0.012844
203529_at	protein phosphatase 6, catalytic subunit	NM_016294	5537	gb:NM_016294.1 /DB_XREF=gi:7706488 /GEN=LOC51723 /FEA=FLmRNA /CNT=113 /TID=Hs.80324.0 /TIER=FL /STK=0 /UG=Hs.80324 /LL=51723 /DEF=Homo sapiens serinethreonine protein phosphatase catalytic subunit (LOC51723), mRNA. /PROD=serinethreonine protein phosphatase catalyticsubunit /FL=gb:NM_016294.1 gb:AF035158.2	-1.54	-567.15	0.002067
205012_s_at	hydroxyacylglutathione hydrolase	NM_005326	3029	gb:NM_005326.1 /DB_XREF=gi:4885388 /GEN=HAGH /FEA=FLmRNA /CNT=68 /TID=Hs.155482.0 /TIER=FL+Stack /STK=49 /UG=Hs.155482 /LL=3029 /DEF=Homo sapiens hydroxyacyl glutathione hydrolase (HAGH), mRNA. /PROD=hydroxyacyl glutathione hydrolase /FL=gb:BC000840.1 gb:BC002627.1 gb:NM_005326.1	-1.54	-126.04	0.022757
205726_at	diaphanous homolog 2 (Drosophila)	NM_006729	1730	gb:NM_006729.1 /DB_XREF=gi:5803002 /GEN=DIAPH2 /FEA=FLmRNA /CNT=39 /TID=Hs.226483.0 /TIER=FL+Stack /STK=28 /UG=Hs.226483 /LL=1730 /DEF=Homo sapiens diaphanous (Drosophila, homolog) 2 (DIAPH2), transcript variant 156, mRNA. /PROD=diaphanous 2 isoform 156 /FL=gb:NM_006729.1	-1.54	-115.87	0.000362
208581_x_at	metallothionein 1X	NM_005952	4501	gb:NM_005952.1 /DB_XREF=gi:10835231 /GEN=MT1X /FEA=FLmRNA /CNT=2 /TID=Hs.278462.0 /TIER=FL /STK=0 /UG=Hs.278462 /LL=4501 /DEF=Homo sapiens metallothionein 1X (MT1X), mRNA. /PROD=metallothionein 1X /FL=gb:NM_005952.1	-1.54	-685.31	0.01938
208630_at	hydroxyacyl-Coenzyme A dehydrogenase/3-ketoacyl-Coenzyme A thiolase/enoyl-Coenzyme A hydratase (trifunctional protein), alpha subunit	AI972144	3030	gb:AI972144 /DB_XREF=gi:5768970 /DB_XREF=wr63b03.x1 /CLONE=IMAGE:2492333 /FEA=FLmRNA /CNT=488 /TID=Hs.75860.0 /TIER=Stack /STK=13 /UG=Hs.75860 /LL=3030 /UG_GENE=HADHA /UG_TITLE=hydroxyacyl-Coenzyme A dehydrogenase3-ketoacyl-Coenzyme A thiolaseenoyl-Coenzyme A hydratase (trifunctional protein), alpha subunit /FL=gb:NM_000182.1 gb:U04627.1 gb:D16480.1	-1.54	-416.91	0.004884
208836_at	ATPase, Na+/K+ transporting, beta 3 polypeptide	U51478	483	gb:U51478.1 /DB_XREF=gi:1522634 /FEA=FLmRNA /CNT=293 /TID=Hs.76941.0 /TIER=FL+Stack /STK=117 /UG=Hs.76941 /LL=483 /UG_GENE=ATP1B3 /DEF=Human sodiumpotassium-transporting ATPase beta-3 subunit mRNA, complete cds. /PROD=sodiumpotassium-transporting ATPase beta-3subunit /FL=gb:NM_001679.1 gb:U51478.1	-1.54	-1362.01	0.024162
210149_s_at	ATP synthase, H+ transporting, mitochondrial F0 complex, subunit d	AF061735	10476	gb:AF061735.1 /DB_XREF=gi:12002005 /FEA=FLmRNA /CNT=21 /TID=Hs.307099.0 /TIER=FL /STK=7 /UG=Hs.307099 /DEF=Homo sapiens clone 023e08 My032 protein mRNA, complete cds. /PROD=My032 protein /FL=gb:AF061735.1	-1.54	-1346.88	7e-06
210613_s_at	synaptogyrin 1	BC000731	9145	gb:BC000731.1 /DB_XREF=gi:12653878 /FEA=FLmRNA /CNT=7 /TID=Hs.6139.1 /TIER=FL /STK=0 /UG=Hs.6139 /LL=9145 /UG_GENE=SYNGR1 /DEF=Homo sapiens, synaptogyrin 1, clone MGC:1939, mRNA, complete cds. /PROD=synaptogyrin 1 /FL=gb:BC000731.1	-1.54	-350.31	0.001217
217492_s_at	phosphatase and tensin homolog (mutated in multiple advanced cancers 1)	AF023139	5728	gb:AF023139.1 /DB_XREF=gi:2749973 /GEN=MMAC1 /FEA=mRNA /CNT=2 /TID=Hs.278506.0 /TIER=ConsEnd /STK=0 /UG=Hs.278506 /LL=11191 /UG_TITLE=phosphatase and tensin homolog (mutated in multiple advanced cancers 1), pseudogene 1 /DEF=Homo sapiens multiple advanced cancers protein (MMAC1) pseudo mRNA, partial sequence.	-1.54	-149.07	0.030213
217831_s_at	NSFL1 (p97) cofactor (p47)	NM_016143	55968	gb:NM_016143.1 /DB_XREF=gi:7706394 /GEN=LOC51674 /FEA=FLmRNA /CNT=258 /TID=Hs.12865.0 /TIER=FL+Stack /STK=71 /UG=Hs.12865 /LL=51674 /DEF=Homo sapiens p47 (LOC51674), mRNA. /PROD=p47 /FL=gb:NM_016143.1 gb:BC002801.1 gb:AF078856.1	-1.54	-118.34	0.001276
217874_at	succinate-CoA ligase, GDP-forming, alpha subunit	NM_003849	8802	gb:NM_003849.1 /DB_XREF=gi:11321580 /GEN=SUCLG1 /FEA=FLmRNA /CNT=266 /TID=Hs.7043.0 /TIER=FL+Stack /STK=97 /UG=Hs.7043 /LL=8802 /DEF=Homo sapiens succinate-CoA ligase, GDP-forming, alpha subunit (SUCLG1), mRNA. /PROD=succinate-CoA ligase, GDP-forming, alphasubunit /FL=gb:BC000504.1 gb:NM_003849.1 gb:AF104921.2	-1.54	-1007.26	0.033128
218270_at	mitochondrial ribosomal protein L24	NM_024540	79590	gb:NM_024540.1 /DB_XREF=gi:13375698 /GEN=FLJ20917 /FEA=FLmRNA /CNT=85 /TID=Hs.9265.0 /TIER=FL /STK=0 /UG=Hs.9265 /LL=79590 /DEF=Homo sapiens hypothetical protein FLJ20917 (FLJ20917), mRNA. /PROD=hypothetical protein FLJ20917 /FL=gb:NM_024540.1	-1.54	-369.8	0.000243
218966_at	myosin VC	NM_018728	55930	gb:NM_018728.1 /DB_XREF=gi:9055283 /GEN=MYO5C /FEA=FLmRNA /CNT=52 /TID=Hs.111782.0 /TIER=FL+Stack /STK=17 /UG=Hs.111782 /LL=55930 /DEF=Homo sapiens myosin 5C (MYO5C), mRNA. /PROD=myosin 5C /FL=gb:AF272390.1 gb:NM_018728.1	-1.54	-124.28	0.03149
223007_s_at	chromosome 9 open reading frame 5	AA495988	23731	gb:AA495988 /DB_XREF=gi:2229309 /DB_XREF=zw06d12.s1 /CLONE=IMAGE:768503 /FEA=FLmRNA /CNT=349 /TID=Hs.86412.0 /TIER=Stack /STK=14 /UG=Hs.86412 /UG_TITLE=Homo sapiens chromosome 9 open reading frame 5 mRNA, complete cds /FL=gb:AF153415.1	-1.54	-146.44	0.013339
244026_at	gb:BF063657 /DB_XREF=gi:10822567 /DB_XREF=7h97g12.x1 /CLONE=IMAGE:3323974 /FEA=EST /CNT=3 /TID=Hs.152636.0 /TIER=ConsEnd /STK=3 /UG=Hs.152636 /UG_TITLE=ESTs	BF063657		gb:BF063657 /DB_XREF=gi:10822567 /DB_XREF=7h97g12.x1 /CLONE=IMAGE:3323974 /FEA=EST /CNT=3 /TID=Hs.152636.0 /TIER=ConsEnd /STK=3 /UG=Hs.152636 /UG_TITLE=ESTs	-1.54	-140.12	0.024854
200993_at	importin 7	AA939270	10527	gb:AA939270 /DB_XREF=gi:3099183 /DB_XREF=oq31b02.s1 /CLONE=IMAGE:1587915 /FEA=FLmRNA /CNT=366 /TID=Hs.5151.0 /TIER=Stack /STK=24 /UG=Hs.5151 /LL=10527 /UG_GENE=RANBP7 /UG_TITLE=RAN binding protein 7 /FL=gb:AF098799.1 gb:NM_006391.1	-1.53	-185.67	0.013167
201135_at	enoyl Coenzyme A hydratase, short chain, 1, mitochondrial	NM_004092	1892	gb:NM_004092.2 /DB_XREF=gi:12707569 /GEN=ECHS1 /FEA=FLmRNA /CNT=403 /TID=Hs.76394.0 /TIER=FL+Stack /STK=176 /UG=Hs.76394 /LL=1892 /DEF=Homo sapiens enoyl Coenzyme A hydratase, short chain, 1, mitochondrial (ECHS1), nuclear gene encoding mitochondrial protein, mRNA. /PROD=mitochondrial short-chain enoyl-coenzyme Ahydratase 1 precursor /FL=gb:NM_004092.2 gb:D13900.1	-1.53	-511.09	0.002602
201186_at	low density lipoprotein receptor-related protein associated protein 1	NM_002337	4043	gb:NM_002337.1 /DB_XREF=gi:4505020 /GEN=LRPAP1 /FEA=FLmRNA /CNT=300 /TID=Hs.75140.0 /TIER=FL+Stack /STK=125 /UG=Hs.75140 /LL=4043 /DEF=Homo sapiens low density lipoprotein-related protein-associated protein 1 (alpha-2-macroglobulin receptor-associated protein 1) (LRPAP1), mRNA. /PROD=low density lipoprotein-relatedprotein-associated protein 1 (alpha-2-macroglobulinreceptor-associated protein 1) /…	-1.53	-581.66	0.004673
201501_s_at	G-rich RNA sequence binding factor 1	NM_002092	2926	gb:NM_002092.1 /DB_XREF=gi:4504160 /GEN=GRSF1 /FEA=FLmRNA /CNT=253 /TID=Hs.79295.0 /TIER=FL+Stack /STK=34 /UG=Hs.79295 /LL=2926 /DEF=Homo sapiens G-rich RNA sequence binding factor 1 (GRSF1), mRNA. /PROD=G-rich RNA sequence binding factor 1 /FL=gb:U07231.1 gb:NM_002092.1	-1.53	-274.64	0.045813
203447_at	proteasome (prosome, macropain) 26S subunit, non-ATPase, 5	AU157008	5711	gb:AU157008 /DB_XREF=gi:11018529 /DB_XREF=AU157008 /CLONE=PLACE1005711 /FEA=FLmRNA /CNT=113 /TID=Hs.193725.0 /TIER=Stack /STK=40 /UG=Hs.193725 /LL=5711 /UG_GENE=PSMD5 /UG_TITLE=proteasome (prosome, macropain) 26S subunit, non-ATPase, 5 /FL=gb:NM_005047.1	-1.53	-194.09	0.001649
204489_s_at	CD44 antigen (homing function and Indian blood group system)	NM_000610	960	gb:NM_000610.1 /DB_XREF=gi:10835162 /GEN=CD44 /FEA=FLmRNA /CNT=56 /TID=Hs.169610.0 /TIER=FL /STK=1 /UG=Hs.169610 /LL=960 /DEF=Homo sapiens CD44 antigen (homing function and Indian blood group system) (CD44), mRNA. /PROD=CD44 antigen (homing function and Indian bloodgroup system) /FL=gb:U40373.1 gb:NM_000610.1 gb:M59040.1 gb:M24915.1	-1.53	-604.05	0.044203
205273_s_at	pitrilysin metalloproteinase 1	NM_014968	10531	gb:NM_014968.1 /DB_XREF=gi:7662487 /GEN=KIAA1104 /FEA=FLmRNA /CNT=32 /TID=Hs.279039.0 /TIER=FL /STK=3 /UG=Hs.279039 /LL=22910 /DEF=Homo sapiens KIAA1104 protein (KIAA1104), mRNA. /PROD=KIAA1104 protein /FL=gb:AB029027.1 gb:NM_014968.1	-1.53	-102.68	0.016413
208772_at	ankyrin repeat and KH domain containing 1 /// MASK-4E-BP3 alternate reading frame gene	AU160676	404734 /// 54882	gb:AU160676 /DB_XREF=gi:11022197 /DB_XREF=AU160676 /CLONE=Y79AA1002208 /FEA=FLmRNA /CNT=262 /TID=Hs.301226.0 /TIER=Stack /STK=8 /UG=Hs.301226 /LL=57450 /UG_GENE=KIAA1085 /UG_TITLE=KIAA1085 protein /FL=gb:AL136943.1	-1.53	-305.43	0.040189
208813_at	glutamic-oxaloacetic transaminase 1, soluble (aspartate aminotransferase 1)	BC000498	2805	gb:BC000498.1 /DB_XREF=gi:12653452 /FEA=FLmRNA /CNT=341 /TID=Hs.597.0 /TIER=FL+Stack /STK=64 /UG=Hs.597 /LL=2805 /UG_GENE=GOT1 /DEF=Homo sapiens, glutamic-oxaloacetic transaminase 1, soluble (aspartate aminotransferase 1), clone MGC:8411, mRNA, complete cds. /PROD=glutamic-oxaloacetic transaminase 1, soluble(aspartate aminotransferase 1) /FL=gb:NM_002079.1 gb:BC000498.1 gb:M37400.1	-1.53	-185.36	0.034335
209430_at	BTAF1 RNA polymerase II, B-TFIID transcription factor-associated, 170kDa (Mot1 homolog, S. cerevisiae)	AJ001017	9044	gb:AJ001017.2 /DB_XREF=gi:7018281 /GEN=TAFII170 /FEA=FLmRNA /CNT=93 /TID=Hs.180930.0 /TIER=Stack /STK=19 /UG=Hs.180930 /LL=9044 /DEF=Homo sapiens partial mRNA for TBP-associated factor 170 (TAFII170). /PROD=TBP associated factor /FL=gb:AF038362.1	-1.53	-269.76	0.012824
209444_at	RAP1, GTP-GDP dissociation stimulator 1	BC001851	5910	gb:BC001851.1 /DB_XREF=gi:12804812 /FEA=FLmRNA /CNT=104 /TID=Hs.7940.0 /TIER=FL+Stack /STK=38 /UG=Hs.7940 /LL=5910 /UG_GENE=RAP1GDS1 /DEF=Homo sapiens, Similar to RAP1, GTP-GDP dissociation stimulator 1, clone MGC:4525, mRNA, complete cds. /PROD=Similar to RAP1, GTP-GDP dissociation stimulator1 /FL=gb:AF215923.1 gb:BC001851.1 gb:NM_021159.1 gb:BC001816.1 gb:AF237413.1	-1.53	-200.07	0.002018
209661_at	kinesin family member C3	BC001211	3801	gb:BC001211.1 /DB_XREF=gi:12654738 /FEA=FLmRNA /CNT=81 /TID=Hs.23131.0 /TIER=FL+Stack /STK=29 /UG=Hs.23131 /LL=3801 /UG_GENE=KIFC3 /DEF=Homo sapiens, kinesin family member C3, clone MGC:3226, mRNA, complete cds. /PROD=kinesin family member C3 /FL=gb:BC001211.1 gb:NM_005550.1 gb:AF004426.1	-1.53	-120.44	0.00502
211503_s_at	RAB14, member RAS oncogene family	AF112206	51552	gb:AF112206.1 /DB_XREF=gi:6563199 /FEA=FLmRNA /CNT=1 /TID=Hs.5807.1 /TIER=FL /STK=0 /UG=Hs.5807 /LL=51552 /UG_GENE=Rab14 /DEF=Homo sapiens ras-related protein rab-14 mRNA, complete cds. /PROD=ras-related protein rab-14 /FL=gb:AF112206.1	-1.53	-282.19	0.032302
212856_at	KIAA0767 protein	AB018310	23151	gb:AB018310.1 /DB_XREF=gi:3882254 /GEN=KIAA0767 /FEA=mRNA /CNT=128 /TID=Hs.95180.0 /TIER=Stack /STK=87 /UG=Hs.95180 /LL=23151 /DEF=Homo sapiens mRNA for KIAA0767 protein, partial cds. /PROD=KIAA0767 protein	-1.53	-226.25	0.000982
213359_at	Heterogeneous nuclear ribonucleoprotein D (AU-rich element RNA binding protein 1, 37kDa)	W74620	3184	gb:W74620 /DB_XREF=gi:1384833 /DB_XREF=zd77e04.s1 /CLONE=IMAGE:346686 /FEA=DNA_3 /CNT=45 /TID=Hs.303627.5 /TIER=Stack /STK=14 /UG=Hs.303627 /LL=3184 /UG_GENE=HNRPD /UG_TITLE=heterogeneous nuclear ribonucleoprotein D (AU-rich element RNA-binding protein 1, 37kD)	-1.53	-101.37	6.3e-05
215165_x_at	uridine monophosphate synthetase (orotate phosphoribosyl transferase and orotidine-5'-decarboxylase)	AL080099	7372	gb:AL080099.1 /DB_XREF=gi:5262522 /GEN=DKFZp564G1272 /FEA=mRNA /CNT=5 /TID=Hs.2057.1 /TIER=ConsEnd /STK=0 /UG=Hs.2057 /LL=7372 /DEF=Homo sapiens mRNA; cDNA DKFZp564G1272 (from clone DKFZp564G1272); partial cds. /PROD=hypothetical protein	-1.53	-272.15	0.028186
217846_at	glutaminyl-tRNA synthetase	NM_005051	5859	gb:NM_005051.1 /DB_XREF=gi:4826959 /GEN=QARS /FEA=FLmRNA /CNT=209 /TID=Hs.79322.0 /TIER=FL+Stack /STK=121 /UG=Hs.79322 /LL=5859 /DEF=Homo sapiens glutaminyl-tRNA synthetase (QARS), mRNA. /PROD=glutaminyl-tRNA synthetase /FL=gb:AF130067.1 gb:BC000394.1 gb:BC001772.1 gb:NM_005051.1	-1.53	-1111.21	0.002525
218200_s_at	NADH dehydrogenase (ubiquinone) 1 beta subcomplex, 2, 8kDa	NM_004546	4708	gb:NM_004546.1 /DB_XREF=gi:4758777 /GEN=NDUFB2 /FEA=FLmRNA /CNT=133 /TID=Hs.198272.0 /TIER=FL+Stack /STK=61 /UG=Hs.198272 /LL=4708 /DEF=Homo sapiens NADH dehydrogenase (ubiquinone) 1 beta subcomplex, 2 (8kD, AGGG) (NDUFB2), mRNA. /PROD=NADH dehydrogenase (ubiquinone) 1 betasubcomplex, 2 (8kD, AGGG) /FL=gb:AF050639.1 gb:BC001168.1 gb:AF067166.1 gb:NM_004546.1	-1.53	-1020.82	0.00109
218451_at	CUB domain-containing protein 1	NM_022842	64866	gb:NM_022842.1 /DB_XREF=gi:12383093 /GEN=FLJ22969 /FEA=FLmRNA /CNT=97 /TID=Hs.146170.0 /TIER=FL+Stack /STK=16 /UG=Hs.146170 /LL=64866 /DEF=Homo sapiens hypothetical protein FLJ22969 (FLJ22969), mRNA. /PROD=hypothetical protein FLJ22969 /FL=gb:NM_022842.1	-1.53	-129.48	0.024727
221479_s_at	BCL2/adenovirus E1B 19kDa interacting protein 3-like /// BCL2/adenovirus E1B 19kDa interacting protein 3-like	AF060922	665	gb:AF060922.1 /DB_XREF=gi:12001981 /FEA=FLmRNA /CNT=367 /TID=Hs.132955.0 /TIER=FL+Stack /STK=57 /UG=Hs.132955 /LL=665 /UG_GENE=BNIP3L /DEF=Homo sapiens clone 016a05 My020 protein mRNA, complete cds. /PROD=My020 protein /FL=gb:AB004788.1 gb:AL132665.1 gb:NM_004331.1 gb:AF060922.1 gb:AF067396.1	-1.53	-432.22	0.011416
57163_at	elongation of very long chain fatty acids (FEN1/Elo2, SUR4/Elo3, yeast)-like 1	H93026	64834	Cluster Incl. H93026:yv06a08.s1 Homo sapiens cDNA, 3 end /clone=IMAGE-241910 /clone_end=3' /gb=H93026 /gi=1099354 /ug=Hs.25597 /len=600	-1.53	-536.47	0.006983
223104_at	hypothetical protein GL009	AF212230	84522	gb:AF212230.1 /DB_XREF=gi:13182740 /FEA=FLmRNA /CNT=136 /TID=Hs.24054.0 /TIER=FL+Stack /STK=43 /UG=Hs.24054 /DEF=Homo sapiens GL009 mRNA, complete cds. /PROD=GL009 /FL=gb:AF212230.1	-1.53	-267.36	7e-06
223203_at	transmembrane protein 29	BC000867	29057	gb:BC000867.1 /DB_XREF=gi:12654108 /FEA=FLmRNA /CNT=98 /TID=Hs.6451.0 /TIER=FL+Stack /STK=29 /UG=Hs.6451 /LL=29057 /UG_GENE=PRO0659 /DEF=Homo sapiens, PRO0659 protein, clone MGC:4888, mRNA, complete cds. /PROD=PRO0659 protein /FL=gb:BC000867.1 gb:NM_014138.1 gb:AF090943.1	-1.53	-346.76	0.019269
224881_at	vitamin K epoxide reductase complex, subunit 1-like 1	AV724827	154807	gb:AV724827 /DB_XREF=gi:10829603 /DB_XREF=AV724827 /CLONE=HTBAYH05 /FEA=mRNA /CNT=111 /TID=Hs.43112.0 /TIER=Stack /STK=24 /UG=Hs.43112 /UG_TITLE=Homo sapiens mRNA; cDNA DKFZp434B1620 (from clone DKFZp434B1620)	-1.53	-125.7	0.046114
225404_at	hypothetical protein BC011880	R75637	113444	gb:R75637 /DB_XREF=gi:850319 /DB_XREF=yi59d05.s1 /CLONE=IMAGE:143529 /FEA=EST /CNT=84 /TID=Hs.27160.0 /TIER=Stack /STK=39 /UG=Hs.27160 /UG_TITLE=ESTs	-1.53	-315.37	0.028443
225529_at	centaurin, beta 5	AI492175	116983	gb:AI492175 /DB_XREF=gi:4393178 /DB_XREF=tg12h12.x1 /CLONE=IMAGE:2108615 /FEA=mRNA /CNT=76 /TID=Hs.21446.0 /TIER=Stack /STK=17 /UG=Hs.21446 /LL=80855 /UG_GENE=KIAA1716 /UG_TITLE=KIAA1716 protein	-1.53	-125.42	0.038534
227067_x_at	similar to NOTCH2 protein	AW024960	388677	gb:AW024960 /DB_XREF=gi:5878490 /DB_XREF=wu70c08.x1 /CLONE=IMAGE:2525390 /FEA=EST /CNT=32 /TID=Hs.8121.2 /TIER=Stack /STK=26 /UG=Hs.8121 /LL=4853 /UG_GENE=NOTCH2 /UG_TITLE=Notch (Drosophila) homolog 2	-1.53	-120.33	0.048991
227473_at	gb:N45140 /DB_XREF=gi:1186306 /DB_XREF=yz13g12.s1 /CLONE=IMAGE:282982 /FEA=EST /CNT=32 /TID=Hs.119257.1 /TIER=Stack /STK=21 /UG=Hs.119257 /LL=2017 /UG_GENE=EMS1 /UG_TITLE=ems1 sequence (mammary tumor and squamous cell carcinoma-associated (p8085 src substrate)	N45140		gb:N45140 /DB_XREF=gi:1186306 /DB_XREF=yz13g12.s1 /CLONE=IMAGE:282982 /FEA=EST /CNT=32 /TID=Hs.119257.1 /TIER=Stack /STK=21 /UG=Hs.119257 /LL=2017 /UG_GENE=EMS1 /UG_TITLE=ems1 sequence (mammary tumor and squamous cell carcinoma-associated (p8085 src substrate)	-1.53	-301.44	0.027303
200818_at	ATP synthase, H+ transporting, mitochondrial F1 complex, O subunit (oligomycin sensitivity conferring protein)	NM_001697	539	gb:NM_001697.1 /DB_XREF=gi:4502302 /GEN=ATP5O /FEA=FLmRNA /CNT=412 /TID=Hs.76572.0 /TIER=FL+Stack /STK=168 /UG=Hs.76572 /LL=539 /DEF=Homo sapiens ATP synthase, H+ transporting, mitochondrial F1 complex, O subunit (oligomycin sensitivity conferring protein) (ATP5O), mRNA. /PROD=ATP synthase, H+ transporting, mitochondrial F1complex, O subunit (oligomycin sensitivity conferringprotein) /FL=gb:NM_00…	-1.52	-1093.94	0.003992
201990_s_at	cAMP responsive element binding protein-like 2	NM_001310	1389	gb:NM_001310.1 /DB_XREF=gi:4503034 /GEN=CREBL2 /FEA=FLmRNA /CNT=211 /TID=Hs.13313.0 /TIER=FL+Stack /STK=20 /UG=Hs.13313 /LL=1389 /DEF=Homo sapiens cAMP responsive element binding protein-like 2 (CREBL2), mRNA. /PROD=cAMP responsive element binding protein-like 2 /FL=gb:NM_001310.1 gb:AF039081.1	-1.52	-117.15	0.039917
204479_at	osteoclast stimulating factor 1	NM_012383	26578	gb:NM_012383.1 /DB_XREF=gi:6912563 /GEN=OSTF1 /FEA=FLmRNA /CNT=68 /TID=Hs.95821.0 /TIER=FL /STK=2 /UG=Hs.95821 /LL=26578 /DEF=Homo sapiens osteoclast stimulating factor 1 (OSTF1), mRNA. /PROD=osteoclast stimulating factor 1 /FL=gb:NM_012383.1 gb:U63717.1	-1.52	-167.72	0.015297
207305_s_at	KIAA1012	NM_014939	22878	gb:NM_014939.1 /DB_XREF=gi:7662447 /GEN=KIAA1012 /FEA=FLmRNA /CNT=7 /TID=Hs.42959.0 /TIER=FL /STK=0 /UG=Hs.42959 /LL=22878 /DEF=Homo sapiens KIAA1012 protein (KIAA1012), mRNA. /PROD=KIAA1012 protein /FL=gb:AB023229.1 gb:NM_014939.1	-1.52	-237.85	0.008313
208654_s_at	CD164 antigen, sialomucin	BF669455	8763	gb:BF669455 /DB_XREF=gi:11943350 /DB_XREF=602120159F1 /CLONE=IMAGE:4277366 /FEA=FLmRNA /CNT=481 /TID=Hs.43910.2 /TIER=Stack /STK=27 /UG=Hs.43910 /LL=8763 /UG_GENE=CD164 /UG_TITLE=CD164 antigen, sialomucin /FL=gb:AF263279.1 gb:AF299341.1 gb:AF299343.1	-1.52	-172.99	0.012992
209630_s_at	F-box and WD-40 domain protein 2	AL043967	26190	gb:AL043967 /DB_XREF=gi:5432195 /DB_XREF=DKFZp434H1028_s1 /CLONE=DKFZp434H1028 /FEA=FLmRNA /CNT=83 /TID=Hs.27747.0 /TIER=Stack /STK=42 /UG=Hs.27747 /LL=2861 /UG_GENE=GPR37 /UG_TITLE=G protein-coupled receptor 37 (endothelin receptor type B-like) /FL=gb:U87460.1	-1.52	-362.72	0.012591
210014_x_at	isocitrate dehydrogenase 3 (NAD+) beta	AF023266	3420	gb:AF023266.1 /DB_XREF=gi:4103447 /FEA=FLmRNA /CNT=22 /TID=Hs.155410.1 /TIER=FL+Stack /STK=12 /UG=Hs.155410 /LL=3420 /UG_GENE=IDH3B /DEF=Homo sapiens NAD+-specific isocitrate dehydrogenase beta subunit isoform B mRNA, nuclear gene encoding mitochondrial product, complete cds. /PROD=NAD+-specific isocitrate dehydrogenase betasubunit isoform B /FL=gb:AF023266.1	-1.52	-368.54	0.015872
210465_s_at	small nuclear RNA activating complex, polypeptide 3, 50kDa	U71300	6619	gb:U71300.1 /DB_XREF=gi:1619945 /GEN=SNAP50 /FEA=FLmRNA /CNT=5 /TID=Hs.164915.1 /TIER=FL /STK=0 /UG=Hs.164915 /LL=6619 /DEF=Human snRNA activating protein complex 50kD subunit (SNAP50) mRNA, complete cds. /PROD=snRNA activating protein complex 50kD subunit /FL=gb:U71300.1	-1.52	-101.2	0.028342
210715_s_at	serine protease inhibitor, Kunitz type, 2	AF027205	10653	gb:AF027205.1 /DB_XREF=gi:2598967 /GEN=kop /FEA=FLmRNA /CNT=3 /TID=Hs.31439.1 /TIER=FL /STK=0 /UG=Hs.31439 /LL=10653 /DEF=Homo sapiens Kunitz-type protease inhibitor (kop) mRNA, complete cds. /PROD=Kunitz-type protease inhibitor /FL=gb:AF027205.1	-1.52	-733.59	2.8e-05
214629_x_at	reticulon 4	AF320999	57142	gb:AF320999.1 /DB_XREF=gi:11878277 /FEA=FLmRNA /CNT=4 /TID=Hs.65450.7 /TIER=ConsEnd /STK=0 /UG=Hs.65450 /LL=57142 /UG_GENE=RTN4 /DEF=Homo sapiens Nogo-A protein short form mRNA, complete cds, alternatively spliced. /PROD=Nogo-A protein short form /FL=gb:AF320999.1	-1.52	-2405.58	0.017762
218197_s_at	oxidation resistance 1	NM_018002	55074	gb:NM_018002.1 /DB_XREF=gi:8922240 /GEN=OXR1 /FEA=FLmRNA /CNT=91 /TID=Hs.169111.0 /TIER=FL+Stack /STK=11 /UG=Hs.169111 /LL=55074 /DEF=Homo sapiens oxidation resistance 1 (OXR1), mRNA. /PROD=oxidation resistance 1 /FL=gb:NM_018002.1	-1.52	-132.92	0.019773
218736_s_at	palmdelphin	NM_017734	54873	gb:NM_017734.1 /DB_XREF=gi:8923242 /GEN=FLJ20271 /FEA=FLmRNA /CNT=104 /TID=Hs.14606.0 /TIER=FL /STK=0 /UG=Hs.14606 /LL=54873 /DEF=Homo sapiens hypothetical protein FLJ20271 (FLJ20271), mRNA. /PROD=hypothetical protein FLJ20271 /FL=gb:NM_017734.1	-1.52	-392.9	0.004316
220948_s_at	ATPase, Na+/K+ transporting, alpha 1 polypeptide	NM_000701	476	gb:NM_000701.1 /DB_XREF=gi:4502268 /GEN=ATP1A1 /FEA=FLmRNA /CNT=3 /TID=Hs.76549.0 /TIER=FL /STK=0 /UG=Hs.76549 /LL=476 /DEF=Homo sapiens ATPase, Na+K+ transporting, alpha 1 polypeptide (ATP1A1), mRNA. /PROD=ATPase, Na+K+ transporting, alpha 1polypeptide /FL=gb:U16798.1 gb:NM_000701.1	-1.52	-651.53	0.010066
221492_s_at	APG3 autophagy 3-like (S. cerevisiae)	AF202092	64422	gb:AF202092.1 /DB_XREF=gi:11493699 /FEA=FLmRNA /CNT=167 /TID=Hs.26367.1 /TIER=FL /STK=3 /UG=Hs.26367 /LL=64422 /UG_GENE=PC3-96 /DEF=Homo sapiens PC3-96 mRNA, complete cds. /PROD=PC3-96 /FL=gb:AF202092.1	-1.52	-552.73	0.000354
223335_at	hypothetical protein LOC51249	AF151063	51249	gb:AF151063.1 /DB_XREF=gi:7106847 /FEA=FLmRNA /CNT=72 /TID=Hs.184456.0 /TIER=FL /STK=0 /UG=Hs.184456 /LL=51249 /UG_GENE=LOC51249 /DEF=Homo sapiens HSPC229 mRNA, complete cds. /PROD=HSPC229 /FL=gb:NM_016486.1 gb:AF151063.1	-1.52	-177.83	0.000476
223880_x_at	chromosome 20 open reading frame 24	BC004446	55969	gb:BC004446.1 /DB_XREF=gi:13325254 /FEA=FLmRNA /CNT=5 /TID=Hs.184062.2 /TIER=FL /STK=0 /UG=Hs.184062 /LL=55969 /UG_GENE=LOC55969 /DEF=Homo sapiens, Similar to putative Rab5-interacting protein, clone MGC:4099, mRNA, complete cds. /PROD=Similar to putative Rab5-interacting protein /FL=gb:BC004446.1	-1.52	-901.44	0.006705
224301_x_at	H2A histone family, member J	BC003602	55766	gb:BC003602.1 /DB_XREF=gi:13097821 /FEA=FLmRNA /CNT=1 /TID=Hs.36727.1 /TIER=FL /STK=0 /UG=Hs.36727 /LL=55766 /UG_GENE=FLJ10903 /DEF=Homo sapiens, Similar to H2A histone family, member O, clone MGC:921, mRNA, complete cds. /PROD=Similar to H2A histone family, member O /FL=gb:BC003602.1	-1.52	-956.21	0.008227
225245_x_at	H2A histone family, member J	BG386566	55766	gb:BG386566 /DB_XREF=gi:13280012 /DB_XREF=602454814F1 /CLONE=IMAGE:4583187 /FEA=EST /CNT=137 /TID=Hs.36727.3 /TIER=Stack /STK=86 /UG=Hs.36727 /LL=55766 /UG_GENE=FLJ10903 /UG_TITLE=hypothetical protein FLJ10903	-1.52	-935.31	0.008871
225525_at	KIAA1671 protein /// Pleckstrin homology domain containing, family M (with RUN domain) member 1	AB051458	85379 /// 9842	gb:AB051458.1 /DB_XREF=gi:13359214 /GEN=KIAA1671 /FEA=mRNA /CNT=72 /TID=Hs.7890.0 /TIER=Stack /STK=32 /UG=Hs.7890 /DEF=Homo sapiens mRNA for KIAA1671 protein, partial cds. /PROD=KIAA1671 protein	-1.52	-253.91	0.001081
227510_x_at	gb:AL037917 /DB_XREF=gi:5928292 /DB_XREF=DKFZp564M117_r1 /CLONE=DKFZp564M117 /FEA=EST /CNT=25 /TID=Hs.279789.7 /TIER=Stack /STK=15 /UG=Hs.279789 /LL=8841 /UG_GENE=HDAC3 /UG_TITLE=histone deacetylase 3	AL037917		gb:AL037917 /DB_XREF=gi:5928292 /DB_XREF=DKFZp564M117_r1 /CLONE=DKFZp564M117 /FEA=EST /CNT=25 /TID=Hs.279789.7 /TIER=Stack /STK=15 /UG=Hs.279789 /LL=8841 /UG_GENE=HDAC3 /UG_TITLE=histone deacetylase 3	-1.52	-480.31	0.043989
230029_x_at	similar to F10G7.10.p	AI708334	130507	gb:AI708334 /DB_XREF=gi:4998110 /DB_XREF=at04c11.x1 /CLONE=IMAGE:2354132 /FEA=EST /CNT=14 /TID=Hs.46826.0 /TIER=Stack /STK=14 /UG=Hs.46826 /UG_TITLE=ESTs	-1.52	-294.99	0.011823
241937_s_at	WD repeat domain 4	AA577678	10785	gb:AA577678 /DB_XREF=gi:2355862 /DB_XREF=nn22f08.s1 /CLONE=IMAGE:1084647 /FEA=EST /CNT=5 /TID=Hs.167203.0 /TIER=ConsEnd /STK=0 /UG=Hs.167203 /UG_TITLE=ESTs, Weakly similar to ALU1_HUMAN ALU SUBFAMILY J SEQUENCE CONTAMINATION WARNING ENTRY (H.sapiens)	-1.52	-212.23	0.03164
201032_at	bladder cancer associated protein	NM_006698	10904	gb:NM_006698.1 /DB_XREF=gi:5729737 /GEN=BLCAP /FEA=FLmRNA /CNT=319 /TID=Hs.5300.0 /TIER=FL+Stack /STK=85 /UG=Hs.5300 /LL=10904 /DEF=Homo sapiens bladder cancer associated protein (BLCAP), mRNA. /PROD=bladder cancer associated protein /FL=gb:AF053470.1 gb:NM_006698.1	-1.51	-870.78	0.00604
202576_s_at	DEAD (Asp-Glu-Ala-As) box polypeptide 19 /// FLJ11126 protein	AL553254	11269 /// 55308	gb:AL553254 /DB_XREF=gi:12892919 /DB_XREF=AL553254 /CLONE=CS0DI073YF07 (3 prime) /FEA=FLmRNA /CNT=145 /TID=Hs.226396.0 /TIER=Stack /STK=11 /UG=Hs.226396 /LL=55308 /UG_GENE=FLJ11126 /UG_TITLE=hypothetical protein FLJ11126 /FL=gb:BC005162.1 gb:NM_018332.1	-1.51	-120.05	0.001583
202846_s_at	phosphatidylinositol glycan, class C	NM_002642	5279	gb:NM_002642.1 /DB_XREF=gi:4505794 /GEN=PIGC /FEA=FLmRNA /CNT=127 /TID=Hs.75790.0 /TIER=FL+Stack /STK=60 /UG=Hs.75790 /LL=5279 /DEF=Homo sapiens phosphatidylinositol glycan, class C (PIGC), mRNA. /PROD=phosphatidylinositol glycan, class C /FL=gb:D85418.1 gb:NM_002642.1	-1.51	-361.46	0.045532
203545_at	asparagine-linked glycosylation 8 homolog (yeast, alpha-1,3-glucosyltransferase)	NM_024079	79053	gb:NM_024079.1 /DB_XREF=gi:13129069 /GEN=MGC2840 /FEA=FLmRNA /CNT=106 /TID=Hs.155356.0 /TIER=FL+Stack /STK=36 /UG=Hs.155356 /LL=79053 /DEF=Homo sapiens hypothetical protein MGC2840 similar to a putative glucosyltransferase (MGC2840), mRNA. /PROD=hypothetical protein MGC2840 similar to aputative glucosyltransferase /FL=gb:BC001133.1 gb:NM_024079.1	-1.51	-129.85	0.014425
208308_s_at	glucose phosphate isomerase	NM_000175	2821	gb:NM_000175.1 /DB_XREF=gi:4504086 /GEN=GPI /FEA=FLmRNA /CNT=4 /TID=Hs.180532.0 /TIER=FL /STK=0 /UG=Hs.180532 /LL=2821 /DEF=Homo sapiens glucose phosphate isomerase (GPI), mRNA. /PROD=glucose phosphate isomerase /FL=gb:NM_000175.1 gb:BC004982.1 gb:K03515.1	-1.51	-242.1	0.005171
208828_at	polymerase (DNA directed), epsilon 3 (p17 subunit)	BC004170	54107	gb:BC004170.1 /DB_XREF=gi:13278800 /FEA=FLmRNA /CNT=400 /TID=Hs.108112.0 /TIER=FL+Stack /STK=87 /UG=Hs.108112 /LL=54107 /UG_GENE=CHRAC17 /DEF=Homo sapiens, histone fold protein CHRAC17; DNA polymerase epsilon p17 subunit, clone MGC:2725, mRNA, complete cds. /PROD=histone fold protein CHRAC17; DNA polymeraseepsilon p17 subunit /FL=gb:NM_017443.1 gb:AF226077.1 gb:BC003166.1 gb:BC004170.1	-1.51	-117.03	0.011186
208870_x_at	ATP synthase, H+ transporting, mitochondrial F1 complex, gamma polypeptide 1	BC000931	509	gb:BC000931.2 /DB_XREF=gi:13111822 /FEA=FLmRNA /CNT=420 /TID=Hs.155433.1 /TIER=FL+Stack /STK=35 /UG=Hs.155433 /LL=509 /UG_GENE=ATP5C1 /DEF=Homo sapiens, ATP synthase, H+ transporting, mitochondrial F1 complex, gamma polypeptide 1, clone MGC:5380, mRNA, complete cds. /PROD=ATP synthase, H+ transporting, mitochondrial F1complex, gamma polypeptide 1 /FL=gb:BC000470.1 gb:D16562.1 gb:BC000931.2	-1.51	-980.23	0.020334
212041_at	ATPase, H+ transporting, lysosomal 38kDa, V0 subunit d isoform 1	AL566172	9114	gb:AL566172 /DB_XREF=gi:12918279 /DB_XREF=AL566172 /CLONE=CS0DF022YE19 (3 prime) /FEA=mRNA /CNT=250 /TID=Hs.106876.0 /TIER=Stack /STK=49 /UG=Hs.106876 /LL=9114 /UG_GENE=ATP6D /UG_TITLE=ATPase, H+ transporting, lysosomal (vacuolar proton pump), member D	-1.51	-156.49	0.008738
212085_at	solute carrier family 25 (mitochondrial carrier; adenine nucleotide translocator), member 6	AA916851	293	gb:AA916851 /DB_XREF=gi:3056243 /DB_XREF=on10g02.s1 /CLONE=IMAGE:1556306 /FEA=mRNA /CNT=269 /TID=Hs.164280.1 /TIER=Stack /STK=27 /UG=Hs.164280 /LL=293 /UG_GENE=SLC25A6 /UG_TITLE=solute carrier family 25 (mitochondrial carrier; adenine nucleotide translocator), member 6	-1.51	-1148.32	0.003061
213918_s_at	Nipped-B homolog (Drosophila)	BF221673	25836	gb:BF221673 /DB_XREF=gi:11128850 /DB_XREF=7o60b03.x1 /CLONE=IMAGE:3578429 /FEA=mRNA /CNT=21 /TID=Hs.287586.0 /TIER=Stack /STK=12 /UG=Hs.287586 /UG_TITLE=Homo sapiens cDNA FLJ13648 fis, clone PLACE1011340, weakly similar to Homo sapiens IDN3-B mRNA	-1.51	-140.25	0.001533
217860_at	NADH dehydrogenase (ubiquinone) 1 alpha subcomplex, 10, 42kDa	NM_004544	4705	gb:NM_004544.1 /DB_XREF=gi:4758767 /GEN=NDUFA10 /FEA=FLmRNA /CNT=212 /TID=Hs.198271.0 /TIER=FL+Stack /STK=79 /UG=Hs.198271 /LL=4705 /DEF=Homo sapiens NADH dehydrogenase (ubiquinone) 1 alpha subcomplex, 10 (42kD) (NDUFA10), mRNA. /PROD=NADH dehydrogenase (ubiquinone) 1 alphasubcomplex, 10 (42kD) /FL=gb:NM_004544.1 gb:BC003417.1 gb:AF087661.1	-1.51	-352.86	0.018165
218556_at	ORM1-like 2 (S. cerevisiae)	NM_014182	29095	gb:NM_014182.1 /DB_XREF=gi:7661819 /GEN=HSPC160 /FEA=FLmRNA /CNT=100 /TID=Hs.13144.0 /TIER=FL+Stack /STK=49 /UG=Hs.13144 /LL=29095 /DEF=Homo sapiens HSPC160 protein (HSPC160), mRNA. /PROD=HSPC160 protein /FL=gb:NM_014182.1 gb:AF161509.1	-1.51	-279.89	0.014231
219041_s_at	replication initiator 1	NM_014374	29803	gb:NM_014374.1 /DB_XREF=gi:7656889 /GEN=AP4 /FEA=FLmRNA /CNT=64 /TID=Hs.90693.0 /TIER=FL+Stack /STK=18 /UG=Hs.90693 /LL=26997 /DEF=Homo sapiens zinc finger protein (AP4), mRNA. /PROD=zinc finger protein /FL=gb:BC000363.1 gb:NM_014374.1	-1.51	-148.78	0.00243
221689_s_at	Down syndrome critical region gene 5	AB035745	51227	gb:AB035745.1 /DB_XREF=gi:7798596 /GEN=DSCR5b /FEA=FLmRNA /CNT=3 /TID=Hs.66493.1 /TIER=FL /STK=0 /UG=Hs.66493 /LL=51227 /DEF=Homo sapiens mRNA for DSCR5b, complete cds. /PROD=DSCR5b /FL=gb:AB037163.1 gb:AB035745.1 gb:AF237812.1	-1.51	-136.56	0.045728
222014_x_at	mitochondrial translation optimization 1 homolog (S. cerevisiae)	AI249752	25821	gb:AI249752 /DB_XREF=gi:3846281 /DB_XREF=qj64g10.x1 /CLONE=IMAGE:1864290 /FEA=EST /CNT=17 /TID=Hs.326655.0 /TIER=Stack /STK=11 /UG=Hs.326655 /UG_TITLE=Homo sapiens CGI-02 protein (CGI-02), mRNA	-1.51	-149.5	0.013423
31874_at	growth arrest-specific 2 like 1	Y07846	10634	Cluster Incl. Y07846:H.sapiens mRNA for GAR22 protein /cds=(132,1145) /gb=Y07846 /gi=1666070 /ug=Hs.15346 /len=2238	-1.51	-266.2	0.045601
224887_at	N-acetylglucosamine-1-phosphotransferase, gamma subunit	AF302786	84572	gb:AF302786.1 /DB_XREF=gi:11037705 /GEN=CAB56184 /FEA=FLmRNA /CNT=128 /TID=Hs.241575.0 /TIER=FL+Stack /STK=8 /UG=Hs.241575 /DEF=Homo sapiens CAB56184 (CAB56184) mRNA, complete cds. /PROD=CAB56184 /FL=gb:AF302786.1	-1.51	-125.23	0.010357
226117_at	TRAF2 binding protein	AA195074	92610	gb:AA195074 /DB_XREF=gi:1784764 /DB_XREF=zr35g09.s1 /CLONE=IMAGE:665440 /FEA=EST /CNT=66 /TID=Hs.3985.0 /TIER=Stack /STK=33 /UG=Hs.3985 /UG_TITLE=ESTs	-1.51	-138.62	0.004999
227558_at	chromobox homolog 4 (Pc class homolog, Drosophila)	AI570531	8535	gb:AI570531 /DB_XREF=gi:4533905 /DB_XREF=tm77g04.x1 /CLONE=IMAGE:2164182 /FEA=EST /CNT=25 /TID=Hs.5637.0 /TIER=Stack /STK=12 /UG=Hs.5637 /UG_TITLE=ESTs	-1.51	-196.93	0.035044
229492_at	gb:R85437 /DB_XREF=gi:943843 /DB_XREF=yq26c05.s1 /CLONE=IMAGE:274928 /FEA=EST /CNT=14 /TID=Hs.14139.0 /TIER=Stack /STK=12 /UG=Hs.14139 /UG_TITLE=ESTs	R85437		gb:R85437 /DB_XREF=gi:943843 /DB_XREF=yq26c05.s1 /CLONE=IMAGE:274928 /FEA=EST /CNT=14 /TID=Hs.14139.0 /TIER=Stack /STK=12 /UG=Hs.14139 /UG_TITLE=ESTs	-1.51	-131.83	0.011737
231713_s_at	signal transducer and activator of transcription 3 interacting protein 1	NM_018255	55250	gb:NM_018255.1 /DB_XREF=gi:8922734 /GEN=FLJ10879 /FEA=FLmRNA /CNT=126 /TID=Hs.8739.0 /TIER=FL /STK=5 /UG=Hs.8739 /LL=55250 /DEF=Homo sapiens hypothetical protein FLJ10879 (FLJ10879), mRNA. /PROD=hypothetical protein FLJ10879 /FL=gb:NM_018255.1	-1.51	-150.54	0.021394
236248_x_at	transcriptional adaptor 2 (ADA2 homolog, yeast)-beta	AI859834	93624	gb:AI859834 /DB_XREF=gi:5513439 /DB_XREF=wm21a08.x1 /CLONE=IMAGE:2436566 /FEA=EST /CNT=6 /TID=Hs.155512.0 /TIER=ConsEnd /STK=6 /UG=Hs.155512 /UG_TITLE=ESTs, Weakly similar to ALU5_HUMAN ALU SUBFAMILY SC SEQUENCE CONTAMINATION WARNING ENTRY (H.sapiens)	-1.51	-106.33	0.007582
200654_at	procollagen-proline, 2-oxoglutarate 4-dioxygenase (proline 4-hydroxylase), beta polypeptide (protein disulfide isomerase; thyroid hormone binding protein p55)	J02783	5034	gb:J02783.1 /DB_XREF=gi:339646 /GEN=P4HB /FEA=FLmRNA /CNT=484 /TID=Hs.75655.0 /TIER=FL+Stack /STK=229 /UG=Hs.75655 /LL=5034 /UG_TITLE=procollagen-proline, 2-oxoglutarate 4-dioxygenase (proline 4-hydroxylase), beta polypeptide (protein disulfide isomerase; thyroid hormone binding protein p55) /DEF=Human thyroid hormone binding protein (p55) mRNA, complete cds. /FL=gb:J02783.1 gb:NM_000918.1	-1.5	-729.16	4.9e-05
201455_s_at	aminopeptidase puromycin sensitive	AJ132583	9520	gb:AJ132583.1 /DB_XREF=gi:4210725 /FEA=FLmRNA /CNT=256 /TID=Hs.293007.0 /TIER=Stack /STK=67 /UG=Hs.293007 /LL=9520 /UG_GENE=NPEPPS /DEF=Homo sapiens mRNA for puromycin sensitive aminopeptidase, partial. /PROD=puromycin sensitive aminopeptidase /FL=gb:NM_006310.1	-1.5	-174.18	0.000925
[truncated: 675 more rows]

## Sheet: Top 50
Table 2(b): Gene Transcripts Sigificantly Down-Regulated in BCC compared to Normal Skin Specimens (>1.2 fold; >100; p<0.05)
probe set	gene	Accession	fold change	Difference	P value
239929_at	hypothetical protein FLJ32569	AA918425	-28.24	-3433.29	0.014118
[truncated: 49 more rows]
